# Supplementary material for: Determination of Electroacupuncture Effects on circRNAs in Plasma Exosomes in Diabetic Mice: An RNA-Sequencing Approach
Source: Evid Based Complement Alternat Med. 2019 Sep 24;2019:7543049. doi: 10.1155/2019/7543049 (PMC6778869; doi:10.1155/2019/7543049)
Supplement: Supplementary Materials — Table S1: the primers used in the present study. Table S2: circRNA expression profiling identified in the plasma exosomes of three groups. Table S3: upregulated and downregulated differentially expressed circRNAs among three groups. Table S4: pathways related with upregulated and downregulated host linear transcripts among three groups. Table S5: each circRNA and its potential complementary binding miRNAs. Figure S1: plasma exosomes confirmed by western blotting (A), transmission electron microscopy (B), and NTA (C). Figure S1A shows that exosome-enriched markers CD9, TSG101, and CD63 were abundant in plasma exosomes and that no calnexin was observed. Transmission electron microscopy confirmed the shape and morphology of the isolated exosomes. Through NTA, we obtained the total exosome particle number (particles per ml). The average exosome number was 8.8 × 108 ml. The vesicle size in the sample was mainly distributed in the range of 70–200 nm, which accorded with the size range of exosomes. The particle size range of 91.6% was about 152.8 nm. Figure S2 shows the gene ontology (GO) annotation of downregulated host linear transcripts among three groups. Figure S3 shows the gene ontology (GO) annotation of upregulated host linear transcripts among three groups. [file 7543049.f1.zip › 7543049.f1/Supplementary Table s2.xlsx]

## Sheet: circRNA Expression Profiling
circRNAs identified by DCC Column A: CircRNAID, the ID of the identified circRNA by DCC. Column B ~ D: junction reads, the junction read number of each sample. Column E ~ G: Normalized Intensity, Normalized Intensity of each sample (log2 transformed). Column H ~ K: the coordinates of circRNA. Column L: circBaseID, the identifier of circBase (http://www.circbase.org). Column M: source, the source …
	junction reads			Normalized Intensity			Annotations
CircRNAID	[A1](raw)	[B1](raw)	[C1](raw)	[A1](normalized)	[B1](normalized)	[C1](normalized)	chrom	txStart	txEnd	strand	circBaseID	source	best_transcript	GeneName	Catalog	predicted_sequence_length
chr1:4867470-4878132+	20	0	0	4.67286	-3.27243	-3.32193	chr1	4867469	4878132	+		novel	NM_011541	Tcea1	exonic	169
chr1:10163697-10174195-	0	20	0	-2.97099	4.37142	-3.32193	chr1	10163696	10174195	-		novel	NM_001102430	Arfgef1	exonic	530
chr1:12786079-12808023+	0	35	0	-2.97099	5.17878	-3.32193	chr1	12786078	12808023	+		novel	NM_172294	Sulf1	exonic	866
chr1:13221307-13286025-	0	24	0	-2.97099	4.63446	-3.32193	chr1	13221306	13286025	-	mmu_circ_0000011	circBase	NM_008678	Ncoa2	exonic	335
chr1:16440323-16486150-	0	0	10	-2.97099	-3.27243	3.32193	chr1	16440322	16486150	-	1_16476231_16430404_-45827|14.38|18|50	youxintian_mouse28026	NM_025303	Stau2	exonic	427
chr1:30837105-30837266-	0	0	7	-2.97099	-3.27243	2.80735	chr1	30837104	30837266	-		novel	NM_001081080	Phf3	exonic	162
chr1:33512016-33533363-	0	0	5	-2.97099	-3.27243	2.32193	chr1	33512015	33533363	-	1_33590208_33568861_-21347|17.78|5|5	youxintian_mouse28026	NM_008922	Prim2	exonic	327
chr1:38534906-38536946-	28	0	0	5.15829	-3.27243	-3.32193	chr1	38534905	38536946	-	1_38593791_38591751_-2040|19.32|17|86	youxintian_mouse28026	NM_001290814	Aff3	exonic	820
chr1:52479238-52490755-	0	0	12	-2.97099	-3.27243	3.58496	chr1	52479237	52490755	-	1_52547599_52536082_-11517|21.10|19|126	youxintian_mouse28026	NM_008667	Nab1	exonic	1021
chr1:55346377-55355739-	18	0	0	4.52086	-3.27243	-3.32193	chr1	55346376	55355739	-	1_55412583_55403221_-9362|12.07|4|14	youxintian_mouse28026	NM_029267	Boll	exonic	223
chr1:58419667-58421934-	0	0	9	-2.97099	-3.27243	3.16993	chr1	58419666	58421934	-		novel	NR_027853	Clk1	exonic	454
chr1:59642418-59655532-	0	0	14	-2.97099	-3.27243	3.80735	chr1	59642417	59655532	-		novel	NM_009460	Sumo1	exonic	225
chr1:84776317-84814969-	29	0	0	5.20892	-3.27243	-3.32193	chr1	84776316	84814969	-	1_84811544_84772892_-38652|19.33|2|2	youxintian_mouse28026	NM_133975	Trip12	exonic	1373
chr1:87880368-87881939+	0	0	6	-2.97099	-3.27243	2.58496	chr1	87880367	87881939	+	mmu_circ_0000058	circBase	NM_177646	Dgkd	exonic	192
chr1:89604598-89609583+	17	0	0	4.4384	-3.27243	-3.32193	chr1	89604597	89609583	+	mmu_circ_0009053	circBase	NM_178119	Agap1	exonic	147
chr1:131317819-131318188-	24	0	0	4.9359	-3.27243	-3.32193	chr1	131317818	131318188	-		novel	ENSMUST00000097588	Srgap2	intronic	370
chr1:131317824-131318193-	24	0	0	4.9359	-3.27243	-3.32193	chr1	131317823	131318193	-		novel	ENSMUST00000097588	Srgap2	intronic	370
chr1:131696999-131705721+	0	38	0	-2.97099	5.29742	-3.32193	chr1	131696998	131705721	+		novel	NM_145509	5430435G22Rik	exonic	537
chr1:136486272-136503439+	30	0	0	5.25783	-3.27243	-3.32193	chr1	136486271	136503439	+		novel	NM_001287179	Kif14	exonic	1489
chr1:138561703-138562258-	0	0	3	-2.97099	-3.27243	1.58496	chr1	138561702	138562258	-		novel	NM_021605	Nek7	sense overlapping	556
chr1:139085883-139110485+	0	0	4	-2.97099	-3.27243	2	chr1	139085882	139110485	+	1_141007062_140982460_-24602|16.44|21|174	youxintian_mouse28026	NM_181347	Dennd1b	exonic	376
chr1:152006545-152006767-	32	0	0	5.35094	-3.27243	-3.32193	chr1	152006544	152006767	-	1_153853897_153853675_-222|22.19|5|7	youxintian_mouse28026	NM_197990	1700025G04Rik	exonic	223
chr1:160700712-160702460-	0	0	6	-2.97099	-3.27243	2.58496	chr1	160700711	160702460	-	1_162632591_162630843_-1748|17.08|23|106	youxintian_mouse28026	NM_013862	Rabgap1l	exonic	270
chr1:165357429-165367505-	0	0	7	-2.97099	-3.27243	2.80735	chr1	165357428	165367505	-	1_167297636_167287560_-10076|19.59|2|2	youxintian_mouse28026	NM_028759	Dcaf6	sense overlapping	10077
chr1:165911288-165913349-	38	0	0	5.59886	-3.27243	-3.32193	chr1	165911287	165913349	-	1_167843480_167841419_-2061|15.43|10|28	youxintian_mouse28026	NM_011137	Pou2f1	exonic	312
chr1:170799614-170819432-	34	0	0	5.4384	-3.27243	-3.32193	chr1	170799613	170819432	-	1_172749563_172729745_-19818|17.78|4|4	youxintian_mouse28026	NM_001081304	Atf6	exonic	410
chr1:171138694-171145812-	0	12	0	-2.97099	3.63446	-3.32193	chr1	171138693	171145812	-		novel	NM_025321	Sdhc	exonic	221
chr1:179776008-179777559-	0	0	2	-2.97099	-3.27243	1	chr1	179776007	179777559	-		novel	NM_026375	Ahctf1	exonic	204
chr1:179784090-179786131-	0	0	9	-2.97099	-3.27243	3.16993	chr1	179784089	179786131	-	1_181716262_181714221_-2041|17.81|16|53	youxintian_mouse28026	NM_026375	Ahctf1	exonic	282
chr1:180733166-180734517+	0	0	4	-2.97099	-3.27243	2	chr1	180733165	180734517	+		novel	NM_133225	Acbd3	exonic	283
chr1:181174380-181174588-	0	21	0	-2.97099	4.44181	-3.32193	chr1	181174379	181174588	-		novel	NM_145514	Wdr26	sense overlapping	209
chr1:181825622-181832232-	0	29	0	-2.97099	4.90748	-3.32193	chr1	181825621	181832232	-	mmu_circ_0000124	circBase	NM_133815	Lbr	exonic	529
chr1:189786636-189786948+	0	0	8	-2.97099	-3.27243	3	chr1	189786635	189786948	+		novel	NM_008976	Ptpn14	exonic	313
chr1:190871592-190899571-	0	0	15	-2.97099	-3.27243	3.90689	chr1	190871591	190899571	-	mmu_circ_0000132	circBase	NM_178775	Rps6kc1	exonic	691
chr1:195082582-195083636-	0	42	0	-2.97099	5.44181	-3.32193	chr1	195082581	195083636	-		novel	NM_010778	Cd46	exonic	287
chr10:13130572-13131035+	0	20	0	-2.97099	4.37142	-3.32193	chr10	13130571	13131035	+		novel	NM_009538	Plagl1	sense overlapping	464
chr10:25283893-25289730-	0	45	0	-2.97099	5.54135	-3.32193	chr10	25283892	25289730	-	10_25009536_25003699_-5837|17.66|8|11	youxintian_mouse28026	NM_018747	Akap7	exonic	281
chr10:30701919-30771787-	0	0	18	-2.97099	-3.27243	4.16993	chr10	30701918	30771787	-		novel	NM_172495	Ncoa7	sense overlapping	69869
chr10:30722646-30771787-	0	0	9	-2.97099	-3.27243	3.16993	chr10	30722645	30771787	-		novel	NM_172495	Ncoa7	sense overlapping	49142
chr10:40076564-40080807-	0	80	0	-2.97099	6.37142	-3.32193	chr10	40076563	40080807	-	10_39800613_39796370_-4243|20.91|10|17	youxintian_mouse28026	NM_001114332	Slc16a10	exonic	599
chr10:45648591-45652738+	0	0	12	-2.97099	-3.27243	3.58496	chr10	45648590	45652738	+	10_45372544_45368397_-4147|13.53|9|10	youxintian_mouse28026	NM_172473	Hace1	exonic	457
chr10:50642523-50649309+	0	27	0	-2.97099	4.80438	-3.32193	chr10	50642522	50649309	+		novel	NM_198007	Ascc3	exonic	677
chr10:62776568-62776963-	0	40	0	-2.97099	5.37142	-3.32193	chr10	62776567	62776963	-	10_62239711_62239316_-395|17.17|22|94	youxintian_mouse28026	NM_026201	Ccar1	exonic	308
chr10:67034599-67036005-	0	37	0	-2.97099	5.25895	-3.32193	chr10	67034598	67036005	-	10_66498753_66497347_-1406|19.86|6|9	youxintian_mouse28026	NM_178606	Reep3	exonic	235
chr10:67157907-67189849+	13	0	0	4.05138	-3.27243	-3.32193	chr10	67157906	67189849	+	mmu_circ_0000173	circBase	NM_207221	Jmjd1c	exonic	279
chr10:86702909-86704396-	0	0	9	-2.97099	-3.27243	3.16993	chr10	86702908	86704396	-		novel	NM_011631	Hsp90b1	exonic	362
chr10:93879540-93880138-	0	0	6	-2.97099	-3.27243	2.58496	chr10	93879539	93880138	-		novel	NM_019648	Metap2	exonic	169
chr10:111976742-111977398+	0	2	0	-2.97099	1.04949	-3.32193	chr10	111976741	111977398	+		novel	NM_178610	Krr1	exonic	345
chr10:115389173-115390436+	0	0	2	-2.97099	-3.27243	1	chr10	115389172	115390436	+	10_114827492_114826229_-1263|14.00|4|4	youxintian_mouse28026	ENSMUST00000036044	Zfc3h1	intronic	1264
chr10:115406353-115406898+	4	0	0	2.35094	-3.27243	-3.32193	chr10	115406352	115406898	+	mmu_circ_0001971	circBase	NM_001033261	Zfc3h1	exonic	375
chr10:115817493-115832986+	32	0	0	5.35094	-3.27243	-3.32193	chr10	115817492	115832986	+		novel	NM_146010	Tspan8	sense overlapping	15494
chr10:127002881-127004771+	0	0	7	-2.97099	-3.27243	2.80735	chr10	127002880	127004771	+		novel	NM_009635	Avil	sense overlapping	1891
chr11:4507590-4528406-	0	0	3	-2.97099	-3.27243	1.58496	chr11	4507589	4528406	-		novel	NM_028860	Mtmr3	exonic	554
chr11:4527836-4546268-	0	0	12	-2.97099	-3.27243	3.58496	chr11	4527835	4546268	-	11_4446271_4427839_-18432|16.39|5|6	youxintian_mouse28026	ENSMUST00000040448	Mtmr3	exonic	371
chr11:4803678-4818627-	0	0	20	-2.97099	-3.27243	4.32193	chr11	4803677	4818627	-	11_4718630_4703681_-14949|16.53|7|9	youxintian_mouse28026	NM_010898	Nf2	exonic	435
chr11:11700205-11707904+	61	0	3	6.28167	-3.27243	1.58496	chr11	11700204	11707904	+	11_11607907_11600208_-7699|22.81|12|29	youxintian_mouse28026	NM_009578	Ikzf1	exonic	174
chr11:11748311-11761353+	0	0	3	-2.97099	-3.27243	1.58496	chr11	11748310	11761353	+		novel	NM_001025597	Ikzf1	exonic	687
chr11:26397746-26407648+	0	0	12	-2.97099	-3.27243	3.58496	chr11	26397745	26407648	+	11_26307648_26297746_-9902|14.95|6|7	youxintian_mouse28026	NM_025923	Fancl	exonic	278
chr11:26534211-26550075-	0	0	5	-2.97099	-3.27243	2.32193	chr11	26534210	26550075	-	11_26450075_26434211_-15864|17.27|20|65	youxintian_mouse28026	NM_027260	Vrk2	exonic	407
chr11:28867466-28926243+	24	0	0	4.9359	-3.27243	-3.32193	chr11	28867465	28926243	+		novel	NM_146015	Efemp1	sense overlapping	58778
chr11:29470315-29477458+	0	0	7	-2.97099	-3.27243	2.80735	chr11	29470314	29477458	+	11_29377458_29370315_-7143|13.64|9|23	youxintian_mouse28026	NM_176841	Ccdc88a	exonic	307
chr11:32284263-32296945+	2	2	1	1.35094	1.04949	0	chr11	32284262	32296945	+		novel	NM_008218	Hba-a1	sense overlapping	12683
chr11:43704534-43705477+	34	0	0	5.4384	-3.27243	-3.32193	chr11	43704533	43705477	+	mmu_circ_0000254	circBase	NM_001164231	Pwwp2a	exonic	944
chr11:54014243-54014456-	0	0	5	-2.97099	-3.27243	2.32193	chr11	54014242	54014456	-		novel	uc011xuu.1	Slc22a4	intronic	214
chr11:61736916-61745060-	40	0	0	5.67286	-3.27243	-3.32193	chr11	61736915	61745060	-		novel	NM_144806	Prpsap2	exonic	321
chr11:62384718-62401267-	0	0	10	-2.97099	-3.27243	3.32193	chr11	62384717	62401267	-		novel	NM_011308	Ncor1	exonic	792
chr11:70874746-70887171+	0	0	7	-2.97099	-3.27243	2.80735	chr11	70874745	70887171	+	mmu_circ_0000282	circBase	NM_019400	Rabep1	exonic	494
chr11:72767580-72767898+	0	56	0	-2.97099	5.85685	-3.32193	chr11	72767579	72767898	+		novel	NM_009671	Ankfy1	sense overlapping	319
chr11:74699311-74699520-	0	0	11	-2.97099	-3.27243	3.45943	chr11	74699310	74699520	-		novel	NM_013625	Pafah1b1	exonic	210
chr11:74784058-74787695+	0	19	0	-2.97099	4.29742	-3.32193	chr11	74784057	74787695	+	mmu_circ_0003349	circBase	NM_026197	Mettl16	exonic	341
chr11:80385854-80389330+	0	18	0	-2.97099	4.21942	-3.32193	chr11	80385853	80389330	+		novel	NM_011751	Zfp207	sense overlapping	3477
chr11:80385854-80395573+	0	0	3	-2.97099	-3.27243	1.58496	chr11	80385853	80395573	+		novel	NM_011751	Zfp207	sense overlapping	9720
chr11:83501115-83502852+	0	0	2	-2.97099	-3.27243	1	chr11	83501114	83502852	+	11_83316354_83314617_-1737|18.65|5|9	youxintian_mouse28026	NM_027427	Taf15	exonic	223
chr11:84193079-84195687+	0	16	0	-2.97099	4.04949	-3.32193	chr11	84193078	84195687	+	mmu_circ_0000301	circBase	uc007kqg.1	Acaca	exonic	297
chr11:85039201-85040170-	0	22	0	-2.97099	4.50893	-3.32193	chr11	85039200	85040170	-	11_84853672_84852703_-969|18.56|3|4	youxintian_mouse28026	NM_001029934	Usp32	exonic	317
chr11:85576782-85583994+	0	0	5	-2.97099	-3.27243	2.32193	chr11	85576781	85583994	+	11_85397496_85390284_-7212|21.23|15|44	youxintian_mouse28026	NM_138681	Bcas3	exonic	396
chr11:85629869-85631538+	0	0	5	-2.97099	-3.27243	2.32193	chr11	85629868	85631538	+		novel	ENSMUST00000074875	Bcas3	intronic	1670
chr11:86345860-86346028-	0	32	0	-2.97099	5.04949	-3.32193	chr11	86345859	86346028	-	11_86159530_86159362_-168|17.52|5|6	youxintian_mouse28026	NM_001080931	Med13	exonic	169
chr11:86532772-86535460-	49	25	17	5.96565	4.69335	4.08746	chr11	86532771	86535460	-	11_86348962_86346274_-2688|13.28|26|142	youxintian_mouse28026	NM_028259	Rps6kb1	exonic	240
chr11:96322111-96323445+	13	0	0	4.05138	-3.27243	-3.32193	chr11	96322110	96323445	+	mmu_circ_0003577	circBase	NM_001079869	Hoxb3	sense overlapping	1335
chr11:96800771-96802822+	0	0	9	-2.97099	-3.27243	3.16993	chr11	96800770	96802822	+	11_96664136_96662085_-2051|14.58|2|2	youxintian_mouse28026	NM_007622	Cbx1	exonic	450
chr11:98263470-98267858+	0	0	4	-2.97099	-3.27243	2	chr11	98263469	98267858	+	mmu_circ_0000319	circBase	uc007lfv.1	Cdk12	exonic	322
chr11:98884974-98890832+	0	0	5	-2.97099	-3.27243	2.32193	chr11	98884973	98890832	+		novel	NM_197940	Wipf2	exonic	264
chr11:101216995-101218720-	0	24	0	-2.97099	4.63446	-3.32193	chr11	101216994	101218720	-		novel	NM_007970	Ezh1	exonic	317
chr11:101981617-101981843-	30	0	0	5.25783	-3.27243	-3.32193	chr11	101981616	101981843	-		novel	NM_028207	Dusp3	exonic	227
chr11:103046379-103055289+	0	92	0	-2.97099	6.57306	-3.32193	chr11	103046378	103055289	+	mmu_circ_0000325	circBase	NM_008707	Nmt1	exonic	356
chr11:108012627-108014381-	15	0	0	4.25783	-3.27243	-3.32193	chr11	108012626	108014381	-		novel	NM_011101	Prkca	exonic	389
chr11:108434126-108440596+	8	0	0	3.35094	-3.27243	-3.32193	chr11	108434125	108440596	+	11_108301910_108295440_-6470|16.49|11|15	youxintian_mouse28026	NM_029606	Cep112	exonic	478
chr11:117732168-117740009+	2	0	0	1.35094	-3.27243	-3.32193	chr11	117732167	117740009	+		novel	NM_198022	Tnrc6c	exonic	662
chr11:120128423-120134882-	0	0	9	-2.97099	-3.27243	3.16993	chr11	120128422	120134882	-	11_119996196_119989737_-6459|17.89|7|13	youxintian_mouse28026	NM_024249	Slc38a10	exonic	505
chr12:3476949-3477206+	24	0	0	4.9359	-3.27243	-3.32193	chr12	3476948	3477206	+		novel	AK016141		intronic	258
chr12:3496225-3496936+	0	0	8	-2.97099	-3.27243	3	chr12	3496224	3496936	+	12_3496936_3496225_-711|15.81|7|9	youxintian_mouse28026	NM_172421	Asxl2	exonic	712
chr12:4762327-4764147-	0	0	2	-2.97099	-3.27243	1	chr12	4762326	4764147	-	12_4770953_4769133_-1820|19.28|20|635	youxintian_mouse28026	NM_175431	Fam228b	exonic	342
chr12:4961218-4978588+	0	40	0	-2.97099	5.37142	-3.32193	chr12	4961217	4978588	+	12_4985394_4968024_-17370|17.79|13|28	youxintian_mouse28026	NM_001099628	Atad2b	sense overlapping	17371
chr12:11279605-11283172+	0	0	4	-2.97099	-3.27243	2	chr12	11279604	11283172	+		novel	NM_025695	Smc6	exonic	382
chr12:16919925-16942954+	0	0	17	-2.97099	-3.27243	4.08746	chr12	16919924	16942954	+		novel	NM_009072	Rock2	sense overlapping	23030
chr12:16958347-16961775+	0	0	12	-2.97099	-3.27243	3.58496	chr12	16958346	16961775	+		novel	NM_009072	Rock2	sense overlapping	3429
chr12:24878191-24882794+	0	0	8	-2.97099	-3.27243	3	chr12	24878190	24882794	+	mmu_circ_0000362	circBase	NM_026037	Mboat2	exonic	224
chr12:35078900-35086984+	37	0	0	5.56039	-3.27243	-3.32193	chr12	35078899	35086984	+	12_35771656_35763572_-8084|19.56|22|64	youxintian_mouse28026	NM_001014973	Snx13	exonic	428
chr12:40124567-40128035-	22	0	0	4.81037	-3.27243	-3.32193	chr12	40124566	40128035	-		novel	NM_009132	Scin	exonic	317
chr12:51619814-51661713-	42	0	0	5.74325	-3.27243	-3.32193	chr12	51619813	51661713	-	mmu_circ_0000370	circBase	NM_052973	Strn3	exonic	1852
chr12:51629374-51633719-	0	34	0	-2.97099	5.13696	-3.32193	chr12	51629373	51633719	-		novel	NM_052973	Strn3	exonic	275
chr12:51647994-51655483-	23	0	0	4.8745	-3.27243	-3.32193	chr12	51647993	51655483	-	12_52756470_52748981_-7489|17.86|13|26	youxintian_mouse28026	NM_052973	Strn3	exonic	525
chr12:51647994-51661713-	21	46	19	4.74325	5.57306	4.24793	chr12	51647993	51661713	-	mmu_circ_0000372	circBase	NM_052973	Strn3	exonic	703
chr12:51648006-51661713-	0	32	0	-2.97099	5.04949	-3.32193	chr12	51648005	51661713	-	mmu_circ_0004032	circBase	NM_052973	Strn3	sense overlapping	13708
chr12:51655402-51661713-	0	0	9	-2.97099	-3.27243	3.16993	chr12	51655401	51661713	-	mmu_circ_0000373	circBase	NM_052973	Strn3	exonic	260
chr12:51661151-51661713-	0	31	3	-2.97099	5.00369	1.58496	chr12	51661150	51661713	-	12_52762700_52762138_-562|15.36|11|14	youxintian_mouse28026	NM_052973	Strn3	exonic	178
chr12:51772274-51772705-	0	36	0	-2.97099	5.21942	-3.32193	chr12	51772273	51772705	-	mmu_circ_0000376	circBase	NM_144788	Hectd1	exonic	344
chr12:55684487-55712786-	0	0	10	-2.97099	-3.27243	3.32193	chr12	55684486	55712786	-		novel	NM_019994	Ralgapa1	exonic	1340
chr12:59050268-59051708-	24	0	0	4.9359	-3.27243	-3.32193	chr12	59050267	59051708	-	12_60152695_60151255_-1440|16.65|13|32	youxintian_mouse28026	NM_030057	Trappc6b	exonic	186
chr12:65148722-65153893-	4	0	0	2.35094	-3.27243	-3.32193	chr12	65148721	65153893	-		novel	NM_172578	Mis18bp1	exonic	1060
chr12:69823422-69825783-	0	42	4	-2.97099	5.44181	2	chr12	69823421	69825783	-	12_70926770_70924409_-2361|18.80|6|7	youxintian_mouse28026	NM_201519	Map4k5	sense overlapping	2362
chr12:76953169-76956042-	0	0	12	-2.97099	-3.27243	3.58496	chr12	76953168	76956042	-		novel	uc011yoe.1	Max	intronic	2874
chr12:78794245-78797390+	19	0	0	4.59886	-3.27243	-3.32193	chr12	78794244	78797390	+	12_79898377_79895232_-3145|20.45|11|19	youxintian_mouse28026	NM_019579	Mpp5	exonic	614
chr12:87346708-87350385-	0	0	2	-2.97099	-3.27243	1	chr12	87346707	87350385	-	12_88691335_88687658_-3677|16.07|12|28	youxintian_mouse28026	NM_011479	Sptlc2	exonic	219
chr12:91251077-91255739-	0	0	18	-2.97099	-3.27243	4.16993	chr12	91251076	91255739	-		novel	ENSMUST00000140674	Cep128	intronic	4663
chr12:91289489-91299077-	0	47	6	-2.97099	5.60408	2.58496	chr12	91289488	91299077	-	12_92537517_92527929_-9588|12.77|4|6	youxintian_mouse28026	NM_181815	Cep128	exonic	447
chr12:100373544-100376248-	27	0	0	5.10582	-3.27243	-3.32193	chr12	100373543	100376248	-	12_101614458_101611754_-2704|14.63|8|11	youxintian_mouse28026	NM_001033213	Ttc7b	exonic	234
chr12:102801502-102802084-	0	0	2	-2.97099	-3.27243	1	chr12	102801501	102802084	-		novel	ENSMUST00000045652	Btbd7	intronic	583
chr12:102807900-102812843-	0	32	0	-2.97099	5.04949	-3.32193	chr12	102807899	102812843	-	12_104051053_104046110_-4943|18.78|13|34	youxintian_mouse28026	NM_172806	Btbd7	exonic	446
chr12:105799651-105807218+	0	0	5	-2.97099	-3.27243	2.32193	chr12	105799650	105807218	+		novel	NM_011112	Papola	exonic	487
chr12:108157754-108165172-	0	0	25	-2.97099	-3.27243	4.64386	chr12	108157753	108165172	-		novel	NM_028262	Setd3	exonic	682
chr13:9122108-9137301+	9	0	0	3.52086	-3.27243	-3.32193	chr13	9122107	9137301	+	13_9136547_9121354_-15193|19.45|11|15	youxintian_mouse28026	NM_172585	Larp4b	exonic	474
chr13:14120141-14129265+	0	22	0	-2.97099	4.50893	-3.32193	chr13	14120140	14129265	+	13_14221532_14212408_-9124|18.47|3|3	youxintian_mouse28026	NM_194262	Arid4b	exonic	268
chr13:17750257-17751608-	17	0	0	4.4384	-3.27243	-3.32193	chr13	17750256	17751608	-		novel	NM_027118	Cdk13	sense overlapping	1352
chr13:35815909-35816575+	0	0	3	-2.97099	-3.27243	1.58496	chr13	35815908	35816575	+	mmu_circ_0000451	circBase	NM_009881	Cdyl	exonic	667
chr13:44731713-44823515+	0	0	15	-2.97099	-3.27243	3.90689	chr13	44731712	44823515	+		novel	NM_021878	Jarid2	exonic	340
chr13:49704271-49705885+	0	38	0	-2.97099	5.29742	-3.32193	chr13	49704270	49705885	+	13_49801254_49799640_-1614|19.34|15|19	youxintian_mouse28026	NM_172015	Iars	exonic	314
chr13:55213204-55238862+	45	0	0	5.84279	-3.27243	-3.32193	chr13	55213203	55238862	+	13_55340223_55314565_-25658|19.14|4|4	youxintian_mouse28026	NM_008739	Nsd1	exonic	1256
chr13:55666187-55669849+	29	0	0	5.20892	-3.27243	-3.32193	chr13	55666186	55669849	+		novel	NM_001282055	Ddx46	exonic	332
chr13:58191722-58199070-	0	0	3	-2.97099	-3.27243	1.58496	chr13	58191721	58199070	-	13_58300431_58293083_-7348|15.89|23|172	youxintian_mouse28026	NM_026842	Ubqln1	exonic	934
chr13:59802016-59803111-	0	0	3	-2.97099	-3.27243	1.58496	chr13	59802015	59803111	-		novel	NM_153538	Zcchc6	sense overlapping	1096
chr13:69512890-69515903-	0	0	5	-2.97099	-3.27243	2.32193	chr13	69512889	69515903	-	mmu_circ_0000477	circBase	NM_198600	Papd7	exonic	292
chr13:95635464-95637805-	0	45	0	-2.97099	5.54135	-3.32193	chr13	95635463	95637805	-		novel	NM_027711	Iqgap2	exonic	301
chr13:98775821-98789873-	0	0	13	-2.97099	-3.27243	3.70044	chr13	98775820	98789873	-	13_99559828_99545776_-14052|18.90|7|14	youxintian_mouse28026	NM_172591	Fcho2	exonic	596
chr13:98789363-98789873-	0	0	24	-2.97099	-3.27243	4.58496	chr13	98789362	98789873	-	13_99559828_99559318_-510|18.28|8|14	youxintian_mouse28026	NM_172591	Fcho2	exonic	295
chr13:100131084-100135739+	0	14	0	-2.97099	3.85685	-3.32193	chr13	100131083	100135739	+		novel	NM_011420	Smn1	sense overlapping	4656
chr13:100761761-100763601-	0	0	8	-2.97099	-3.27243	3	chr13	100761760	100763601	-	mmu_circ_0004392	circBase	NM_021886	Cenph	exonic	216
chr13:103116554-103140287-	36	0	0	5.52086	-3.27243	-3.32193	chr13	103116553	103140287	-		novel	NM_175171	Mast4	sense overlapping	23734
chr13:103866649-103889285-	0	19	0	-2.97099	4.29742	-3.32193	chr13	103866648	103889285	-		novel	NM_001005868	Erbb2ip	exonic	590
chr13:103884143-103889285-	65	9	21	6.3733	3.21942	4.39232	chr13	103884142	103889285	-	mmu_circ_0000495	circBase	NM_001005868	Erbb2ip	exonic	364
chr13:103884143-103897928-	44	0	0	5.81037	-3.27243	-3.32193	chr13	103884142	103897928	-	13_104688008_104674223_-13785|17.98|20|70	youxintian_mouse28026	NM_001005868	Erbb2ip	sense overlapping	13786
chr13:106910200-106910816-	0	0	16	-2.97099	-3.27243	4	chr13	106910199	106910816	-	13_107700896_107700280_-616|19.44|19|41	youxintian_mouse28026	NM_029665	Ipo11	exonic	277
chr13:107081046-107090225+	0	16	0	-2.97099	4.04949	-3.32193	chr13	107081045	107090225	+		novel	AK143700		intronic	9180
chr13:108357394-108384902+	0	33	0	-2.97099	5.09389	-3.32193	chr13	108357393	108384902	+		novel	NM_178683	Depdc1b	exonic	928
chr13:111433589-111438087-	0	3	0	-2.97099	1.63446	-3.32193	chr13	111433588	111438087	-		novel	NM_028487	Gpbp1	sense overlapping	4499
chr14:21626719-21637640+	29	0	0	5.20892	-3.27243	-3.32193	chr14	21626718	21637640	+	mmu_circ_0000507	circBase	NM_017479	Kat6b	exonic	636
chr14:31764254-31779005-	16	0	0	4.35094	-3.27243	-3.32193	chr14	31764253	31779005	-		novel	NM_001024604	Ankrd28	exonic	163
chr14:34676954-34695105+	0	0	10	-2.97099	-3.27243	3.32193	chr14	34676953	34695105	+	14_35508291_35490140_-18151|20.48|8|10	youxintian_mouse28026	NM_001004436	Wapal	exonic	1693
chr14:34691682-34695105+	28	0	0	5.15829	-3.27243	-3.32193	chr14	34691681	34695105	+	mmu_circ_0000522	circBase	NM_001004436	Wapal	exonic	1172
chr14:47411445-47411743-	0	0	3	-2.97099	-3.27243	1.58496	chr14	47411444	47411743	-		novel	NM_144553	Dlgap5	exonic	208
chr14:54897121-54897272+	0	0	8	-2.97099	-3.27243	3	chr14	54897120	54897272	+	14_55516109_55515958_-151|21.37|17|50	youxintian_mouse28026	NM_019402	Pabpn1	exonic	152
chr14:56804149-56804863-	29	0	0	5.20892	-3.27243	-3.32193	chr14	56804148	56804863	-	mmu_circ_0005300	circBase	NM_144842	Zmym5	exonic	540
chr14:57733878-57734418-	29	0	0	5.20892	-3.27243	-3.32193	chr14	57733877	57734418	-	14_58353255_58352715_-540|20.52|11|23	youxintian_mouse28026	NM_015771	Lats2	exonic	541
chr14:61205050-61205325+	0	0	13	-2.97099	-3.27243	3.70044	chr14	61205049	61205325	+		novel	ENSMUST00000089394	Sacs	intronic	276
chr14:69244143-69244334-	0	0	5	-2.97099	-3.27243	2.32193	chr14	69244142	69244334	-		novel	NM_026331	Slc25a37	sense overlapping	192
chr14:69247581-69249622-	0	0	21	-2.97099	-3.27243	4.39232	chr14	69247580	69249622	-		novel	NM_026331	Slc25a37	exonic	286
chr14:70612668-70613420-	0	0	8	-2.97099	-3.27243	3	chr14	70612667	70613420	-	14_71013227_71012475_-752|13.95|11|17	youxintian_mouse28026	NM_013514	Dmtn	exonic	231
chr14:79580185-79580789+	0	47	0	-2.97099	5.60408	-3.32193	chr14	79580184	79580789	+	14_79980596_79979992_-604|13.26|4|4	youxintian_mouse28026	NM_007920	Elf1	sense overlapping	605
chr14:86810336-86852201-	0	0	2	-2.97099	-3.27243	1	chr14	86810335	86852201	-	14_87252008_87210143_-41865|18.10|3|9	youxintian_mouse28026	NM_019670	Diap3	exonic	556
chr14:86852072-86870807-	0	0	5	-2.97099	-3.27243	2.32193	chr14	86852071	86870807	-		novel	NM_019670	Diap3	sense overlapping	18736
chr14:86852072-86910123-	0	0	17	-2.97099	-3.27243	4.08746	chr14	86852071	86910123	-	14_87309930_87251879_-58051|15.67|7|15	youxintian_mouse28026	NM_019670	Diap3	exonic	567
chr15:6651774-6652544+	0	40	0	-2.97099	5.37142	-3.32193	chr15	6651773	6652544	+		novel	NM_011815	Fyb	sense overlapping	771
chr15:44542351-44543340+	0	0	7	-2.97099	-3.27243	2.80735	chr15	44542350	44543340	+		novel	ENSMUST00000038336	Pkhd1l1	intronic	990
chr15:58105477-58106911-	0	35	0	-2.97099	5.17878	-3.32193	chr15	58105476	58106911	-		novel	NM_027435	Atad2	exonic	373
chr15:58968839-58972560-	0	34	0	-2.97099	5.13696	-3.32193	chr15	58968838	58972560	-	mmu_circ_0000603	circBase	NM_144800	Mtss1	exonic	252
chr15:62107148-62107465+	24	0	0	4.9359	-3.27243	-3.32193	chr15	62107147	62107465	+	mmu_circ_0000604	circBase	NR_003368	Pvt1	exonic	318
chr15:73137993-73146565-	0	5	0	-2.97099	2.37142	-3.32193	chr15	73137992	73146565	-		novel	NM_153178	Ago2	exonic	317
chr15:79536997-79537545-	16	0	0	4.35094	-3.27243	-3.32193	chr15	79536996	79537545	-	15_79367975_79367427_-548|13.74|26|148	youxintian_mouse28026	NM_199079	Ddx17	exonic	173
chr15:81382980-81392322-	0	27	0	-2.97099	4.80438	-3.32193	chr15	81382979	81392322	-	mmu_circ_0000624	circBase	NM_133726	St13	exonic	269
chr15:81716567-81722026-	0	0	2	-2.97099	-3.27243	1	chr15	81716566	81722026	-	15_81552456_81546997_-5459|13.19|7|9	youxintian_mouse28026	NM_011241	Rangap1	exonic	503
chr15:84271231-84273569+	0	0	3	-2.97099	-3.27243	1.58496	chr15	84271230	84273569	+		novel	NM_133167	Parvb	exonic	161
chr15:89094137-89096819+	0	0	20	-2.97099	-3.27243	4.32193	chr15	89094136	89096819	+	15_88927249_88924567_-2682|16.62|10|18	youxintian_mouse28026	NM_027905	Selo	exonic	599
chr15:100178442-100183121+	0	23	0	-2.97099	4.57306	-3.32193	chr15	100178441	100183121	+	15_100013552_100008873_-4679|24.52|2|2	youxintian_mouse28026	NM_172819	Dip2b	exonic	324
chr16:4285593-4286065-	0	36	0	-2.97099	5.21942	-3.32193	chr16	4285592	4286065	-		novel	NM_009624	Adcy9	sense overlapping	473
chr16:8694413-8695916-	0	0	12	-2.97099	-3.27243	3.58496	chr16	8694412	8695916	-		novel	NM_001003918	Usp7	exonic	323
chr16:16230641-16247043+	4	0	0	2.35094	-3.27243	-3.32193	chr16	16230640	16247043	+	16_16247136_16230734_-16402|16.51|3|3	youxintian_mouse28026	NM_026163	Pkp2	exonic	522
chr16:17015898-17018475+	51	38	0	6.02336	5.29742	-3.32193	chr16	17015897	17018475	+	16_17018568_17015991_-2577|18.66|20|78	youxintian_mouse28026	NM_011949	Mapk1	exonic	373
chr16:18805382-18808869-	0	0	22	-2.97099	-3.27243	4.45943	chr16	18805381	18808869	-		novel	NM_009862	Cdc45	exonic	338
chr16:22036470-22040643+	0	0	11	-2.97099	-3.27243	3.45943	chr16	22036469	22040643	+		novel	NM_029457	Senp2	exonic	513
chr16:32462001-32463182+	0	37	0	-2.97099	5.25895	-3.32193	chr16	32462000	32463182	+	16_32463268_32462087_-1181|20.30|4|4	youxintian_mouse28026	NM_009981	Pcyt1a	exonic	269
chr16:32950292-32961744+	50	0	0	5.99479	-3.27243	-3.32193	chr16	32950291	32961744	+	mmu_circ_0000681	circBase	NM_001081255	Lrch3	exonic	625
chr16:32981828-32988481+	0	0	4	-2.97099	-3.27243	2	chr16	32981827	32988481	+	mmu_circ_0000682	circBase	NM_001081255	Lrch3	exonic	330
chr16:33204672-33210102+	0	0	3	-2.97099	-3.27243	1.58496	chr16	33204671	33210102	+	16_33210188_33204758_-5430|17.52|7|9	youxintian_mouse28026	NM_176840	Osbpl11	exonic	433
chr16:36000182-36002950+	0	0	6	-2.97099	-3.27243	2.58496	chr16	36000181	36002950	+	16_36003036_36000268_-2768|18.87|14|24	youxintian_mouse28026	NM_008465	Kpna1	exonic	242
chr16:43569681-43577748+	13	0	0	4.05138	-3.27243	-3.32193	chr16	43569680	43577748	+	mmu_circ_0000688	circBase	NM_019778	Zbtb20	exonic	511
chr16:49758395-49762667+	15	0	0	4.25783	-3.27243	-3.32193	chr16	49758394	49762667	+		novel	NM_028680	Ift57	exonic	334
chr16:58484763-58507614-	24	0	0	4.9359	-3.27243	-3.32193	chr16	58484762	58507614	-	16_58507727_58484876_-22851|20.24|14|24	youxintian_mouse28026	NM_018784	St3gal6	exonic	595
chr16:70433545-70441319+	2	0	0	1.35094	-3.27243	-3.32193	chr16	70433544	70441319	+	16_70441564_70433790_-7774|24.00|25|113	youxintian_mouse28026	NM_028803	Gbe1	exonic	563
chr16:76330746-76352549-	43	0	0	5.7772	-3.27243	-3.32193	chr16	76330745	76352549	-	mmu_circ_0000702	circBase	NM_173440	Nrip1	exonic	197
chr16:76367648-76368101-	0	0	15	-2.97099	-3.27243	3.90689	chr16	76367647	76368101	-		novel	ENSMUST00000121927	Nrip1	intronic	454
chr16:93847288-93853217+	0	0	8	-2.97099	-3.27243	3	chr16	93847287	93853217	+	mmu_circ_0006475	circBase	NM_001045529	Morc3	sense overlapping	5930
chr17:3159163-3178348+	0	0	8	-2.97099	-3.27243	3	chr17	3159162	3178348	+	mmu_circ_0006684	circBase	NM_134123	Scaf8	exonic	1261
chr17:6137211-6139156+	0	11	7	-2.97099	3.50893	2.80735	chr17	6137210	6139156	+	mmu_circ_0000723	circBase	ENSMUST00000142030	Tulp4	intronic	1946
chr17:24607437-24619570-	39	0	0	5.63634	-3.27243	-3.32193	chr17	24607436	24619570	-		novel	NM_011647	Tsc2	exonic	1394
chr17:28428352-28441053-	0	0	5	-2.97099	-3.27243	2.32193	chr17	28428351	28441053	-	17_28577998_28565297_-12701|19.20|11|21	youxintian_mouse28026	NM_010220	Fkbp5	exonic	529
chr17:30135323-30153368+	0	0	4	-2.97099	-3.27243	2	chr17	30135322	30153368	+	17_30290313_30272268_-18045|20.32|8|13	youxintian_mouse28026	uc008btq.1	Zfand3	exonic	249
chr17:31652140-31652568-	0	0	6	-2.97099	-3.27243	2.58496	chr17	31652139	31652568	-		novel	ENSMUST00000014684	U2af1	intronic	429
chr17:32220161-32229735-	0	21	0	-2.97099	4.44181	-3.32193	chr17	32220160	32229735	-	17_32366680_32357106_-9574|21.27|1|2	youxintian_mouse28026	NM_020508	Brd4	exonic	1378
chr17:32229417-32229735-	0	26	7	-2.97099	4.74993	2.80735	chr17	32229416	32229735	-	17_32366680_32366362_-318|17.40|2|2	youxintian_mouse28026	NM_020508	Brd4	exonic	319
chr17:33658388-33670133-	34	0	0	5.4384	-3.27243	-3.32193	chr17	33658387	33670133	-	17_33807078_33795333_-11745|10.52|4|4	youxintian_mouse28026	NM_029804	Hnrnpm	exonic	837
chr17:42845326-42852528-	44	0	1	5.81037	-3.27243	0	chr17	42845325	42852528	-	17_42989477_42982275_-7202|15.47|23|123	youxintian_mouse28026	NM_009847	Cd2ap	exonic	315
chr17:50541177-50544087+	0	0	2	-2.97099	-3.27243	1	chr17	50541176	50544087	+		novel	ENSMUST00000043938	Plcl2	intronic	2911
chr17:50541177-50546483+	0	11	9	-2.97099	3.50893	3.16993	chr17	50541176	50546483	+		novel	ENSMUST00000043938	Plcl2	intronic	5307
chr17:65810538-65816050+	0	0	22	-2.97099	-3.27243	4.45943	chr17	65810537	65816050	+	mmu_circ_0000806	circBase	NM_146081	Ppp4r1	exonic	751
chr17:71222055-71225241+	0	33	0	-2.97099	5.09389	-3.32193	chr17	71222054	71225241	+		novel	NM_022882	Lpin2	exonic	398
chr17:71230272-71231519+	0	0	16	-2.97099	-3.27243	4	chr17	71230271	71231519	+	17_71580859_71579612_-1247|18.76|8|14	youxintian_mouse28026	NM_022882	Lpin2	exonic	461
chr17:74565791-74573631+	33	0	0	5.39533	-3.27243	-3.32193	chr17	74565790	74573631	+		novel	NM_007566	Birc6	exonic	443
chr17:78667122-78677417-	0	0	11	-2.97099	-3.27243	3.45943	chr17	78667121	78677417	-	17_79076757_79066462_-10295|17.99|6|7	youxintian_mouse28026	NM_011500	Strn	exonic	528
chr17:80636720-80655921-	0	0	14	-2.97099	-3.27243	3.80735	chr17	80636719	80655921	-	17_81055261_81036060_-19201|17.36|11|22	youxintian_mouse28026	NM_001290345	Map4k3	exonic	752
chr17:80649527-80655921-	0	0	6	-2.97099	-3.27243	2.58496	chr17	80649526	80655921	-	17_81055261_81048867_-6394|15.15|3|5	youxintian_mouse28026	NM_001290345	Map4k3	exonic	285
chr17:81647809-81649638-	29	0	0	5.20892	-3.27243	-3.32193	chr17	81647808	81649638	-	mmu_circ_0000823	circBase	NM_011406	Slc8a1	exonic	1830
chr17:86098512-86120746-	31	0	0	5.30513	-3.27243	-3.32193	chr17	86098511	86120746	-	mmu_circ_0000829	circBase	NM_030133	Srbd1	exonic	802
chr18:5633204-5641518+	0	0	7	-2.97099	-3.27243	2.80735	chr18	5633203	5641518	+	18_5641516_5633202_-8314|11.30|17|34	youxintian_mouse28026	ENSMUST00000025081	Zeb1	intronic	8315
chr18:5633204-5705243+	0	37	4	-2.97099	5.25895	2	chr18	5633203	5705243	+	18_5705241_5633202_-72039|12.53|19|120	youxintian_mouse28026	NM_011546	Zeb1	sense overlapping	72040
chr18:7901496-7906044+	0	0	8	-2.97099	-3.27243	3	chr18	7901495	7906044	+	18_7906042_7901494_-4548|16.21|16|23	youxintian_mouse28026	NM_153085	Wac	exonic	336
chr18:10119885-10132272-	0	18	0	-2.97099	4.21942	-3.32193	chr18	10119884	10132272	-	18_10132270_10119883_-12387|12.61|5|5	youxintian_mouse28026	NM_009071	Rock1	exonic	597
chr18:10129305-10132272-	12	0	0	3.9359	-3.27243	-3.32193	chr18	10129304	10132272	-	mmu_circ_0000844	circBase	NM_009071	Rock1	exonic	376
chr18:10449930-10476788+	34	0	0	5.4384	-3.27243	-3.32193	chr18	10449929	10476788	+	mmu_circ_0007118	circBase	NM_001083628	Greb1l	exonic	942
chr18:11693012-11715838+	0	0	2	-2.97099	-3.27243	1	chr18	11693011	11715838	+	18_11874347_11851521_-22826|21.07|2|3	youxintian_mouse28026	NR_045526	Rbbp8	exonic	461
chr18:35579266-35582086+	8	0	0	3.35094	-3.27243	-3.32193	chr18	35579265	35582086	+		novel	NM_010771	Matr3	exonic	473
chr18:35610871-35613502+	0	1	5	-2.97099	0.0494949	2.32193	chr18	35610870	35613502	+	mmu_circ_0000861	circBase	NM_026420	Paip2	exonic	344
chr18:35793465-35801367+	22	0	0	4.81037	-3.27243	-3.32193	chr18	35793464	35801367	+		novel	NM_019912	Ube2d2a	exonic	374
chr18:42317601-42320917+	0	0	3	-2.97099	-3.27243	1.58496	chr18	42317600	42320917	+		novel	NM_172626	Rbm27	exonic	449
chr18:42320764-42326024+	0	0	5	-2.97099	-3.27243	2.32193	chr18	42320763	42326024	+	18_42485678_42480418_-5260|16.00|19|73	youxintian_mouse28026	NM_172626	Rbm27	exonic	715
chr18:65622984-65625334+	0	0	3	-2.97099	-3.27243	1.58496	chr18	65622983	65625334	+	mmu_circ_0000883	circBase	NM_207255	Zfp532	exonic	2351
chr18:65644193-65656632+	0	0	8	-2.97099	-3.27243	3	chr18	65644192	65656632	+	mmu_circ_0000886	circBase	uc008fff.2	Zfp532	exonic	622
chr18:67519291-67519890-	0	0	7	-2.97099	-3.27243	2.80735	chr18	67519290	67519890	-	18_67679544_67678945_-599|19.21|17|68	youxintian_mouse28026	NM_176832	Spire1	exonic	217
chr18:67519291-67545740-	0	0	23	-2.97099	-3.27243	4.52356	chr18	67519290	67545740	-	18_67705394_67678945_-26449|19.23|6|8	youxintian_mouse28026	NM_176832	Spire1	exonic	586
chr18:70580653-70593340+	0	0	31	-2.97099	-3.27243	4.9542	chr18	70580652	70593340	+	mmu_circ_0007482	circBase	NM_010773	Mbd2	exonic	298
chr18:70580653-70594399+	0	34	7	-2.97099	5.13696	2.80735	chr18	70580652	70594399	+	18_70754053_70740307_-13746|15.31|12|15	youxintian_mouse28026	NM_010773	Mbd2	sense overlapping	13747
chr18:73969891-73971276-	4	0	0	2.35094	-3.27243	-3.32193	chr18	73969890	73971276	-	mmu_circ_0000895	circBase	NM_172632	Mapk4	exonic	1386
chr18:75114790-75126919+	37	0	0	5.56039	-3.27243	-3.32193	chr18	75114789	75126919	+	mmu_circ_0000898	circBase	NM_027727	Dym	exonic	697
chr18:80891815-80917878-	0	4	0	-2.97099	2.04949	-3.32193	chr18	80891814	80917878	-	18_81114617_81088554_-26063|11.42|16|30	youxintian_mouse28026	NM_015805	Atp9b	exonic	548
chr18:80909592-80917878-	0	0	9	-2.97099	-3.27243	3.16993	chr18	80909591	80917878	-	mmu_circ_0000905	circBase	NM_015805	Atp9b	exonic	439
chr19:4787361-4794009-	8	0	0	3.35094	-3.27243	-3.32193	chr19	4787360	4794009	-	mmu_circ_0000921	circBase	NM_001290122	Rbm4	exonic	1299
chr19:5708371-5710310-	0	0	12	-2.97099	-3.27243	3.58496	chr19	5708370	5710310	-		novel	NM_053252	Ehbp1l1	sense overlapping	1940
chr19:9009217-9012232+	0	15	0	-2.97099	3.95639	-3.32193	chr19	9009216	9012232	+		novel	ENSMUST00000092955	Ahnak	intronic	3016
chr19:10525952-10539788+	0	0	13	-2.97099	-3.27243	3.70044	chr19	10525951	10539788	+		novel	NM_172302	Cpsf7	exonic	1308
chr19:14544788-14597867-	0	0	11	-2.97099	-3.27243	3.45943	chr19	14544787	14597867	-		novel	NM_011600	Tle4	sense overlapping	53080
chr19:16219588-16226435+	0	0	9	-2.97099	-3.27243	3.16993	chr19	16219587	16226435	+	19_16300925_16294078_-6847|16.07|3|3	youxintian_mouse28026	NM_008139	Gnaq	sense overlapping	6848
chr19:16705875-16710941-	1	0	10	0.350937	-3.27243	3.32193	chr19	16705874	16710941	-	19_16785431_16780365_-5066|11.95|7|9	youxintian_mouse28026	NM_173028	Vps13a	exonic	452
chr19:16710271-16725693-	0	0	5	-2.97099	-3.27243	2.32193	chr19	16710270	16725693	-	19_16800183_16784761_-15422|16.98|6|18	youxintian_mouse28026	NM_173028	Vps13a	exonic	918
chr19:24304032-24350289-	26	0	0	5.05138	-3.27243	-3.32193	chr19	24304031	24350289	-		novel	NM_008846	Pip5k1b	exonic	416
chr19:24346237-24360151-	37	0	0	5.56039	-3.27243	-3.32193	chr19	24346236	24360151	-	19_24434641_24420727_-13914|20.27|18|188	youxintian_mouse28026	NM_008846	Pip5k1b	exonic	731
chr19:24439053-24443688-	0	0	2	-2.97099	-3.27243	1	chr19	24439052	24443688	-	19_24518178_24513543_-4635|21.07|3|3	youxintian_mouse28026	NM_008846	Pip5k1b	exonic	156
chr19:30039064-30039297+	0	0	11	-2.97099	-3.27243	3.45943	chr19	30039063	30039297	+	mmu_circ_0000945	circBase	NM_144873	Uhrf2	exonic	234
chr19:36956371-36958509+	0	34	10	-2.97099	5.13696	3.32193	chr19	36956370	36958509	+	19_37032999_37030861_-2138|15.54|2|2	youxintian_mouse28026	NM_001080706	Btaf1	exonic	301
chr19:42762096-42762560-	0	0	3	-2.97099	-3.27243	1.58496	chr19	42762095	42762560	-	19_42837050_42836586_-464|17.81|2|3	youxintian_mouse28026	NM_019424	Hps1	exonic	348
chr19:44934112-44935666+	0	0	7	-2.97099	-3.27243	2.80735	chr19	44934111	44935666	+		novel	NM_001081225	Fam178a	exonic	778
chr19:45450421-45456610+	0	0	12	-2.97099	-3.27243	3.58496	chr19	45450420	45456610	+		novel	NM_009771	Btrc	sense overlapping	6190
chr19:45456533-45463105+	0	0	7	-2.97099	-3.27243	2.80735	chr19	45456532	45463105	+		novel	NM_009771	Btrc	sense overlapping	6573
chr19:45630865-45640521-	10	0	0	3.67286	-3.27243	-3.32193	chr19	45630864	45640521	-	mmu_circ_0000955	circBase	NM_013907	Fbxw4	exonic	510
chr19:46163520-46170723+	4	0	0	2.35094	-3.27243	-3.32193	chr19	46163519	46170723	+		novel	NM_178930	Gbf1	exonic	173
chr19:53618771-53625162+	0	0	4	-2.97099	-3.27243	2	chr19	53618770	53625162	+		novel	NM_007790	Smc3	exonic	955
chr19:56574758-56576284+	32	0	0	5.35094	-3.27243	-3.32193	chr19	56574757	56576284	+	mmu_circ_0000963	circBase	NM_025811	Nhlrc2	exonic	252
chr19:57629085-57657238+	0	0	4	-2.97099	-3.27243	2	chr19	57629084	57657238	+	mmu_circ_0007921	circBase	NM_181415	Atrnl1	exonic	1239
chr19:60543010-60564294-	0	0	22	-2.97099	-3.27243	4.45943	chr19	60543009	60564294	-	mmu_circ_0000969	circBase	NM_030197	Cacul1	exonic	429
chr19:60563162-60564294-	0	0	14	-2.97099	-3.27243	3.80735	chr19	60563161	60564294	-	mmu_circ_0007987	circBase	NM_030197	Cacul1	exonic	230
chr19:60764032-60764233-	0	0	26	-2.97099	-3.27243	4.70044	chr19	60764031	60764233	-	mmu_circ_0000970	circBase	NM_010123	Eif3a	exonic	202
chr2:5052988-5054716-	0	49	4	-2.97099	5.6642	2	chr2	5052987	5054716	-	2_4975762_4974034_-1728|15.56|5|6	youxintian_mouse28026	NM_181848	Optn	exonic	380
chr2:5821276-5823197-	0	0	2	-2.97099	-3.27243	1	chr2	5821275	5823197	-	2_5744243_5742322_-1921|22.67|2|2	youxintian_mouse28026	NM_133837	Cdc123	exonic	203
chr2:11760481-11763021-	16	0	0	4.35094	-3.27243	-3.32193	chr2	11760480	11763021	-	2_11684648_11682108_-2540|17.24|2|2	youxintian_mouse28026	NM_015792	Fbxo18	exonic	284
chr2:13216770-13241795-	0	0	11	-2.97099	-3.27243	3.45943	chr2	13216769	13241795	-	2_13163422_13138397_-25025|19.65|8|13	youxintian_mouse28026	NM_009105	Rsu1	exonic	489
chr2:14026906-14045255-	0	39	0	-2.97099	5.3349	-3.32193	chr2	14026905	14045255	-	mmu_circ_0009382	circBase	uc012bqy.1	Ptpla	exonic	506
chr2:14128546-14134441+	0	0	29	-2.97099	-3.27243	4.85798	chr2	14128545	14134441	+		novel	NM_011484	Stam	exonic	468
chr2:18137896-18139336+	0	0	3	-2.97099	-3.27243	1.58496	chr2	18137895	18139336	+		novel	ENSMUST00000028076	Mllt10	intronic	1441
chr2:18196583-18203755+	3	0	0	1.9359	-3.27243	-3.32193	chr2	18196582	18203755	+		novel	NM_010804	Mllt10	exonic	346
chr2:18284623-18294044-	0	0	2	-2.97099	-3.27243	1	chr2	18284622	18294044	-	2_18215671_18206250_-9421|17.30|11|24	youxintian_mouse28026	NM_007869	Dnajc1	exonic	255
chr2:18284623-18317000-	0	38	0	-2.97099	5.29742	-3.32193	chr2	18284622	18317000	-	2_18238627_18206250_-32377|17.32|13|52	youxintian_mouse28026	NM_007869	Dnajc1	exonic	762
chr2:18906229-18908152-	0	0	6	-2.97099	-3.27243	2.58496	chr2	18906228	18908152	-	2_18829779_18827856_-1923|19.23|12|27	youxintian_mouse28026	NM_008845	Pip4k2a	exonic	195
chr2:20855354-20860036-	0	0	11	-2.97099	-3.27243	3.45943	chr2	20855353	20860036	-	2_20781663_20776981_-4682|14.61|12|32	youxintian_mouse28026	NM_001081364	Arhgap21	exonic	567
chr2:24847944-24863908-	33	0	0	5.39533	-3.27243	-3.32193	chr2	24847943	24863908	-	2_24719428_24703464_-15964|14.97|7|8	youxintian_mouse28026	NM_172545	Ehmt1	exonic	809
chr2:26007719-26016416-	0	0	6	-2.97099	-3.27243	2.58496	chr2	26007718	26016416	-		novel	NM_133835	Ubac1	exonic	750
chr2:29893001-29922371+	0	29	0	-2.97099	4.90748	-3.32193	chr2	29893000	29922371	+	2_29777891_29748521_-29370|17.35|9|33	youxintian_mouse28026	NM_001113213	Odf2	exonic	1942
chr2:29999126-30003697+	0	19	0	-2.97099	4.29742	-3.32193	chr2	29999125	30003697	+		novel	NM_001076554	Sptan1	exonic	612
chr2:32182458-32183300+	45	0	0	5.84279	-3.27243	-3.32193	chr2	32182457	32183300	+	mmu_circ_0000997	circBase	NM_172661	Prrc2b	exonic	347
chr2:34720646-34725145-	0	0	6	-2.97099	-3.27243	2.58496	chr2	34720645	34725145	-		novel	NM_025709	Gapvd1	sense overlapping	4500
chr2:35183393-35192679-	0	31	0	-2.97099	5.00369	-3.32193	chr2	35183392	35192679	-		novel	NM_026697	Rab14	exonic	477
chr2:49272041-49298729+	30	0	0	5.25783	-3.27243	-3.32193	chr2	49272040	49298729	+	2_49154249_49127561_-26688|19.34|7|12	youxintian_mouse28026	NM_029924	Mbd5	exonic	2506
chr2:61711761-61722761+	0	0	8	-2.97099	-3.27243	3	chr2	61711760	61722761	+		novel	NM_021526	Psmd14	sense overlapping	11001
chr2:68390914-68410141-	0	22	0	-2.97099	4.50893	-3.32193	chr2	68390913	68410141	-	mmu_circ_0001028	circBase	NM_016866	Stk39	exonic	420
chr2:70738421-70757549-	0	0	3	-2.97099	-3.27243	1.58496	chr2	70738420	70757549	-	2_70595606_70576478_-19128|16.45|13|28	youxintian_mouse28026	NM_172664	Tlk1	exonic	906
chr2:70750435-70786995-	0	0	9	-2.97099	-3.27243	3.16993	chr2	70750434	70786995	-	2_70625052_70588492_-36560|22.84|15|26	youxintian_mouse28026	NM_172664	Tlk1	exonic	500
chr2:70768862-70786995-	0	0	7	-2.97099	-3.27243	2.80735	chr2	70768861	70786995	-	mmu_circ_0001031	circBase	uc008jzu.1	Tlk1	exonic	260
chr2:70770004-70786995-	131	0	19	7.38436	-3.27243	4.24793	chr2	70770003	70786995	-	mmu_circ_0001032	circBase	NM_172664	Tlk1	exonic	191
chr2:71875406-71880110+	4	0	0	2.35094	-3.27243	-3.32193	chr2	71875405	71880110	+	2_71718167_71713463_-4704|15.60|1|2	youxintian_mouse28026	NM_172665	Pdk1	exonic	214
chr2:72946546-72971514-	16	0	0	4.35094	-3.27243	-3.32193	chr2	72946545	72971514	-	mmu_circ_0001033	circBase	NM_001018042	Sp3	exonic	1553
chr2:84859689-84861499+	0	42	0	-2.97099	5.44181	-3.32193	chr2	84859688	84861499	+		novel	NM_024497	Slc43a1	exonic	340
chr2:91555267-91560911+	0	0	6	-2.97099	-3.27243	2.58496	chr2	91555266	91560911	+	2_91401068_91395424_-5644|13.38|17|56	youxintian_mouse28026	NM_029437	Ckap5	exonic	625
chr2:91562754-91563113+	0	39	0	-2.97099	5.3349	-3.32193	chr2	91562753	91563113	+	2_91403270_91402911_-359|17.78|19|37	youxintian_mouse28026	NM_029437	Ckap5	exonic	255
chr2:92214049-92230724+	0	0	6	-2.97099	-3.27243	2.58496	chr2	92214048	92230724	+	mmu_circ_0001047	circBase	NM_138755	Phf21a	exonic	396
chr2:98666615-98667333-	0	0	3	-2.97099	-3.27243	1.58496	chr2	98666614	98667333	-		novel	ENSMUST00000099683	Gm10800	sense overlapping	719
chr2:98667100-98667333-	0	0	8	-2.97099	-3.27243	3	chr2	98667099	98667333	-		novel	ENSMUST00000099683	Gm10800	sense overlapping	234
chr2:104778137-104780260-	0	38	0	-2.97099	5.29742	-3.32193	chr2	104778136	104780260	-	2_104620417_104618294_-2123|14.10|6|7	youxintian_mouse28026	NM_001123327	Qser1	exonic	443
chr2:110032332-110075111+	0	0	22	-2.97099	-3.27243	4.45943	chr2	110032331	110075111	+		novel	AK014021		intronic	42780
chr2:118617706-118617935+	0	0	11	-2.97099	-3.27243	3.45943	chr2	118617705	118617935	+	2_118443671_118443442_-229|19.28|5|6	youxintian_mouse28026	NM_009773	Bub1b	exonic	230
chr2:119057281-119064097+	0	0	6	-2.97099	-3.27243	2.58496	chr2	119057280	119064097	+		novel	NM_029617	Casc5	exonic	266
chr2:119057281-119081625+	0	0	7	-2.97099	-3.27243	2.80735	chr2	119057280	119081625	+		novel	NM_029617	Casc5	exonic	5238
chr2:119076936-119081625+	0	0	8	-2.97099	-3.27243	3	chr2	119076935	119081625	+	2_118907361_118902672_-4689|13.21|10|19	youxintian_mouse28026	NM_029617	Casc5	exonic	283
chr2:119076936-119086650+	0	0	19	-2.97099	-3.27243	4.24793	chr2	119076935	119086650	+	mmu_circ_0001059	circBase	NM_029617	Casc5	exonic	374
chr2:119624118-119639734+	0	0	11	-2.97099	-3.27243	3.45943	chr2	119624117	119639734	+	2_119465470_119449854_-15616|16.41|2|2	youxintian_mouse28026	NM_133851	Nusap1	exonic	868
chr2:119630337-119633818+	0	0	3	-2.97099	-3.27243	1.58496	chr2	119630336	119633818	+		novel	NM_133851	Nusap1	exonic	268
chr2:119633720-119635587+	36	0	0	5.52086	-3.27243	-3.32193	chr2	119633719	119635587	+		novel	NM_133851	Nusap1	exonic	209
chr2:122003901-122007816+	0	0	3	-2.97099	-3.27243	1.58496	chr2	122003900	122007816	+		novel	NM_212450	Ctdspl2	exonic	366
chr2:127060262-127067169+	0	0	6	-2.97099	-3.27243	2.58496	chr2	127060261	127067169	+		novel	NM_175550	Ap4e1	sense overlapping	6908
chr2:131511984-131520268+	0	0	9	-2.97099	-3.27243	3.16993	chr2	131511983	131520268	+	mmu_circ_0009354	circBase	NM_145533	Smox	exonic	635
chr2:132089096-132094240-	15	0	0	4.25783	-3.27243	-3.32193	chr2	132089095	132094240	-	2_131919976_131914832_-5144|17.63|6|6	youxintian_mouse28026	NM_018824	Slc23a2	exonic	374
chr2:142853627-142865413-	0	27	0	-2.97099	4.80438	-3.32193	chr2	142853626	142865413	-	2_142691149_142679363_-11786|18.01|2|5	youxintian_mouse28026	NM_001081133	Kif16b	exonic	509
chr2:146387228-146412868-	0	37	0	-2.97099	5.25895	-3.32193	chr2	146387227	146412868	-	2_146238604_146212964_-25640|13.96|13|23	youxintian_mouse28026	NM_001033348	Ralgapa2	exonic	1064
chr2:146935803-146942979+	32	0	0	5.35094	-3.27243	-3.32193	chr2	146935802	146942979	+	2_146768715_146761539_-7176|19.96|18|37	youxintian_mouse28026	NM_001033298	Kiz	exonic	311
chr2:152324386-152326414-	0	0	10	-2.97099	-3.27243	3.32193	chr2	152324385	152326414	-		novel	NM_019705	Rbck1	sense overlapping	2029
chr2:154689518-154692675+	0	0	7	-2.97099	-3.27243	2.80735	chr2	154689517	154692675	+		novel	NM_029362	Chmp4b	exonic	420
chr2:155437860-155440785-	0	0	4	-2.97099	-3.27243	2	chr2	155437859	155440785	-	2_155266521_155263596_-2925|14.16|24|135	youxintian_mouse28026	uc008nkm.2	Ncoa6	exonic	378
chr2:156174707-156174974-	0	0	22	-2.97099	-3.27243	4.45943	chr2	156174706	156174974	-		novel	ENSMUST00000029149	Rbm39	intronic	268
chr2:163636811-163639327-	0	29	0	-2.97099	4.90748	-3.32193	chr2	163636810	163639327	-	2_163465063_163462547_-2516|16.64|2|2	youxintian_mouse28026	NM_012032	Serinc3	exonic	356
chr2:167510876-167512624+	0	0	3	-2.97099	-3.27243	1.58496	chr2	167510875	167512624	+	2_167338124_167336376_-1748|17.01|16|24	youxintian_mouse28026	NM_030743	Rnf114	exonic	330
chr2:168197963-168203610-	0	45	0	-2.97099	5.54135	-3.32193	chr2	168197962	168203610	-		novel	ENSMUST00000057793	Adnp	intronic	5648
chr3:14895535-14898069+	0	0	12	-2.97099	-3.27243	3.58496	chr3	14895534	14898069	+		novel	NM_009801	Car2	exonic	312
chr3:27141626-27145059-	0	0	6	-2.97099	-3.27243	2.58496	chr3	27141625	27145059	-	mmu_circ_0001112	circBase	NM_007900	Ect2	exonic	182
chr3:28532888-28542098+	0	0	2	-2.97099	-3.27243	1	chr3	28532887	28542098	+	mmu_circ_0001115	circBase	NM_026910	Tnik	exonic	333
chr3:35916220-35921187-	0	0	22	-2.97099	-3.27243	4.45943	chr3	35916219	35921187	-		novel	NM_033623	Dcun1d1	exonic	517
chr3:51308050-51326032-	0	49	0	-2.97099	5.6642	-3.32193	chr3	51308049	51326032	-	mmu_circ_0001124	circBase	NM_023502	Elf2	sense overlapping	17983
chr3:59031546-59039198+	12	0	0	3.9359	-3.27243	-3.32193	chr3	59031545	59039198	+		novel	uc008pig.1	Med12l	exonic	330
chr3:59031546-59042413+	67	52	1	6.41703	5.74993	0	chr3	59031545	59042413	+	3_58846335_58835468_-10867|16.80|23|116	youxintian_mouse28026	NM_177855	Med12l	exonic	457
chr3:66994517-66996590+	25	0	0	4.99479	-3.27243	-3.32193	chr3	66994516	66996590	+	mmu_circ_0001136	circBase	NM_025822	Rsrc1	exonic	322
chr3:69016093-69018211+	0	0	3	-2.97099	-3.27243	1.58496	chr3	69016092	69018211	+		novel	NM_133786	Smc4	exonic	434
chr3:69092810-69095615-	0	0	2	-2.97099	-3.27243	1	chr3	69092809	69095615	-		novel	NM_008467	Kpna4	exonic	269
chr3:83967230-83967650-	0	0	12	-2.97099	-3.27243	3.58496	chr3	83967229	83967650	-		novel	ENSMUST00000052342	D930015E06Rik	intronic	421
chr3:86320859-86321889+	0	35	0	-2.97099	5.17878	-3.32193	chr3	86320858	86321889	+		novel	ENSMUST00000107635	Lrba	intronic	1031
chr3:88858387-88863612+	18	0	0	4.52086	-3.27243	-3.32193	chr3	88858386	88863612	+	3_88667534_88662309_-5225|16.79|2|3	youxintian_mouse28026	NM_027389	Gon4l	exonic	484
chr3:89023031-89026506+	0	0	8	-2.97099	-3.27243	3	chr3	89023030	89026506	+	3_88830428_88826953_-3475|12.94|7|8	youxintian_mouse28026	NM_138679	Ash1l	exonic	275
chr3:90118533-90132426+	0	0	4	-2.97099	-3.27243	2	chr3	90118532	90132426	+	3_89936348_89922455_-13893|19.72|2|2	youxintian_mouse28026	NM_029937	Nup210l	exonic	713
chr3:103888512-103890283+	27	0	0	5.10582	-3.27243	-3.32193	chr3	103888511	103890283	+		novel	NM_008979	Ptpn22	exonic	234
chr3:106531137-106539603-	0	0	4	-2.97099	-3.27243	2	chr3	106531136	106539603	-	mmu_circ_0001154	circBase	NM_133869	Cept1	exonic	704
chr3:107664051-107664762-	19	0	0	4.59886	-3.27243	-3.32193	chr3	107664050	107664762	-		novel	NM_145542	Ahcyl1	sense overlapping	712
chr3:121228310-121235764-	21	0	0	4.74325	-3.27243	-3.32193	chr3	121228309	121235764	-	3_120938682_120931228_-7454|18.23|22|257	youxintian_mouse28026	NM_178936	Tmem56	exonic	544
chr3:122747889-122748477+	0	45	5	-2.97099	5.54135	2.32193	chr3	122747888	122748477	+	mmu_circ_0001165	circBase	NM_153422	Pde5a	exonic	589
chr3:122794260-122818067+	0	0	2	-2.97099	-3.27243	1	chr3	122794259	122818067	+	mmu_circ_0001167	circBase	NM_153422	Pde5a	exonic	580
chr3:135655500-135669339-	22	0	0	4.81037	-3.27243	-3.32193	chr3	135655499	135669339	-	3_135332303_135318464_-13839|17.41|22|164	youxintian_mouse28026	NM_008689	Nfkb1	exonic	326
chr3:136710519-136713304+	0	0	2	-2.97099	-3.27243	1	chr3	136710518	136713304	+		novel	ENSMUST00000056758	Ppp3ca	intronic	2786
chr3:137961442-137981458-	17	0	0	4.4384	-3.27243	-3.32193	chr3	137961441	137981458	-		novel	NM_011932	Dapp1	sense overlapping	20017
chr3:138955322-138965996-	0	0	7	-2.97099	-3.27243	2.80735	chr3	138955321	138965996	-	3_138628960_138618286_-10674|23.05|5|9	youxintian_mouse28026	NM_145544	Rap1gds1	exonic	932
chr3:152234502-152236693+	0	0	10	-2.97099	-3.27243	3.32193	chr3	152234501	152236693	+		novel	NM_057172	Fubp1	sense overlapping	2192
chr3:153411462-153411871-	0	6	3	-2.97099	2.63446	1.58496	chr3	153411461	153411871	-	mmu_circ_0001179	circBase	NM_011372	St6galnac3	exonic	410
chr4:9630773-9639347-	0	39	0	-2.97099	5.3349	-3.32193	chr4	9630772	9639347	-	4_9566494_9557920_-8574|19.94|17|227	youxintian_mouse28026	NM_023066	Asph	sense overlapping	8575
chr4:11193926-11201416+	0	0	8	-2.97099	-3.27243	3	chr4	11193925	11201416	+	4_11128563_11121073_-7490|14.31|7|7	youxintian_mouse28026	NM_009830	Ccne2	exonic	778
chr4:32010316-32017152+	45	0	0	5.84279	-3.27243	-3.32193	chr4	32010315	32017152	+		novel	NM_009316	Map3k7	exonic	284
chr4:34562312-34566005+	0	0	16	-2.97099	-3.27243	4	chr4	34562311	34566005	+	4_34513254_34509561_-3693|20.78|8|8	youxintian_mouse28026	NM_001007589	Akirin2	exonic	366
chr4:41226280-41229848-	0	23	0	-2.97099	4.57306	-3.32193	chr4	41226279	41229848	-	4_41176881_41173313_-3568|13.28|10|15	youxintian_mouse28026	NM_026872	Ubap2	exonic	287
chr4:46395842-46397061-	11	0	0	3.81037	-3.27243	-3.32193	chr4	46395841	46397061	-	4_46409933_46408714_-1219|19.10|2|2	youxintian_mouse28026	NM_053149	Hemgn	exonic	1220
chr4:46460090-46472233+	0	37	0	-2.97099	5.25895	-3.32193	chr4	46460089	46472233	+		novel	NM_130889	Anp32b	sense overlapping	12144
chr4:55366777-55370472+	44	0	0	5.81037	-3.27243	-3.32193	chr4	55366776	55370472	+	4_55383344_55379649_-3695|21.42|16|41	youxintian_mouse28026	NM_009011	Rad23b	exonic	431
chr4:59514274-59517755-	7	0	0	3.15829	-3.27243	-3.32193	chr4	59514273	59517755	-	4_59530627_59527146_-3481|15.72|2|2	youxintian_mouse28026	NM_144904	Ptbp3	exonic	317
chr4:74348400-74359528+	0	0	11	-2.97099	-3.27243	3.45943	chr4	74348399	74359528	+	4_74005432_73994304_-11128|20.20|20|61	youxintian_mouse28026	NM_144787	Kdm4c	exonic	242
chr4:83535790-83554884+	0	49	0	-2.97099	5.6642	-3.32193	chr4	83535789	83554884	+	4_83200788_83181694_-19094|13.74|16|25	youxintian_mouse28026	NM_001081012	Ccdc171	exonic	650
chr4:83655528-83663690+	0	0	8	-2.97099	-3.27243	3	chr4	83655527	83663690	+	4_83309594_83301432_-8162|17.90|2|7	youxintian_mouse28026	NM_001081012	Ccdc171	exonic	731
chr4:84956276-84979521+	0	51	0	-2.97099	5.72192	-3.32193	chr4	84956275	84979521	+	4_84625425_84602180_-23245|17.55|11|14	youxintian_mouse28026	NM_175275	Cntln	exonic	810
chr4:87782287-87794011-	0	13	0	-2.97099	3.74993	-3.32193	chr4	87782286	87794011	-	mmu_circ_0001230	circBase	NM_027326	Mllt3	exonic	450
chr4:97932071-97932365+	0	0	22	-2.97099	-3.27243	4.45943	chr4	97932070	97932365	+		novel	ENSMUST00000052018	Nfia	intronic	295
chr4:99235067-99284701+	0	44	0	-2.97099	5.50893	-3.32193	chr4	99235066	99284701	+		novel	NM_175029	Atg4c	sense overlapping	49635
chr4:108495150-108499398+	0	0	9	-2.97099	-3.27243	3.16993	chr4	108495149	108499398	+		novel	NM_175472	Zcchc11	exonic	319
chr4:108517383-108530949+	0	39	0	-2.97099	5.3349	-3.32193	chr4	108517382	108530949	+	4_108203554_108189988_-13566|14.18|5|5	youxintian_mouse28026	NM_175472	Zcchc11	exonic	708
chr4:117564621-117593162+	14	0	0	4.15829	-3.27243	-3.32193	chr4	117564620	117593162	+	4_117265767_117237226_-28541|14.42|19|108	youxintian_mouse28026	NM_080469	Eri3	exonic	547
chr4:117564627-117615241+	2	0	0	1.35094	-3.27243	-3.32193	chr4	117564626	117615241	+	4_117287846_117237232_-50614|12.11|8|9	youxintian_mouse28026	NM_001285899	Eri3	exonic	614
chr4:117582600-117593162+	0	0	19	-2.97099	-3.27243	4.24793	chr4	117582599	117593162	+	mmu_circ_0001249	circBase	NM_080469	Eri3	exonic	269
chr4:130727998-130728164+	0	0	10	-2.97099	-3.27243	3.32193	chr4	130727997	130728164	+	4_130284079_130283913_-166|11.01|3|4	youxintian_mouse28026	NM_030722	Pum1	exonic	167
chr4:130727998-130730548+	0	0	3	-2.97099	-3.27243	1.58496	chr4	130727997	130730548	+	4_130286463_130283913_-2550|15.62|11|15	youxintian_mouse28026	NM_030722	Pum1	exonic	438
chr4:131853716-131854716+	35	0	0	5.48022	-3.27243	-3.32193	chr4	131853715	131854716	+	4_131410631_131409631_-1000|12.42|3|5	youxintian_mouse28026	NM_025297	Mecr	exonic	230
chr4:131928492-131957819-	0	0	6	-2.97099	-3.27243	2.58496	chr4	131928491	131957819	-		novel	NM_183428	Epb4.1	exonic	489
chr4:131974684-132007421-	0	0	13	-2.97099	-3.27243	3.70044	chr4	131974683	132007421	-		novel	NM_001128607	Epb4.1	exonic	1629
chr4:132006958-132007438-	0	0	19	-2.97099	-3.27243	4.24793	chr4	132006957	132007438	-		novel	NM_183428	Epb4.1	exonic	481
chr4:133719537-133720999-	40	0	0	5.67286	-3.27243	-3.32193	chr4	133719536	133720999	-		novel	NM_001080819	Arid1a	exonic	567
chr4:133719537-133723051-	0	7	0	-2.97099	2.85685	-3.32193	chr4	133719536	133723051	-	mmu_circ_0001283	circBase	NM_001080819	Arid1a	exonic	780
chr4:135214460-135216976-	0	20	0	-2.97099	4.37142	-3.32193	chr4	135214459	135216976	-		novel	NM_013885	Clic4	sense overlapping	2517
chr4:137604523-137613861+	0	0	7	-2.97099	-3.27243	2.80735	chr4	137604522	137613861	+	4_137169776_137160438_-9338|17.13|8|9	youxintian_mouse28026	NM_130879	Usp48	exonic	1037
chr4:138146285-138151828+	0	46	0	-2.97099	5.57306	-3.32193	chr4	138146284	138151828	+		novel	NM_172703	Eif4g3	exonic	336
chr4:141167713-141170940+	0	0	16	-2.97099	-3.27243	4	chr4	141167712	141170940	+	4_140726855_140723628_-3227|14.25|8|11	youxintian_mouse28026	NM_172518	Fbxo42	exonic	382
chr4:150406196-150439468+	0	24	0	-2.97099	4.63446	-3.32193	chr4	150406195	150439468	+	4_149813577_149780305_-33272|19.80|20|166	youxintian_mouse28026	NM_001085492	Rere	exonic	666
chr4:151830418-151835883-	20	0	0	4.67286	-3.27243	-3.32193	chr4	151830417	151835883	-	mmu_circ_0001306	circBase	NM_001081557	Camta1	exonic	189
chr5:3575623-3577344+	0	0	5	-2.97099	-3.27243	2.32193	chr5	3575622	3577344	+	5_3577344_3575623_-1721|15.29|16|28	youxintian_mouse28026	NM_029843	1700109H08Rik	exonic	261
chr5:3747021-3772787-	36	54	15	5.52086	5.80438	3.90689	chr5	3747020	3772787	-	mmu_circ_0001311	circBase	NM_001003909	Ankib1	exonic	873
chr5:3755594-3772787-	31	0	0	5.30513	-3.27243	-3.32193	chr5	3755593	3772787	-	5_3772787_3755594_-17193|13.36|21|94	youxintian_mouse28026	NM_001003909	Ankib1	exonic	755
chr5:3769429-3772787-	31	0	0	5.30513	-3.27243	-3.32193	chr5	3769428	3772787	-	5_3772787_3769429_-3358|11.26|5|7	youxintian_mouse28026	NM_001003909	Ankib1	exonic	572
chr5:13556528-13570237+	0	0	3	-2.97099	-3.27243	1.58496	chr5	13556527	13570237	+	5_13570237_13556528_-13709|18.13|5|5	youxintian_mouse28026	NM_009152	Sema3a	exonic	785
chr5:20919525-20920162-	0	0	9	-2.97099	-3.27243	3.16993	chr5	20919524	20920162	-	5_20425980_20425343_-637|21.34|18|185	youxintian_mouse28026	NM_001080977	Rsbn1l	exonic	638
chr5:21029776-21036701-	0	0	3	-2.97099	-3.27243	1.58496	chr5	21029775	21036701	-		novel	ENSMUST00000140057	Ptpn12	intronic	6926
chr5:23463016-23473653+	0	0	13	-2.97099	-3.27243	3.70044	chr5	23463015	23473653	+		novel	NM_026984	Kmt2e	exonic	658
chr5:23482402-23492432+	0	0	3	-2.97099	-3.27243	1.58496	chr5	23482401	23492432	+	5_22998250_22988220_-10030|16.66|5|7	youxintian_mouse28026	NM_026984	Kmt2e	exonic	639
chr5:23979488-23991837-	0	0	17	-2.97099	-3.27243	4.08746	chr5	23979487	23991837	-	5_23497655_23485306_-12349|13.81|22|74	youxintian_mouse28026	NM_053090	Fam126a	exonic	940
chr5:23980487-23983266-	42	0	0	5.74325	-3.27243	-3.32193	chr5	23980486	23983266	-	5_23489084_23486305_-2779|17.35|15|30	youxintian_mouse28026	NM_053090	Fam126a	exonic	205
chr5:24126822-24128104+	0	35	0	-2.97099	5.17878	-3.32193	chr5	24126821	24128104	+	5_23633922_23632640_-1282|15.42|8|10	youxintian_mouse28026	NM_026448	Klhl7	exonic	322
chr5:28358274-28368313+	0	0	8	-2.97099	-3.27243	3	chr5	28358273	28368313	+	mmu_circ_0001329	circBase	NM_028234	Rbm33	exonic	557
chr5:32819866-32822138-	0	0	10	-2.97099	-3.27243	3.32193	chr5	32819865	32822138	-	5_33164787_33162515_-2272|16.31|22|92	youxintian_mouse28026	NM_194340	Prr14l	exonic	351
chr5:33661222-33661645+	19	0	0	4.59886	-3.27243	-3.32193	chr5	33661221	33661645	+		novel	NM_001040435	Tacc3	exonic	288
chr5:33843112-33846267+	5	0	0	2.67286	-3.27243	-3.32193	chr5	33843111	33846267	+	mmu_circ_0001335	circBase	NM_175231	Whsc1	exonic	789
chr5:64275395-64286084+	23	30	0	4.8745	4.95639	-3.32193	chr5	64275394	64286084	+	5_64677323_64666634_-10689|14.66|10|15	youxintian_mouse28026	NM_019636	Tbc1d1	exonic	748
chr5:65565989-65594548+	0	35	53	-2.97099	5.17878	5.72792	chr5	65565988	65594548	+	mmu_circ_0001350	circBase	NM_016786	Ube2k	exonic	465
chr5:67732169-67738482-	17	0	5	4.4384	-3.27243	2.32193	chr5	67732168	67738482	-		novel	NM_009727	Atp8a1	exonic	155
chr5:76235766-76237162-	0	0	10	-2.97099	-3.27243	3.32193	chr5	76235765	76237162	-		novel	NM_007715	Clock	exonic	333
chr5:76609631-76611873+	0	0	7	-2.97099	-3.27243	2.80735	chr5	76609630	76611873	+		novel	NM_199032	Cep135	exonic	363
chr5:100485140-100485855-	28	0	0	5.15829	-3.27243	-3.32193	chr5	100485139	100485855	-		novel	NM_172714	Lin54	exonic	716
chr5:104050685-104061758+	0	0	7	-2.97099	-3.27243	2.80735	chr5	104050684	104061758	+		novel	NM_028794	Nudt9	sense overlapping	11074
chr5:110727529-110729963-	0	0	5	-2.97099	-3.27243	2.32193	chr5	110727528	110729963	-	5_111158982_111156548_-2434|14.70|5|8	youxintian_mouse28026	NM_029337	Ep400	exonic	270
chr5:110753804-110756766-	20	0	0	4.67286	-3.27243	-3.32193	chr5	110753803	110756766	-	mmu_circ_0001387	circBase	uc008yrj.1	Ep400	exonic	1481
chr5:110755397-110756766-	0	16	2	-2.97099	4.04949	1	chr5	110755396	110756766	-	mmu_circ_0001388	circBase	NM_029337	Ep400	exonic	1370
chr5:118593333-118593570+	16	60	15	4.35094	5.95639	3.90689	chr5	118593332	118593570	+	mmu_circ_0001396	circBase	NM_172424	Med13l	exonic	238
chr5:123099837-123104511+	0	0	9	-2.97099	-3.27243	3.16993	chr5	123099836	123104511	+	mmu_circ_0001407	circBase	NM_001039723	Tmem120b	exonic	363
chr5:123709195-123717058-	6	0	0	2.9359	-3.27243	-3.32193	chr5	123709194	123717058	-		novel	NM_027494	Zcchc8	exonic	429
chr5:123714066-123717058-	0	42	3	-2.97099	5.44181	1.58496	chr5	123714065	123717058	-	5_124167067_124164075_-2992|16.50|6|8	youxintian_mouse28026	NM_027494	Zcchc8	exonic	259
chr5:125287359-125304352-	0	0	7	-2.97099	-3.27243	2.80735	chr5	125287358	125304352	-		novel	NM_016741	Scarb1	exonic	1076
chr5:128994796-128999587-	0	0	3	-2.97099	-3.27243	1.58496	chr5	128994795	128999587	-		novel	NM_007941	Stx2	exonic	253
chr5:129549454-129560805+	0	0	10	-2.97099	-3.27243	3.32193	chr5	129549453	129560805	+	5_130066680_130055329_-11351|19.12|3|4	youxintian_mouse28026	NM_172276	Sfswap	exonic	814
chr5:130187401-130191043+	0	44	0	-2.97099	5.50893	-3.32193	chr5	130187400	130191043	+	mmu_circ_0001414	circBase	NM_001199059	Rabgef1	exonic	353
chr5:130187401-130198116+	0	12	0	-2.97099	3.63446	-3.32193	chr5	130187400	130198116	+	mmu_circ_0001415	circBase	NM_001199059	Rabgef1	exonic	520
chr5:140088630-140132825-	0	0	5	-2.97099	-3.27243	2.32193	chr5	140088629	140132825	-	5_140608779_140564584_-44195|19.96|4|6	youxintian_mouse28026	NM_010752	Mad1l1	exonic	445
chr5:140670467-140680945-	22	0	0	4.81037	-3.27243	-3.32193	chr5	140670466	140680945	-		novel	NM_028833	Iqce	exonic	964
chr5:143092995-143098505-	0	1	9	-2.97099	0.0494949	3.16993	chr5	143092994	143098505	-		novel	NM_080561	Rnf216	exonic	258
chr5:143684396-143687044+	0	0	13	-2.97099	-3.27243	3.70044	chr5	143684395	143687044	+	5_144447913_144445265_-2648|19.89|11|11	youxintian_mouse28026	NM_011182	Cyth3	exonic	215
chr5:144143529-144156994+	0	0	7	-2.97099	-3.27243	2.80735	chr5	144143528	144156994	+	mmu_circ_0012301	circBase	NM_001081109	Lmtk2	sense overlapping	13466
chr5:148878858-148921412-	0	0	6	-2.97099	-3.27243	2.58496	chr5	148878857	148921412	-	5_149732988_149690434_-42554|15.89|13|26	youxintian_mouse28026	NM_153572	Katnal1	exonic	1282
chr5:150532055-150532402+	0	0	6	-2.97099	-3.27243	2.58496	chr5	150532054	150532402	+	5_151334977_151334630_-347|16.34|13|31	youxintian_mouse28026	NM_009765	Brca2	exonic	153
chr6:7866735-7871386+	0	35	0	-2.97099	5.17878	-3.32193	chr6	7866734	7871386	+		novel	NM_052993	C1galt1	sense overlapping	4652
chr6:8537817-8537968+	0	0	3	-2.97099	-3.27243	1.58496	chr6	8537816	8537968	+		novel	NM_133236	Glcci1	exonic	152
chr6:8537817-8558586+	22	0	0	4.81037	-3.27243	-3.32193	chr6	8537816	8558586	+		novel	NM_133236	Glcci1	exonic	239
chr6:8537817-8579739+	0	0	2	-2.97099	-3.27243	1	chr6	8537816	8579739	+		novel	NM_133236	Glcci1	exonic	506
chr6:11988722-11997194+	12	0	0	3.9359	-3.27243	-3.32193	chr6	11988721	11997194	+		novel	NM_029404	Phf14	exonic	501
chr6:22132229-22145687+	19	0	0	4.59886	-3.27243	-3.32193	chr6	22132228	22145687	+	mmu_circ_0001447	circBase	NM_001081351	Cped1	exonic	636
chr6:29878529-29883729+	0	0	3	-2.97099	-3.27243	1.58496	chr6	29878528	29883729	+	6_29833729_29828529_-5200|15.87|10|18	youxintian_mouse28026	NM_021414	Ahcyl2	exonic	305
chr6:31418931-31433131+	0	30	0	-2.97099	4.95639	-3.32193	chr6	31418930	31433131	+	mmu_circ_0001457	circBase	NM_013791	Mkln1	exonic	605
chr6:31468131-31478056+	0	0	4	-2.97099	-3.27243	2	chr6	31468130	31478056	+	6_31428056_31418131_-9925|20.04|4|5	youxintian_mouse28026	NM_013791	Mkln1	exonic	565
chr6:35189855-35192038+	0	0	14	-2.97099	-3.27243	3.80735	chr6	35189854	35192038	+	6_35142038_35139855_-2183|18.42|3|7	youxintian_mouse28026	NM_027513	Nup205	exonic	394
chr6:38570510-38603468+	0	0	4	-2.97099	-3.27243	2	chr6	38570509	38603468	+		novel	NM_138680	Luc7l2	exonic	940
chr6:38818230-38819313-	35	0	0	5.48022	-3.27243	-3.32193	chr6	38818229	38819313	-	mmu_circ_0001468	circBase	NM_010433	Hipk2	exonic	1084
chr6:47545676-47577667-	0	0	8	-2.97099	-3.27243	3	chr6	47545675	47577667	-	6_47527666_47495675_-31991|14.89|6|12	youxintian_mouse28026	NM_007971	Ezh2	exonic	1232
chr6:47554124-47556150-	0	0	5	-2.97099	-3.27243	2.32193	chr6	47554123	47556150	-	6_47506149_47504123_-2026|22.02|8|12	youxintian_mouse28026	NM_007971	Ezh2	exonic	262
chr6:47576536-47577667-	0	91	56	-2.97099	6.55729	5.80735	chr6	47576535	47577667	-	mmu_circ_0001471	circBase	NM_007971	Ezh2	exonic	253
chr6:47576563-47577667-	0	0	6	-2.97099	-3.27243	2.58496	chr6	47576562	47577667	-	mmu_circ_0001472	circBase	NM_001146689	Ezh2	exonic	226
chr6:65862915-65901859+	31	0	0	5.30513	-3.27243	-3.32193	chr6	65862914	65901859	+	mmu_circ_0001481	circBase	NM_027547	Prdm5	exonic	758
chr6:65869181-65881142+	37	0	0	5.56039	-3.27243	-3.32193	chr6	65869180	65881142	+	6_65831136_65819175_-11961|17.54|2|3	youxintian_mouse28026	NM_027547	Prdm5	exonic	337
chr6:71413250-71414919-	21	0	0	4.74325	-3.27243	-3.32193	chr6	71413249	71414919	-	6_71364913_71363244_-1669|21.23|6|7	youxintian_mouse28026	NM_024288	Rmnd5a	exonic	236
chr6:72128264-72132163+	0	42	10	-2.97099	5.44181	3.32193	chr6	72128263	72132163	+	mmu_circ_0001484	circBase	NM_011375	St3gal5	exonic	236
chr6:90669286-90670534-	0	0	6	-2.97099	-3.27243	2.58496	chr6	90669285	90670534	-		novel	NM_001134383	Iqsec1	exonic	226
chr6:119920110-119921028+	117	0	0	7.2213	-3.27243	-3.32193	chr6	119920109	119921028	+	mmu_circ_0001516	circBase	NM_011236	Rad52	exonic	303
chr6:134062064-134066465+	0	2	0	-2.97099	1.04949	-3.32193	chr6	134062063	134066465	+	mmu_circ_0001528	circBase	ENSMUST00000081028	Etv6	intronic	4402
chr6:134137285-134165113+	0	0	2	-2.97099	-3.27243	1	chr6	134137284	134165113	+		novel	NM_007961	Etv6	sense overlapping	27829
chr6:135152821-135155289-	19	0	0	4.59886	-3.27243	-3.32193	chr6	135152820	135155289	-	6_135105307_135102839_-2468|17.11|10|26	youxintian_mouse28026	NM_013546	Hebp1	exonic	320
chr6:136563760-136571538+	0	0	6	-2.97099	-3.27243	2.58496	chr6	136563759	136571538	+	6_136520059_136512281_-7778|17.89|13|22	youxintian_mouse28026	NM_019426	Atf7ip	exonic	428
chr6:136571473-136582466+	0	0	3	-2.97099	-3.27243	1.58496	chr6	136571472	136582466	+		novel	NM_019426	Atf7ip	exonic	229
chr6:136599650-136603467+	0	0	16	-2.97099	-3.27243	4	chr6	136599649	136603467	+	6_136551988_136548171_-3817|13.42|6|9	youxintian_mouse28026	NM_019426	Atf7ip	exonic	339
chr7:4368716-4385140-	37	0	0	5.56039	-3.27243	-3.32193	chr7	4368715	4385140	-		novel	NM_001163014	Gp6	sense overlapping	16425
chr7:13323036-13325777+	0	0	17	-2.97099	-3.27243	4.08746	chr7	13323035	13325777	+		novel	NM_001168504	Pla2g4c	sense overlapping	2742
chr7:16850025-16850347+	0	0	5	-2.97099	-3.27243	2.32193	chr7	16850024	16850347	+		novel	NM_178900	Prkd2	exonic	232
chr7:19637469-19639017-	0	0	17	-2.97099	-3.27243	4.08746	chr7	19637468	19639017	-		novel	NM_019649	Clptm1	exonic	452
chr7:38102786-38103194-	19	0	0	4.59886	-3.27243	-3.32193	chr7	38102785	38103194	-		novel	NM_007633	Ccne1	exonic	285
chr7:44915841-44916470-	0	0	3	-2.97099	-3.27243	1.58496	chr7	44915840	44916470	-	mmu_circ_0001561	circBase	NM_007458	Ap2a1	exonic	406
chr7:46050270-46050696+	34	0	0	5.4384	-3.27243	-3.32193	chr7	46050269	46050696	+		novel	NM_153057	Nomo1	exonic	257
chr7:59240967-59247217+	0	44	0	-2.97099	5.50893	-3.32193	chr7	59240966	59247217	+	mmu_circ_0001572	circBase	NM_011668	Ube3a	exonic	232
chr7:72161140-72185865-	0	0	9	-2.97099	-3.27243	3.16993	chr7	72161139	72185865	-		novel	NM_001024703	Mctp2	exonic	503
chr7:73501909-73503514-	0	0	3	-2.97099	-3.27243	1.58496	chr7	73501908	73503514	-	7_80648400_80646795_-1605|13.20|4|5	youxintian_mouse28026	NM_001081345	Chd2	exonic	360
chr7:79677227-79679166+	0	0	2	-2.97099	-3.27243	1	chr7	79677226	79679166	+	7_86824052_86822113_-1939|13.57|4|4	youxintian_mouse28026	NM_029835	Ticrr	exonic	371
chr7:81893799-81905636-	0	0	14	-2.97099	-3.27243	3.80735	chr7	81893798	81905636	-	mmu_circ_0001589	circBase	NM_013886	Hdgfrp3	exonic	519
chr7:83895530-83898027+	0	0	2	-2.97099	-3.27243	1	chr7	83895529	83898027	+	7_91046537_91044040_-2497|20.99|3|3	youxintian_mouse28026	NM_023403	Mesdc2	sense overlapping	2498
chr7:84632656-84634409-	0	0	18	-2.97099	-3.27243	4.16993	chr7	84632655	84634409	-	mmu_circ_0001591	circBase	NM_022985	Zfand6	exonic	381
chr7:90160448-90174533+	0	0	11	-2.97099	-3.27243	3.45943	chr7	90160447	90174533	+	7_97323043_97308958_-14085|16.42|2|2	youxintian_mouse28026	NM_146194	Picalm	exonic	763
chr7:90161260-90173075+	4	0	0	2.35094	-3.27243	-3.32193	chr7	90161259	90173075	+		novel	NM_146194	Picalm	exonic	534
chr7:90189150-90197020+	0	0	4	-2.97099	-3.27243	2	chr7	90189149	90197020	+	7_97345530_97337660_-7870|17.93|18|34	youxintian_mouse28026	NM_146194	Picalm	exonic	560
chr7:98600672-98602747-	0	0	4	-2.97099	-3.27243	2	chr7	98600671	98602747	-		novel	NM_172280	2210018M11Rik	exonic	321
chr7:98706997-98708031+	0	0	10	-2.97099	-3.27243	3.32193	chr7	98706996	98708031	+	mmu_circ_0013693	circBase	ENSMUST00000126356	Prkrir	exonic	216
chr7:99935162-99955540-	51	39	17	6.02336	5.3349	4.08746	chr7	99935161	99955540	-	mmu_circ_0001605	circBase	NM_175388	Rnf169	exonic	340
chr7:103813439-103826793-	4	5	3	2.35094	2.37142	1.58496	chr7	103813438	103826793	-		novel	NM_008220	Hbb-bt	sense overlapping	13355
chr7:103826610-103827912-	0	43	0	-2.97099	5.47576	-3.32193	chr7	103826609	103827912	-		novel	NM_001201391	Hbb-bs	sense overlapping	1303
chr7:105740960-105741233+	0	0	8	-2.97099	-3.27243	3	chr7	105740959	105741233	+		novel	NM_010562	Ilk	exonic	170
chr7:107637214-107697698+	0	0	8	-2.97099	-3.27243	3	chr7	107637213	107697698	+		novel	NM_008905	Ppfibp2	exonic	651
chr7:109978710-109981117-	0	21	0	-2.97099	4.44181	-3.32193	chr7	109978709	109981117	-		novel	NM_153525	Tmem41b	exonic	328
chr7:110052711-110054116+	0	35	0	-2.97099	5.17878	-3.32193	chr7	110052710	110054116	+	7_117197630_117196225_-1405|10.50|4|5	youxintian_mouse28026	NM_181517	Ipo7	exonic	324
chr7:115512661-115550159-	0	47	0	-2.97099	5.60408	-3.32193	chr7	115512660	115550159	-		novel	NM_011445	Sox6	exonic	628
chr7:115659516-115662444-	0	57	0	-2.97099	5.88238	-3.32193	chr7	115659515	115662444	-	7_122805958_122803030_-2928|21.29|10|16	youxintian_mouse28026	NM_011445	Sox6	exonic	242
chr7:115659516-115701785-	0	7	0	-2.97099	2.85685	-3.32193	chr7	115659515	115701785	-	7_122845299_122803030_-42269|16.81|5|5	youxintian_mouse28026	NM_011445	Sox6	exonic	332
chr7:115701696-115801606-	0	0	12	-2.97099	-3.27243	3.58496	chr7	115701695	115801606	-		novel	NM_011445	Sox6	sense overlapping	99911
chr7:132759389-132760167-	0	0	19	-2.97099	-3.27243	4.24793	chr7	132759388	132760167	-	7_139951850_139951072_-778|15.78|12|20	youxintian_mouse28026	NM_175268	Fam53b	exonic	779
chr7:135643858-135659143+	36	0	0	5.52086	-3.27243	-3.32193	chr7	135643857	135659143	+		novel	NM_011212	Ptpre	exonic	515
chr7:144457669-144463998-	28	0	0	5.15829	-3.27243	-3.32193	chr7	144457668	144463998	-		novel	NM_007803	Cttn	exonic	402
chr8:23059985-23065053+	0	0	3	-2.97099	-3.27243	1.58496	chr8	23059984	23065053	+		novel	NM_031158	Ank1	sense overlapping	5069
chr8:25179271-25200206-	0	0	9	-2.97099	-3.27243	3.16993	chr8	25179270	25200206	-		novel	uc009lfu.2	Tacc1	exonic	946
chr8:56564558-56569410+	0	0	18	-2.97099	-3.27243	4.16993	chr8	56564557	56569410	+	8_59048207_59043355_-4852|19.06|4|4	youxintian_mouse28026	NM_015791	Fbxo8	exonic	464
chr8:61044259-61045919+	14	0	0	4.15829	-3.27243	-3.32193	chr8	61044258	61045919	+		novel	NM_001293639	Nek1	intronic	1661
chr8:77344640-77351672-	37	0	0	5.56039	-3.27243	-3.32193	chr8	77344639	77351672	-	8_79875571_79868539_-7032|20.40|18|58	youxintian_mouse28026	NM_030113	Arhgap10	exonic	325
chr8:77344640-77365160-	0	0	11	-2.97099	-3.27243	3.45943	chr8	77344639	77365160	-	mmu_circ_0001692	circBase	NM_030113	Arhgap10	exonic	488
chr8:77351614-77365160-	0	0	11	-2.97099	-3.27243	3.45943	chr8	77351613	77365160	-	8_79889059_79875513_-13546|23.38|17|28	youxintian_mouse28026	NM_030113	Arhgap10	exonic	222
chr8:77382725-77413627-	33	0	0	5.39533	-3.27243	-3.32193	chr8	77382724	77413627	-	8_79937526_79906624_-30902|21.15|12|19	youxintian_mouse28026	NM_030113	Arhgap10	exonic	526
chr8:78686585-78706948+	10	0	0	3.67286	-3.27243	-3.32193	chr8	78686584	78706948	+		novel	NM_029736	Slc10a7	exonic	376
chr8:80800101-80800395-	0	34	0	-2.97099	5.13696	-3.32193	chr8	80800100	80800395	-	mmu_circ_0001700	circBase	NM_021356	Gab1	exonic	295
chr8:81741298-81743814+	39	0	0	5.63634	-3.27243	-3.32193	chr8	81741297	81743814	+		novel	NM_001024617	Inpp4b	exonic	248
chr8:82068932-82071835+	12	0	0	3.9359	-3.27243	-3.32193	chr8	82068931	82071835	+	8_84595734_84592831_-2903|17.33|11|22	youxintian_mouse28026	NM_001024617	Inpp4b	exonic	268
chr8:84771784-84772315-	29	29	15	5.20892	4.90748	3.90689	chr8	84771783	84772315	-	mmu_circ_0001704	circBase	NM_010906	Nfix	exonic	532
chr8:84864058-84864552+	0	0	8	-2.97099	-3.27243	3	chr8	84864057	84864552	+	mmu_circ_0001705	circBase	NM_025648	Farsa	exonic	338
chr8:85412113-85426956-	0	0	9	-2.97099	-3.27243	3.16993	chr8	85412112	85426956	-		novel	NM_025722	4921524J17Rik	exonic	280
chr8:95748259-95749074-	0	13	0	-2.97099	3.74993	-3.32193	chr8	95748258	95749074	-	8_98272974_98272159_-815|17.07|12|21	youxintian_mouse28026	NM_153164	Cnot1	exonic	372
chr8:105178593-105202578+	27	0	0	5.10582	-3.27243	-3.32193	chr8	105178592	105202578	+	8_107726478_107702493_-23985|10.97|16|90	youxintian_mouse28026	NM_001161458	Cbfb	exonic	361
chr8:105643516-105654831+	0	11	0	-2.97099	3.50893	-3.32193	chr8	105643515	105654831	+		novel	NM_181322	Ctcf	sense overlapping	11316
chr8:106099072-106100989+	0	0	3	-2.97099	-3.27243	1.58496	chr8	106099071	106100989	+	mmu_circ_0001720	circBase	NM_010901	Nfatc3	exonic	197
chr8:109675376-109677686-	0	15	0	-2.97099	3.95639	-3.32193	chr8	109675375	109677686	-		novel	NM_028018	Ist1	exonic	343
chr8:117555975-117558116+	16	0	0	4.35094	-3.27243	-3.32193	chr8	117555974	117558116	+	8_120082016_120079875_-2141|19.56|8|12	youxintian_mouse28026	NM_172285	Plcg2	exonic	286
chr8:119565644-119566474-	0	0	5	-2.97099	-3.27243	2.32193	chr8	119565643	119566474	-	8_122090374_122089544_-830|15.33|8|12	youxintian_mouse28026	NM_175185	Hsdl1	exonic	674
chr8:120553584-120553802+	0	0	6	-2.97099	-3.27243	2.58496	chr8	120553583	120553802	+	mmu_circ_0001730	circBase	NM_198671	Gse1	exonic	219
chr8:122305358-122307641+	16	0	9	4.35094	-3.27243	3.16993	chr8	122305357	122307641	+	8_124831541_124829258_-2283|15.48|6|6	youxintian_mouse28026	NM_009569	Zfpm1	exonic	273
chr8:122908668-122916045-	0	0	9	-2.97099	-3.27243	3.16993	chr8	122908667	122916045	-	mmu_circ_0001731	circBase	NR_037865	Ankrd11	exonic	284
chr8:123927130-123931003-	0	0	14	-2.97099	-3.27243	3.80735	chr8	123927129	123931003	-		novel	NM_172288	Nup133	exonic	398
chr9:3441055-3450151+	0	0	6	-2.97099	-3.27243	2.58496	chr9	3441054	3450151	+	9_3450151_3441055_-9096|21.53|16|32	youxintian_mouse28026	NM_027545	Cwf19l2	exonic	433
chr9:6228057-6228729+	0	40	4	-2.97099	5.37142	2	chr9	6228056	6228729	+		novel	ENSMUST00000058692	Pdgfd	intronic	673
chr9:6288472-6337441+	0	22	0	-2.97099	4.50893	-3.32193	chr9	6288471	6337441	+	9_6337441_6288472_-48969|13.42|4|4	youxintian_mouse28026	NM_027924	Pdgfd	exonic	648
chr9:6955907-6994146-	28	0	0	5.15829	-3.27243	-3.32193	chr9	6955906	6994146	-	9_6994146_6955907_-38239|18.29|3|3	youxintian_mouse28026	NM_029851	Dync2h1	exonic	731
chr9:20473028-20476478-	0	0	16	-2.97099	-3.27243	4	chr9	20473027	20476478	-	9_20280922_20277472_-3450|17.21|17|56	youxintian_mouse28026	NM_146221	Zfp426	exonic	291
chr9:20929048-20932199-	0	22	0	-2.97099	4.50893	-3.32193	chr9	20929047	20932199	-		novel	NM_010066	Dnmt1	exonic	208
chr9:21539087-21540623+	29	0	0	5.20892	-3.27243	-3.32193	chr9	21539086	21540623	+		novel	NM_206536	AB124611	exonic	110
chr9:21757117-21757390-	6	0	5	2.9359	-3.27243	2.32193	chr9	21757116	21757390	-	mmu_circ_0001752	circBase	NM_026282	Spc24	sense overlapping	274
chr9:22490818-22514093+	0	0	4	-2.97099	-3.27243	2	chr9	22490817	22514093	+	mmu_circ_0001754	circBase	NM_178415	Bbs9	exonic	453
chr9:35235231-35244706-	0	41	0	-2.97099	5.40705	-3.32193	chr9	35235230	35244706	-	9_35052291_35042816_-9475|15.98|9|15	youxintian_mouse28026	NM_175411	Fam118b	exonic	346
chr9:43040540-43044287-	0	0	4	-2.97099	-3.27243	2	chr9	43040539	43044287	-		novel	NM_027144	Arhgef12	exonic	167
chr9:44828784-44829271-	0	0	4	-2.97099	-3.27243	2	chr9	44828783	44829271	-	mmu_circ_0001768	circBase	NM_001081049	Kmt2a	exonic	301
chr9:45890804-45898491-	38	0	0	5.59886	-3.27243	-3.32193	chr9	45890803	45898491	-	9_45706574_45698887_-7687|18.39|16|36	youxintian_mouse28026	NM_178709	Rnf214	exonic	341
chr9:55838120-55859918-	0	0	3	-2.97099	-3.27243	1.58496	chr9	55838119	55859918	-	mmu_circ_0001774	circBase	NM_001081341	Scaper	exonic	618
chr9:59426123-59454469-	0	0	23	-2.97099	-3.27243	4.52356	chr9	59426122	59454469	-		novel	NM_019927	Arih1	exonic	362
chr9:61935380-61937535-	0	0	12	-2.97099	-3.27243	3.58496	chr9	61935379	61937535	-	9_61785342_61783187_-2155|23.40|4|4	youxintian_mouse28026	NM_024245	Kif23	exonic	524
chr9:61936663-61937535-	0	0	3	-2.97099	-3.27243	1.58496	chr9	61936662	61937535	-		novel	NM_024245	Kif23	exonic	353
chr9:62892126-62920548-	40	0	0	5.67286	-3.27243	-3.32193	chr9	62892125	62920548	-	9_62768355_62739933_-28422|16.22|3|3	youxintian_mouse28026	NM_019663	Pias1	exonic	879
chr9:63338085-63358060-	27	0	0	5.10582	-3.27243	-3.32193	chr9	63338084	63358060	-	9_63205867_63185892_-19975|17.12|11|29	youxintian_mouse28026	NM_011840	Map2k5	exonic	247
chr9:64160821-64161441-	0	62	19	-2.97099	6.00369	4.24793	chr9	64160820	64161441	-	9_64009248_64008628_-620|14.59|13|40	youxintian_mouse28026	NM_026507	Zwilch	exonic	227
chr9:64835954-64839144+	0	0	19	-2.97099	-3.27243	4.24793	chr9	64835953	64839144	+	9_64686951_64683761_-3190|15.98|18|46	youxintian_mouse28026	NM_001162917	Dennd4a	exonic	460
chr9:64842440-64842689+	0	0	8	-2.97099	-3.27243	3	chr9	64842439	64842689	+		novel	NM_001162917	Dennd4a	exonic	250
chr9:64861903-64867862+	0	0	7	-2.97099	-3.27243	2.80735	chr9	64861902	64867862	+	9_64715669_64709710_-5959|12.45|3|3	youxintian_mouse28026	NM_001162917	Dennd4a	exonic	422
chr9:69487563-69489705+	0	0	11	-2.97099	-3.27243	3.45943	chr9	69487562	69489705	+		novel	NM_007585	Anxa2	sense overlapping	2143
chr9:70701275-70703437+	0	49	0	-2.97099	5.6642	-3.32193	chr9	70701274	70703437	+		novel	ENSMUST00000144537	Adam10	intronic	2163
chr9:70703287-70722771+	41	37	21	5.70849	5.25895	4.39232	chr9	70703286	70722771	+	9_70570578_70551094_-19484|19.46|24|142	youxintian_mouse28026	NM_007399	Adam10	exonic	429
chr9:70761583-70761766+	0	33	0	-2.97099	5.09389	-3.32193	chr9	70761582	70761766	+		novel	NM_007399	Adam10	exonic	184
chr9:72591751-72593360+	0	0	6	-2.97099	-3.27243	2.58496	chr9	72591750	72593360	+	mmu_circ_0001804	circBase	NM_001033536	Rfx7	exonic	206
chr9:78457210-78458047+	0	0	9	-2.97099	-3.27243	3.16993	chr9	78457209	78458047	+	9_78305854_78305017_-837|17.46|4|5	youxintian_mouse28026	NM_026658	Mto1	exonic	435
chr9:80087430-80093641+	0	28	0	-2.97099	4.85685	-3.32193	chr9	80087429	80093641	+	mmu_circ_0001818	circBase	NM_146003	Senp6	exonic	403
chr9:80087430-80103764+	0	0	7	-2.97099	-3.27243	2.80735	chr9	80087429	80103764	+	mmu_circ_0001819	circBase	NM_146003	Senp6	exonic	474
chr9:80092267-80093641+	0	0	4	-2.97099	-3.27243	2	chr9	80092266	80093641	+	9_79941448_79940074_-1374|16.00|3|3	youxintian_mouse28026	NM_146003	Senp6	exonic	251
chr9:83854803-83862319+	0	0	9	-2.97099	-3.27243	3.16993	chr9	83854802	83862319	+		novel	NM_009445	Ttk	exonic	378
chr9:88420251-88423018-	0	41	0	-2.97099	5.40705	-3.32193	chr9	88420250	88423018	-	9_88317856_88315089_-2767|19.53|9|20	youxintian_mouse28026	NM_172926	Snx14	exonic	277
chr9:88554376-88554544+	0	0	10	-2.97099	-3.27243	3.32193	chr9	88554375	88554544	+		novel	NM_001142943	Zfp949	exonic	169
chr9:96273839-96290627+	0	0	22	-2.97099	-3.27243	4.45943	chr9	96273838	96290627	+	9_96191046_96174258_-16788|22.50|8|11	youxintian_mouse28026	NM_178667	Tfdp2	exonic	274
chr9:96273866-96300440+	0	0	13	-2.97099	-3.27243	3.70044	chr9	96273865	96300440	+		novel	NM_001184709	Tfdp2	exonic	623
chr9:99042524-99090320-	0	49	0	-2.97099	5.6642	-3.32193	chr9	99042523	99090320	-		novel	NM_029094	Pik3cb	exonic	2141
chr9:108644026-108644994-	4	0	0	2.35094	-3.27243	-3.32193	chr9	108644025	108644994	-		novel	NM_011790	Arih2	exonic	405
chr9:110147045-110153842+	0	0	26	-2.97099	-3.27243	4.70044	chr9	110147044	110153842	+		novel	NM_009211	Smarcc1	exonic	245
chr9:116129816-116131713-	0	13	0	-2.97099	3.74993	-3.32193	chr9	116129815	116131713	-	mmu_circ_0001853	circBase	NM_009371	Tgfbr2	exonic	360
chr9:119290737-119294523-	0	0	4	-2.97099	-3.27243	2	chr9	119290736	119294523	-		novel	NR_045693	Oxsr1	exonic	238
chrM:124-1930+	0	0	10	-2.97099	-3.27243	3.32193	chrM	123	1930	+		novel	uc009vev.1	AK140265	sense overlapping	1807
chrM:1900-2536+	0	0	14	-2.97099	-3.27243	3.80735	chrM	1899	2536	+		novel	uc009vew.1	AK018753	sense overlapping	637
chrX:20120520-20162530-	24	0	0	4.9359	-3.27243	-3.32193	chrX	20120519	20162530	-	mmu_circ_0016243	circBase	NM_177353	Slc9a7	sense overlapping	42011
chrX:42096613-42102196+	0	0	11	-2.97099	-3.27243	3.45943	chrX	42096612	42102196	+		novel	NM_009688	Xiap	exonic	423
chrX:42201855-42211242+	0	0	3	-2.97099	-3.27243	1.58496	chrX	42201854	42211242	+	mmu_circ_0001870	circBase	NM_021465	Stag2	exonic	384
chrX:42217416-42250037+	34	0	0	5.4384	-3.27243	-3.32193	chrX	42217415	42250037	+		novel	NM_021465	Stag2	sense overlapping	32622
chrX:56479630-56483942+	0	0	5	-2.97099	-3.27243	2.32193	chrX	56479629	56483942	+		novel	NM_172779	Ddx26b	exonic	717
chrX:75105654-75107250+	0	44	0	-2.97099	5.50893	-3.32193	chrX	75105653	75107250	+	X_72352589_72350993_-1596|17.91|4|4	youxintian_mouse28026	NM_001030307	Dkc1	exonic	302
chrX:93620505-93626612-	39	0	18	5.63634	-3.27243	4.16993	chrX	93620504	93626612	-	X_90871951_90865844_-6107|13.56|19|43	youxintian_mouse28026	NM_008892	Pola1	exonic	303
chrX:113139336-113140786-	26	9	0	5.05138	3.21942	-3.32193	chrX	113139335	113140786	-	X_110254395_110252945_-1450|17.02|11|23	youxintian_mouse28026	NM_018818	Chm	exonic	198
chrX:134311991-134318132+	0	0	23	-2.97099	-3.27243	4.52356	chrX	134311990	134318132	+		novel	NM_145924	Cenpi	exonic	365
chrX:142832501-142834393+	0	6	0	-2.97099	2.63446	-3.32193	chrX	142832500	142834393	+	mmu_circ_0001895	circBase	NM_001199357	Tmem164	exonic	310
