# Supplementary material for: Determination of Electroacupuncture Effects on circRNAs in Plasma Exosomes in Diabetic Mice: An RNA-Sequencing Approach
Source: Evid Based Complement Alternat Med. 2019 Sep 24;2019:7543049. doi: 10.1155/2019/7543049 (PMC6778869; doi:10.1155/2019/7543049)
Supplement: Supplementary Materials — Table S1: the primers used in the present study. Table S2: circRNA expression profiling identified in the plasma exosomes of three groups. Table S3: upregulated and downregulated differentially expressed circRNAs among three groups. Table S4: pathways related with upregulated and downregulated host linear transcripts among three groups. Table S5: each circRNA and its potential complementary binding miRNAs. Figure S1: plasma exosomes confirmed by western blotting (A), transmission electron microscopy (B), and NTA (C). Figure S1A shows that exosome-enriched markers CD9, TSG101, and CD63 were abundant in plasma exosomes and that no calnexin was observed. Transmission electron microscopy confirmed the shape and morphology of the isolated exosomes. Through NTA, we obtained the total exosome particle number (particles per ml). The average exosome number was 8.8 × 108 ml. The vesicle size in the sample was mainly distributed in the range of 70–200 nm, which accorded with the size range of exosomes. The particle size range of 91.6% was about 152.8 nm. Figure S2 shows the gene ontology (GO) annotation of downregulated host linear transcripts among three groups. Figure S3 shows the gene ontology (GO) annotation of upregulated host linear transcripts among three groups. [file 7543049.f1.zip › 7543049.f1/Supplementary Table S4.xls]

## Sheet: pathway_down_ model_vs_normal
#Column "PathwayID" stands for Pathway identifiers used in KEGG
#Column "Definition" stands for the definition of the PathwayID
#Column "OriginalWebSite"stands for The map's website,the nodes with red frame and red symbol are associated with the DE genes, green nodes have no significance
#Column "p-value"
"Fisher-Pvalue" stands for the enrichment p-value of the PathwayID used Fisher's exact test
#Column "SelectionCounts" stands for the Count of the DE genes' entities directly associated with the listed PathwayID
#Column "SelectionSize" stands for the total number of the DE genes' entities
#Column "Count" stands for the count of the chosen background population genes' entities associated with the listed PathwayID
#Column "Size" stands for the total number of chosen background population genes' entities
#Column "FDR" stands for the false discovery rate of the PathwayID
#Column "Enrichment_Score" stands for the Enrichment Score value of the PathwayID, it equals "-log10(Pvalue)"
#Column "GeneRatio" stands for the Gene Ratio value of the PathwayID, it equals "SelectionCounts/SelectionSize"
#Column "GENES" stands for the DE genes associated with the PathwayID
PathwayID	Definition	OriginalWebSite	Fisher-Pvalue	SelectionCounts	SelectionSize	Count	Size	FDR	Enrichment_Score	GeneRatio	Genes
mmu04110	Cell cycle - Mus musculus (mouse)	http://www.genome.jp/kegg-bin/show_pathway?mmu04110+12236+12448+12544+17120+13006+20843+211586+22137	0.000108792	8	90	127	7709	0.0315496	3.9634	0.088889	BUB1B//CCNE2//CDC45//MAD1L1//SMC3//STAG2//TFDP2//TTK
mmu03013	RNA transport - Mus musculus (mouse)	http://www.genome.jp/kegg-bin/show_pathway?mmu03013+13669+234865+70699+77595+19387+75826+22218	0.00372197	7	90	171	7709	0.455184	2.42923	0.077778	EIF3A//NUP133//NUP205//NUP210L//RANGAP1//SENP2//SUMO1
mmu00564	Glycerophospholipid metabolism - Mus musculus (mouse)	http://www.genome.jp/kegg-bin/show_pathway?mmu00564+99712+227333+64898+67216+232889	0.0047088	5	90	94	7709	0.455184	2.32709	0.055556	CEPT1//DGKD//LPIN2//MBOAT2//PLA2G4C
mmu05231	Choline metabolism in cancer - Mus musculus (mouse)	http://www.genome.jp/kegg-bin/show_pathway?mmu05231+227333+71785+18719+232889+30805	0.00637646	5	90	101	7709	0.462293	2.19542	0.055556	DGKD//PDGFD//PIP5K1B//PLA2G4C//SLC22A4
mmu00604	Glycosphingolipid biosynthesis - ganglio series - Mus musculus (mouse)	http://www.genome.jp/kegg-bin/show_pathway?mmu00604+20454+20447	0.0128223	2	90	15	7709	0.618839	1.89203	0.022222	ST3GAL5//ST6GALNAC3
mmu00565	Ether lipid metabolism - Mus musculus (mouse)	http://www.genome.jp/kegg-bin/show_pathway?mmu00565+99712+18472+232889	0.0144333	3	90	44	7709	0.618839	1.84063	0.033333	CEPT1//PAFAH1B1//PLA2G4C
mmu04360	Axon guidance - Mus musculus (mouse)	http://www.genome.jp/kegg-bin/show_pathway?mmu04360+69632+18021+19055+19878+20346	0.0172005	5	90	129	7709	0.618839	1.76446	0.055556	ARHGEF12//NFATC3//PPP3CA//ROCK2//SEMA3A
mmu05202	Transcriptional misregulation in cancer - Mus musculus (mouse)	http://www.genome.jp/kegg-bin/show_pathway?mmu05202+14011+214162+17187+20185+70439+21417	0.0175298	6	90	178	7709	0.618839	1.75622	0.066667	ETV6//KMT2A//MAX//NCOR1//TAF15//ZEB1
mmu04144	Endocytosis - Mus musculus (mouse)	http://www.genome.jp/kegg-bin/show_pathway?mmu04144+11771+75608+19159+232227+18719+54189+20844	0.0192054	7	90	234	7709	0.618839	1.71658	0.077778	AP2A1//CHMP4B//CYTH3//IQSEC1//PIP5K1B//RABEP1//STAM
mmu00310	Lysine degradation - Mus musculus (mouse)	http://www.genome.jp/kegg-bin/show_pathway?mmu00310+192195+214162+69188	0.0225346	3	90	52	7709	0.653502	1.64715	0.033333	ASH1L//KMT2A//KMT2E
mmu04310	Wnt signaling pathway - Mus musculus (mouse)	http://www.genome.jp/kegg-bin/show_pathway?mmu04310+12234+18021+19055+19878+75826	0.0255824	5	90	143	7709	0.674445	1.59206	0.055556	BTRC//NFATC3//PPP3CA//ROCK2//SENP2
mmu00561	Glycerolipid metabolism - Mus musculus (mouse)	http://www.genome.jp/kegg-bin/show_pathway?mmu00561+227333+64898+67216	0.0312813	3	90	59	7709	0.755965	1.50472	0.033333	DGKD//LPIN2//MBOAT2
mmu04320	Dorso-ventral axis formation - Mus musculus (mouse)	http://www.genome.jp/kegg-bin/show_pathway?mmu04320+14011+68166	0.0339801	2	90	25	7709	0.758018	1.46877	0.022222	ETV6//SPIRE1
mmu04921	Oxytocin signaling pathway - Mus musculus (mouse)	http://www.genome.jp/kegg-bin/show_pathway?mmu04921+14682+18021+232889+19055+19878	0.0379395	5	90	159	7709	0.785889	1.42091	0.055556	GNAQ//NFATC3//PLA2G4C//PPP3CA//ROCK2
mmu04810	Regulation of actin cytoskeleton - Mus musculus (mouse)	http://www.genome.jp/kegg-bin/show_pathway?mmu04810+69632+56419+71785+18718+18719+19878	0.0408944	6	90	217	7709	0.790624	1.38834	0.066667	ARHGEF12//DIAP3//PDGFD//PIP4K2A//PIP5K1B//ROCK2
mmu04114	Oocyte meiosis - Mus musculus (mouse)	http://www.genome.jp/kegg-bin/show_pathway?mmu04114+12234+12448+19055+13006	0.0463428	4	90	116	7709	0.811375	1.33402	0.044444	BTRC//CCNE2//PPP3CA//SMC3

## Sheet: pathway_down_model+EA_vs_model
#Column "PathwayID" stands for Pathway identifiers used in KEGG
#Column "Definition" stands for the definition of the PathwayID
#Column "OriginalWebSite"stands for The map's website,the nodes with red frame and red symbol are associated with the DE genes, green nodes have no significance
#Column "p-value"
"Fisher-Pvalue" stands for the enrichment p-value of the PathwayID used Fisher's exact test
#Column "SelectionCounts" stands for the Count of the DE genes' entities directly associated with the listed PathwayID
#Column "SelectionSize" stands for the total number of the DE genes' entities
#Column "Count" stands for the count of the chosen background population genes' entities associated with the listed PathwayID
#Column "Size" stands for the total number of chosen background population genes' entities
#Column "FDR" stands for the false discovery rate of the PathwayID
#Column "Enrichment_Score" stands for the Enrichment Score value of the PathwayID, it equals "-log10(Pvalue)"
#Column "GeneRatio" stands for the Gene Ratio value of the PathwayID, it equals "SelectionCounts/SelectionSize"
#Column "GENES" stands for the DE genes associated with the PathwayID
PathwayID	Definition	OriginalWebSite	Fisher-Pvalue	SelectionCounts	SelectionSize	Count	Size	FDR	Enrichment_Score	GeneRatio	Genes
mmu04666	Fc gamma R-mediated phagocytosis - Mus musculus (mouse)	http://www.genome.jp/kegg-bin/show_pathway?mmu04666+18719+234779+18750+72508+20259	0.000231696	5	50	87	7709	0.0671919	3.63508	0.1	PIP5K1B//PLCG2//PRKCA//RPS6KB1//SCIN
mmu04066	HIF-1 signaling pathway - Mus musculus (mouse)	http://www.genome.jp/kegg-bin/show_pathway?mmu04066+18033+228026+234779+18750+72508	0.000658259	5	50	109	7709	0.0954476	3.1816	0.1	NFKB1//PDK1//PLCG2//PRKCA//RPS6KB1
mmu04070	Phosphatidylinositol signaling system - Mus musculus (mouse)	http://www.genome.jp/kegg-bin/show_pathway?mmu04070+234515+18719+234779+18750	0.00188843	4	50	82	7709	0.182548	2.7239	0.08	INPP4B//PIP5K1B//PLCG2//PRKCA
mmu05231	Choline metabolism in cancer - Mus musculus (mouse)	http://www.genome.jp/kegg-bin/show_pathway?mmu05231+18719+18750+72508+22084	0.00402832	4	50	101	7709	0.249991	2.39488	0.08	PIP5K1B//PRKCA//RPS6KB1//TSC2
mmu00310	Lysine degradation - Mus musculus (mouse)	http://www.genome.jp/kegg-bin/show_pathway?mmu00310+77683+18193+107823	0.00453836	3	50	52	7709	0.249991	2.3431	0.06	EHMT1//NSD1//WHSC1
mmu04621	NOD-like receptor signaling pathway - Mus musculus (mouse)	http://www.genome.jp/kegg-bin/show_pathway?mmu04621+59079+26409+18033	0.0061664	3	50	58	7709	0.249991	2.20997	0.06	ERBB2IP//MAP3K7//NFKB1
mmu04919	Thyroid hormone signaling pathway - Mus musculus (mouse)	http://www.genome.jp/kegg-bin/show_pathway?mmu04919+329650+234779+18750+22084	0.00698585	4	50	118	7709	0.249991	2.15578	0.08	MED12L//PLCG2//PRKCA//TSC2
mmu04150	mTOR signaling pathway - Mus musculus (mouse)	http://www.genome.jp/kegg-bin/show_pathway?mmu04150+18750+72508+22084	0.00709533	3	50	61	7709	0.249991	2.14903	0.06	PRKCA//RPS6KB1//TSC2
mmu00562	Inositol phosphate metabolism - Mus musculus (mouse)	http://www.genome.jp/kegg-bin/show_pathway?mmu00562+234515+18719+234779	0.00775835	3	50	63	7709	0.249991	2.11023	0.06	INPP4B//PIP5K1B//PLCG2
mmu05205	Proteoglycans in cancer - Mus musculus (mouse)	http://www.genome.jp/kegg-bin/show_pathway?mmu05205+13043+234779+18750+19877+72508	0.0103662	5	50	206	7709	0.287704	1.98438	0.1	CTTN//PLCG2//PRKCA//ROCK1//RPS6KB1
mmu04662	B cell receptor signaling pathway - Mus musculus (mouse)	http://www.genome.jp/kegg-bin/show_pathway?mmu04662+26377+18033+234779	0.0116142	3	50	73	7709	0.287704	1.93501	0.06	DAPP1//NFKB1//PLCG2
mmu04120	Ubiquitin mediated proteolysis - Mus musculus (mouse)	http://www.genome.jp/kegg-bin/show_pathway?mmu04120+12211+56469+14897+56550	0.0138327	4	50	144	7709	0.287704	1.85909	0.08	BIRC6//PIAS1//TRIP12//UBE2D2A
mmu05100	Bacterial invasion of epithelial cells - Mus musculus (mouse)	http://www.genome.jp/kegg-bin/show_pathway?mmu05100+78514+12488+13043	0.0138891	3	50	78	7709	0.287704	1.85732	0.06	ARHGAP10//CD2AP//CTTN
mmu05132	Salmonella infection - Mus musculus (mouse)	http://www.genome.jp/kegg-bin/show_pathway?mmu05132+110350+18033+19877	0.0138891	3	50	78	7709	0.287704	1.85732	0.06	DYNC2H1//NFKB1//ROCK1
mmu04012	ErbB signaling pathway - Mus musculus (mouse)	http://www.genome.jp/kegg-bin/show_pathway?mmu04012+234779+18750+72508	0.0185826	3	50	87	7709	0.359263	1.73089	0.06	PLCG2//PRKCA//RPS6KB1
mmu04010	MAPK signaling pathway - Mus musculus (mouse)	http://www.genome.jp/kegg-bin/show_pathway?mmu04010+72349+23938+26409+18033+18750	0.023658	5	50	254	7709	0.428801	1.62602	0.1	DUSP3//MAP2K5//MAP3K7//NFKB1//PRKCA
mmu04064	NF-kappa B signaling pathway - Mus musculus (mouse)	http://www.genome.jp/kegg-bin/show_pathway?mmu04064+26409+18033+234779	0.0274355	3	50	101	7709	0.468018	1.56169	0.06	MAP3K7//NFKB1//PLCG2
mmu05206	MicroRNAs in cancer - Mus musculus (mouse)	http://www.genome.jp/kegg-bin/show_pathway?mmu05206+12447+18033+234779+18750+19877	0.0302163	5	50	271	7709	0.486817	1.51976	0.1	CCNE1//NFKB1//PLCG2//PRKCA//ROCK1
mmu04670	Leukocyte transendothelial migration - Mus musculus (mouse)	http://www.genome.jp/kegg-bin/show_pathway?mmu04670+234779+18750+19877	0.0433533	3	50	121	7709	0.576836	1.36298	0.06	PLCG2//PRKCA//ROCK1
mmu04722	Neurotrophin signaling pathway - Mus musculus (mouse)	http://www.genome.jp/kegg-bin/show_pathway?mmu04722+23938+18033+234779	0.0451529	3	50	123	7709	0.576836	1.34532	0.06	MAP2K5//NFKB1//PLCG2
mmu04071	Sphingolipid signaling pathway - Mus musculus (mouse)	http://www.genome.jp/kegg-bin/show_pathway?mmu04071+18033+18750+19877	0.0460665	3	50	124	7709	0.576836	1.33661	0.06	NFKB1//PRKCA//ROCK1
mmu04380	Osteoclast differentiation - Mus musculus (mouse)	http://www.genome.jp/kegg-bin/show_pathway?mmu04380+26409+18033+234779	0.0479215	3	50	126	7709	0.576836	1.31947	0.06	MAP3K7//NFKB1//PLCG2
mmu04961	Endocrine and other factor-regulated calcium reabsorption - Mus musculus (mouse)	http://www.genome.jp/kegg-bin/show_pathway?mmu04961+18750+20541	0.0492344	2	50	55	7709	0.576836	1.30773	0.04	PRKCA//SLC8A1

## Sheet: pathway_down_model+EA_vs Normal
#Column "PathwayID" stands for Pathway identifiers used in KEGG
#Column "Definition" stands for the definition of the PathwayID
#Column "OriginalWebSite"stands for The map's website,the nodes with red frame and red symbol are associated with the DE genes, green nodes have no significance
#Column "p-value"
"Fisher-Pvalue" stands for the enrichment p-value of the PathwayID used Fisher's exact test
#Column "SelectionCounts" stands for the Count of the DE genes' entities directly associated with the listed PathwayID
#Column "SelectionSize" stands for the total number of the DE genes' entities
#Column "Count" stands for the count of the chosen background population genes' entities associated with the listed PathwayID
#Column "Size" stands for the total number of chosen background population genes' entities
#Column "FDR" stands for the false discovery rate of the PathwayID
#Column "Enrichment_Score" stands for the Enrichment Score value of the PathwayID, it equals "-log10(Pvalue)"
#Column "GeneRatio" stands for the Gene Ratio value of the PathwayID, it equals "SelectionCounts/SelectionSize"
#Column "GENES" stands for the DE genes associated with the PathwayID
PathwayID	Definition	OriginalWebSite	Fisher-Pvalue	SelectionCounts	SelectionSize	Count	Size	FDR	Enrichment_Score	GeneRatio	Genes
mmu04110	Cell cycle - Mus musculus (mouse)	http://www.genome.jp/kegg-bin/show_pathway?mmu04110+12236+12448+12544+17120+13006+20843+211586+22137	0.000100493	8	89	127	7709	0.029143	3.99786	0.089888	BUB1B//CCNE2//CDC45//MAD1L1//SMC3//STAG2//TFDP2//TTK
mmu03013	RNA transport - Mus musculus (mouse)	http://www.genome.jp/kegg-bin/show_pathway?mmu03013+13669+234865+70699+77595+19387+75826+22218	0.00349636	7	89	171	7709	0.434005	2.45638	0.078652	EIF3A//NUP133//NUP205//NUP210L//RANGAP1//SENP2//SUMO1
mmu00564	Glycerophospholipid metabolism - Mus musculus (mouse)	http://www.genome.jp/kegg-bin/show_pathway?mmu00564+99712+227333+64898+67216+232889	0.00448971	5	89	94	7709	0.434005	2.34778	0.05618	CEPT1//DGKD//LPIN2//MBOAT2//PLA2G4C
mmu00565	Ether lipid metabolism - Mus musculus (mouse)	http://www.genome.jp/kegg-bin/show_pathway?mmu00565+99712+18472+232889	0.0140072	3	89	44	7709	0.75253	1.85365	0.033708	CEPT1//PAFAH1B1//PLA2G4C
mmu04360	Axon guidance - Mus musculus (mouse)	http://www.genome.jp/kegg-bin/show_pathway?mmu04360+69632+18021+19055+19878+20346	0.0164595	5	89	129	7709	0.75253	1.78358	0.05618	ARHGEF12//NFATC3//PPP3CA//ROCK2//SEMA3A
mmu05202	Transcriptional misregulation in cancer - Mus musculus (mouse)	http://www.genome.jp/kegg-bin/show_pathway?mmu05202+14011+214162+17187+20185+70439+21417	0.0166704	6	89	178	7709	0.75253	1.77806	0.067416	ETV6//KMT2A//MAX//NCOR1//TAF15//ZEB1
mmu04144	Endocytosis - Mus musculus (mouse)	http://www.genome.jp/kegg-bin/show_pathway?mmu04144+11771+75608+19159+232227+18719+54189+20844	0.0181645	7	89	234	7709	0.75253	1.74078	0.078652	AP2A1//CHMP4B//CYTH3//IQSEC1//PIP5K1B//RABEP1//STAM
mmu00310	Lysine degradation - Mus musculus (mouse)	http://www.genome.jp/kegg-bin/show_pathway?mmu00310+192195+214162+69188	0.0218856	3	89	52	7709	0.78993	1.65984	0.033708	ASH1L//KMT2A//KMT2E
mmu04310	Wnt signaling pathway - Mus musculus (mouse)	http://www.genome.jp/kegg-bin/show_pathway?mmu04310+12234+18021+19055+19878+75826	0.0245151	5	89	143	7709	0.78993	1.61057	0.05618	BTRC//NFATC3//PPP3CA//ROCK2//SENP2
mmu05231	Choline metabolism in cancer - Mus musculus (mouse)	http://www.genome.jp/kegg-bin/show_pathway?mmu05231+227333+18719+232889+30805	0.0290426	4	89	101	7709	0.80146	1.53696	0.044944	DGKD//PIP5K1B//PLA2G4C//SLC22A4
mmu00561	Glycerolipid metabolism - Mus musculus (mouse)	http://www.genome.jp/kegg-bin/show_pathway?mmu00561+227333+64898+67216	0.0304002	3	89	59	7709	0.80146	1.51712	0.033708	DGKD//LPIN2//MBOAT2
mmu04320	Dorso-ventral axis formation - Mus musculus (mouse)	http://www.genome.jp/kegg-bin/show_pathway?mmu04320+14011+68166	0.0332903	2	89	25	7709	0.804516	1.47768	0.022472	ETV6//SPIRE1
mmu04921	Oxytocin signaling pathway - Mus musculus (mouse)	http://www.genome.jp/kegg-bin/show_pathway?mmu04921+14682+18021+232889+19055+19878	0.036415	5	89	159	7709	0.812334	1.43872	0.05618	GNAQ//NFATC3//PLA2G4C//PPP3CA//ROCK2
mmu04114	Oocyte meiosis - Mus musculus (mouse)	http://www.genome.jp/kegg-bin/show_pathway?mmu04114+12234+12448+19055+13006	0.044784	4	89	116	7709	0.894712	1.34888	0.044944	BTRC//CCNE2//PPP3CA//SMC3
mmu04022	cGMP-PKG signaling pathway - Mus musculus (mouse)	http://www.genome.jp/kegg-bin/show_pathway?mmu04022+14682+18021+242202+19055+19878	0.0483283	5	89	172	7709	0.894712	1.3158	0.05618	GNAQ//NFATC3//PDE5A//PPP3CA//ROCK2
mmu04710	Circadian rhythm - Mus musculus (mouse)	http://www.genome.jp/kegg-bin/show_pathway?mmu04710+12234+12753	0.0493634	2	89	31	7709	0.894712	1.30659	0.022472	BTRC//CLOCK

## Sheet: pathway_up_model_vs_normal
#Column "PathwayID" stands for Pathway identifiers used in KEGG
#Column "Definition" stands for the definition of the PathwayID
#Column "OriginalWebSite"stands for The map's website,the nodes with red frame and red symbol are associated with the DE genes, green nodes have no significance
#Column "p-value"
"Fisher-Pvalue" stands for the enrichment p-value of the PathwayID used Fisher's exact test
#Column "SelectionCounts" stands for the Count of the DE genes' entities directly associated with the listed PathwayID
#Column "SelectionSize" stands for the total number of the DE genes' entities
#Column "Count" stands for the count of the chosen background population genes' entities associated with the listed PathwayID
#Column "Size" stands for the total number of chosen background population genes' entities
#Column "FDR" stands for the false discovery rate of the PathwayID
#Column "Enrichment_Score" stands for the Enrichment Score value of the PathwayID, it equals "-log10(Pvalue)"
#Column "GeneRatio" stands for the Gene Ratio value of the PathwayID, it equals "SelectionCounts/SelectionSize"
#Column "GENES" stands for the DE genes associated with the PathwayID
PathwayID	Definition	OriginalWebSite	Fisher-Pvalue	SelectionCounts	SelectionSize	Count	Size	FDR	Enrichment_Score	GeneRatio	Genes
mmu04666	Fc gamma R-mediated phagocytosis - Mus musculus (mouse)	http://www.genome.jp/kegg-bin/show_pathway?mmu04666+26413+18719+234779+18750+72508+20259	2.90514e-05	6	54	87	7709	0.0084249	4.53683	0.111111	MAPK1//PIP5K1B//PLCG2//PRKCA//RPS6KB1//SCIN
mmu04066	HIF-1 signaling pathway - Mus musculus (mouse)	http://www.genome.jp/kegg-bin/show_pathway?mmu04066+26413+18033+228026+234779+18750+72508	0.000103557	6	54	109	7709	0.0150158	3.98482	0.111111	MAPK1//NFKB1//PDK1//PLCG2//PRKCA//RPS6KB1
mmu05231	Choline metabolism in cancer - Mus musculus (mouse)	http://www.genome.jp/kegg-bin/show_pathway?mmu05231+26413+18719+18750+72508+22084	0.000664511	5	54	101	7709	0.0484326	3.1775	0.092593	MAPK1//PIP5K1B//PRKCA//RPS6KB1//TSC2
mmu04621	NOD-like receptor signaling pathway - Mus musculus (mouse)	http://www.genome.jp/kegg-bin/show_pathway?mmu04621+59079+26409+26413+18033	0.000689508	4	54	58	7709	0.0484326	3.16146	0.074074	ERBB2IP//MAP3K7//MAPK1//NFKB1
mmu04150	mTOR signaling pathway - Mus musculus (mouse)	http://www.genome.jp/kegg-bin/show_pathway?mmu04150+26413+18750+72508+22084	0.000835045	4	54	61	7709	0.0484326	3.07829	0.074074	MAPK1//PRKCA//RPS6KB1//TSC2
mmu04919	Thyroid hormone signaling pathway - Mus musculus (mouse)	http://www.genome.jp/kegg-bin/show_pathway?mmu04919+26413+329650+234779+18750+22084	0.00134171	5	54	118	7709	0.0648494	2.87234	0.092593	MAPK1//MED12L//PLCG2//PRKCA//TSC2
mmu04662	B cell receptor signaling pathway - Mus musculus (mouse)	http://www.genome.jp/kegg-bin/show_pathway?mmu04662+26377+26413+18033+234779	0.00163696	4	54	73	7709	0.0678171	2.78596	0.074074	DAPP1//MAPK1//NFKB1//PLCG2
mmu05132	Salmonella infection - Mus musculus (mouse)	http://www.genome.jp/kegg-bin/show_pathway?mmu05132+110350+26413+18033+19877	0.00209066	4	54	78	7709	0.0757864	2.67972	0.074074	DYNC2H1//MAPK1//NFKB1//ROCK1
mmu04070	Phosphatidylinositol signaling system - Mus musculus (mouse)	http://www.genome.jp/kegg-bin/show_pathway?mmu04070+234515+18719+234779+18750	0.0025112	4	54	82	7709	0.0809163	2.60012	0.074074	INPP4B//PIP5K1B//PLCG2//PRKCA
mmu05205	Proteoglycans in cancer - Mus musculus (mouse)	http://www.genome.jp/kegg-bin/show_pathway?mmu05205+13043+26413+234779+18750+19877+72508	0.00300257	6	54	206	7709	0.0821099	2.52251	0.111111	CTTN//MAPK1//PLCG2//PRKCA//ROCK1//RPS6KB1
mmu04012	ErbB signaling pathway - Mus musculus (mouse)	http://www.genome.jp/kegg-bin/show_pathway?mmu04012+26413+234779+18750+72508	0.00311451	4	54	87	7709	0.0821099	2.50661	0.074074	MAPK1//PLCG2//PRKCA//RPS6KB1
mmu00310	Lysine degradation - Mus musculus (mouse)	http://www.genome.jp/kegg-bin/show_pathway?mmu00310+77683+18193+107823	0.00563576	3	54	52	7709	0.136197	2.24905	0.055556	EHMT1//NSD1//WHSC1
mmu05223	Non-small cell lung cancer - Mus musculus (mouse)	http://www.genome.jp/kegg-bin/show_pathway?mmu05223+26413+234779+18750	0.0069313	3	54	56	7709	0.149888	2.15918	0.055556	MAPK1//PLCG2//PRKCA
mmu05221	Acute myeloid leukemia - Mus musculus (mouse)	http://www.genome.jp/kegg-bin/show_pathway?mmu05221+26413+18033+72508	0.00728053	3	54	57	7709	0.149888	2.13784	0.055556	MAPK1//NFKB1//RPS6KB1
mmu04010	MAPK signaling pathway - Mus musculus (mouse)	http://www.genome.jp/kegg-bin/show_pathway?mmu04010+72349+23938+26409+26413+18033+18750	0.00828265	6	54	254	7709	0.149888	2.08183	0.111111	DUSP3//MAP2K5//MAP3K7//MAPK1//NFKB1//PRKCA
mmu04370	VEGF signaling pathway - Mus musculus (mouse)	http://www.genome.jp/kegg-bin/show_pathway?mmu04370+26413+234779+18750	0.0083902	3	54	60	7709	0.149888	2.07623	0.055556	MAPK1//PLCG2//PRKCA
mmu00562	Inositol phosphate metabolism - Mus musculus (mouse)	http://www.genome.jp/kegg-bin/show_pathway?mmu00562+234515+18719+234779	0.00959426	3	54	63	7709	0.149888	2.01799	0.055556	INPP4B//PIP5K1B//PLCG2
mmu05140	Leishmaniasis - Mus musculus (mouse)	http://www.genome.jp/kegg-bin/show_pathway?mmu05140+26409+26413+18033	0.0104502	3	54	65	7709	0.149888	1.98088	0.055556	MAP3K7//MAPK1//NFKB1
mmu05214	Glioma - Mus musculus (mouse)	http://www.genome.jp/kegg-bin/show_pathway?mmu05214+26413+234779+18750	0.0104502	3	54	65	7709	0.149888	1.98088	0.055556	MAPK1//PLCG2//PRKCA
mmu04722	Neurotrophin signaling pathway - Mus musculus (mouse)	http://www.genome.jp/kegg-bin/show_pathway?mmu04722+23938+26413+18033+234779	0.0105578	4	54	123	7709	0.149888	1.97643	0.074074	MAP2K5//MAPK1//NFKB1//PLCG2
mmu04071	Sphingolipid signaling pathway - Mus musculus (mouse)	http://www.genome.jp/kegg-bin/show_pathway?mmu04071+26413+18033+18750+19877	0.0108539	4	54	124	7709	0.149888	1.96441	0.074074	MAPK1//NFKB1//PRKCA//ROCK1
mmu04380	Osteoclast differentiation - Mus musculus (mouse)	http://www.genome.jp/kegg-bin/show_pathway?mmu04380+26409+26413+18033+234779	0.0114623	4	54	126	7709	0.151094	1.94073	0.074074	MAP3K7//MAPK1//NFKB1//PLCG2
mmu04152	AMPK signaling pathway - Mus musculus (mouse)	http://www.genome.jp/kegg-bin/show_pathway?mmu04152+26409+72508+57915+22084	0.0124156	4	54	129	7709	0.154419	1.90603	0.074074	MAP3K7//RPS6KB1//TBC1D1//TSC2
mmu04664	Fc epsilon RI signaling pathway - Mus musculus (mouse)	http://www.genome.jp/kegg-bin/show_pathway?mmu04664+26413+234779+18750	0.0127795	3	54	70	7709	0.154419	1.89349	0.055556	MAPK1//PLCG2//PRKCA
mmu04611	Platelet activation - Mus musculus (mouse)	http://www.genome.jp/kegg-bin/show_pathway?mmu04611+243816+26413+234779+19877	0.0134185	4	54	132	7709	0.155654	1.8723	0.074074	GP6//MAPK1//PLCG2//ROCK1
mmu05100	Bacterial invasion of epithelial cells - Mus musculus (mouse)	http://www.genome.jp/kegg-bin/show_pathway?mmu05100+78514+12488+13043	0.0170793	3	54	78	7709	0.190499	1.76753	0.055556	ARHGAP10//CD2AP//CTTN
mmu04120	Ubiquitin mediated proteolysis - Mus musculus (mouse)	http://www.genome.jp/kegg-bin/show_pathway?mmu04120+12211+56469+14897+56550	0.0179428	4	54	144	7709	0.192719	1.74611	0.074074	BIRC6//PIAS1//TRIP12//UBE2D2A
mmu05161	Hepatitis B - Mus musculus (mouse)	http://www.genome.jp/kegg-bin/show_pathway?mmu05161+12447+26413+18033+18750	0.0187788	4	54	146	7709	0.194495	1.72633	0.074074	CCNE1//MAPK1//NFKB1//PRKCA
mmu04350	TGF-beta signaling pathway - Mus musculus (mouse)	http://www.genome.jp/kegg-bin/show_pathway?mmu04350+26413+19877+72508	0.0194975	3	54	82	7709	0.194975	1.71002	0.055556	MAPK1//ROCK1//RPS6KB1
mmu04540	Gap junction - Mus musculus (mouse)	http://www.genome.jp/kegg-bin/show_pathway?mmu04540+23938+26413+18750	0.0227741	3	54	87	7709	0.21798	1.64256	0.055556	MAP2K5//MAPK1//PRKCA
mmu05215	Prostate cancer - Mus musculus (mouse)	http://www.genome.jp/kegg-bin/show_pathway?mmu05215+12447+26413+18033	0.0241639	3	54	89	7709	0.21798	1.61683	0.055556	CCNE1//MAPK1//NFKB1
mmu05143	African trypanosomiasis - Mus musculus (mouse)	http://www.genome.jp/kegg-bin/show_pathway?mmu05143+15122+18750	0.0247246	2	54	35	7709	0.21798	1.60687	0.037037	HBA-A1//PRKCA
mmu04921	Oxytocin signaling pathway - Mus musculus (mouse)	http://www.genome.jp/kegg-bin/show_pathway?mmu04921+23938+26413+18750+19877	0.0248047	4	54	159	7709	0.21798	1.60547	0.074074	MAP2K5//MAPK1//PRKCA//ROCK1
mmu04960	Aldosterone-regulated sodium reabsorption - Mus musculus (mouse)	http://www.genome.jp/kegg-bin/show_pathway?mmu04960+26413+18750	0.0317017	2	54	40	7709	0.269461	1.49892	0.037037	MAPK1//PRKCA
mmu04064	NF-kappa B signaling pathway - Mus musculus (mouse)	http://www.genome.jp/kegg-bin/show_pathway?mmu04064+26409+18033+234779	0.0334503	3	54	101	7709	0.269461	1.4756	0.055556	MAP3K7//NFKB1//PLCG2
mmu04620	Toll-like receptor signaling pathway - Mus musculus (mouse)	http://www.genome.jp/kegg-bin/show_pathway?mmu04620+26409+26413+18033	0.0334503	3	54	101	7709	0.269461	1.4756	0.055556	MAP3K7//MAPK1//NFKB1
mmu04151	PI3K-Akt signaling pathway - Mus musculus (mouse)	http://www.genome.jp/kegg-bin/show_pathway?mmu04151+12447+26413+18033+18750+72508+22084	0.0358578	6	54	353	7709	0.281048	1.44542	0.111111	CCNE1//MAPK1//NFKB1//PRKCA//RPS6KB1//TSC2
mmu04660	T cell receptor signaling pathway - Mus musculus (mouse)	http://www.genome.jp/kegg-bin/show_pathway?mmu04660+26409+26413+18033	0.0369045	3	54	105	7709	0.281639	1.43292	0.055556	MAP3K7//MAPK1//NFKB1
mmu05206	MicroRNAs in cancer - Mus musculus (mouse)	http://www.genome.jp/kegg-bin/show_pathway?mmu05206+12447+18033+234779+18750+19877	0.0403231	5	54	271	7709	0.299838	1.39445	0.092593	CCNE1//NFKB1//PLCG2//PRKCA//ROCK1
mmu04668	TNF signaling pathway - Mus musculus (mouse)	http://www.genome.jp/kegg-bin/show_pathway?mmu04668+26409+26413+18033	0.0414711	3	54	110	7709	0.300665	1.38226	0.055556	MAP3K7//MAPK1//NFKB1
mmu05145	Toxoplasmosis - Mus musculus (mouse)	http://www.genome.jp/kegg-bin/show_pathway?mmu05145+26409+26413+18033	0.0443424	3	54	113	7709	0.313642	1.35318	0.055556	MAP3K7//MAPK1//NFKB1

## Sheet: pathway_up_model+EA_vs_model
#Column "PathwayID" stands for Pathway identifiers used in KEGG
#Column "Definition" stands for the definition of the PathwayID
#Column "OriginalWebSite"stands for The map's website,the nodes with red frame and red symbol are associated with the DE genes, green nodes have no significance
#Column "p-value"
"Fisher-Pvalue" stands for the enrichment p-value of the PathwayID used Fisher's exact test
#Column "SelectionCounts" stands for the Count of the DE genes' entities directly associated with the listed PathwayID
#Column "SelectionSize" stands for the total number of the DE genes' entities
#Column "Count" stands for the count of the chosen background population genes' entities associated with the listed PathwayID
#Column "Size" stands for the total number of chosen background population genes' entities
#Column "FDR" stands for the false discovery rate of the PathwayID
#Column "Enrichment_Score" stands for the Enrichment Score value of the PathwayID, it equals "-log10(Pvalue)"
#Column "GeneRatio" stands for the Gene Ratio value of the PathwayID, it equals "SelectionCounts/SelectionSize"
#Column "GENES" stands for the DE genes associated with the PathwayID
PathwayID	Definition	OriginalWebSite	Fisher-Pvalue	SelectionCounts	SelectionSize	Count	Size	FDR	Enrichment_Score	GeneRatio	Genes
mmu04919	Thyroid hormone signaling pathway - Mus musculus (mouse)	http://www.genome.jp/kegg-bin/show_pathway?mmu04919+327987+76199+17978+74769+72472	0.000372388	5	41	118	7709	0.107993	3.429	0.121951	MED13//MED13L//NCOA2//PIK3CB//SLC16A10
mmu00604	Glycosphingolipid biosynthesis - ganglio series - Mus musculus (mouse)	http://www.genome.jp/kegg-bin/show_pathway?mmu00604+20454+20447	0.00277365	2	41	15	7709	0.40218	2.55695	0.04878	ST3GAL5//ST6GALNAC3
mmu04022	cGMP-PKG signaling pathway - Mus musculus (mouse)	http://www.genome.jp/kegg-bin/show_pathway?mmu04022+11515+242202+74769+19877	0.0127456	4	41	172	7709	0.915307	1.89464	0.097561	ADCY9//PDE5A//PIK3CB//ROCK1
mmu05202	Transcriptional misregulation in cancer - Mus musculus (mouse)	http://www.genome.jp/kegg-bin/show_pathway?mmu05202+14011+70122+21813+21417	0.0143066	4	41	178	7709	0.915307	1.84447	0.097561	ETV6//MLLT3//TGFBR2//ZEB1
mmu05231	Choline metabolism in cancer - Mus musculus (mouse)	http://www.genome.jp/kegg-bin/show_pathway?mmu05231+13026+71785+74769	0.0162318	3	41	101	7709	0.915307	1.78963	0.073171	PCYT1A//PDGFD//PIK3CB
mmu04015	Rap1 signaling pathway - Mus musculus (mouse)	http://www.genome.jp/kegg-bin/show_pathway?mmu04015+11515+23880+71785+74769	0.0262221	4	41	214	7709	0.915307	1.58133	0.097561	ADCY9//FYB//PDGFD//PIK3CB
mmu04810	Regulation of actin cytoskeleton - Mus musculus (mouse)	http://www.genome.jp/kegg-bin/show_pathway?mmu04810+544963+71785+74769+19877	0.0274212	4	41	217	7709	0.915307	1.56191	0.097561	IQGAP2//PDGFD//PIK3CB//ROCK1
mmu04152	AMPK signaling pathway - Mus musculus (mouse)	http://www.genome.jp/kegg-bin/show_pathway?mmu04152+107476+74769+68365	0.0307447	3	41	129	7709	0.915307	1.51223	0.073171	ACACA//PIK3CB//RAB14
mmu04611	Platelet activation - Mus musculus (mouse)	http://www.genome.jp/kegg-bin/show_pathway?mmu04611+11515+74769+19877	0.0326009	3	41	132	7709	0.915307	1.48677	0.073171	ADCY9//PIK3CB//ROCK1
mmu04923	Regulation of lipolysis in adipocytes - Mus musculus (mouse)	http://www.genome.jp/kegg-bin/show_pathway?mmu04923+11515+74769	0.0378223	2	41	58	7709	0.915307	1.42225	0.04878	ADCY9//PIK3CB
mmu05210	Colorectal cancer - Mus musculus (mouse)	http://www.genome.jp/kegg-bin/show_pathway?mmu05210+74769+21813	0.0452205	2	41	64	7709	0.915307	1.34466	0.04878	PIK3CB//TGFBR2
mmu05212	Pancreatic cancer - Mus musculus (mouse)	http://www.genome.jp/kegg-bin/show_pathway?mmu05212+74769+21813	0.0477969	2	41	66	7709	0.915307	1.3206	0.04878	PIK3CB//TGFBR2

## Sheet: pathway_up_model+EA_vs_Normal
#Column "PathwayID" stands for Pathway identifiers used in KEGG
#Column "Definition" stands for the definition of the PathwayID
#Column "OriginalWebSite"stands for The map's website,the nodes with red frame and red symbol are associated with the DE genes, green nodes have no significance
#Column "p-value"
"Fisher-Pvalue" stands for the enrichment p-value of the PathwayID used Fisher's exact test
#Column "SelectionCounts" stands for the Count of the DE genes' entities directly associated with the listed PathwayID
#Column "SelectionSize" stands for the total number of the DE genes' entities
#Column "Count" stands for the count of the chosen background population genes' entities associated with the listed PathwayID
#Column "Size" stands for the total number of chosen background population genes' entities
#Column "FDR" stands for the false discovery rate of the PathwayID
#Column "Enrichment_Score" stands for the Enrichment Score value of the PathwayID, it equals "-log10(Pvalue)"
#Column "GeneRatio" stands for the Gene Ratio value of the PathwayID, it equals "SelectionCounts/SelectionSize"
#Column "GENES" stands for the DE genes associated with the PathwayID
PathwayID	Definition	OriginalWebSite	Fisher-Pvalue	SelectionCounts	SelectionSize	Count	Size	FDR	Enrichment_Score	GeneRatio	Genes
mmu04919	Thyroid hormone signaling pathway - Mus musculus (mouse)	http://www.genome.jp/kegg-bin/show_pathway?mmu04919+26413+329650+327987+76199+17978+74769+72472	3.36294e-06	7	43	118	7709	0.000975253	5.47328	0.162791	MAPK1//MED12L//MED13//MED13L//NCOA2//PIK3CB//SLC16A10
mmu05231	Choline metabolism in cancer - Mus musculus (mouse)	http://www.genome.jp/kegg-bin/show_pathway?mmu05231+26413+13026+71785+74769	0.00231479	4	43	101	7709	0.170996	2.63549	0.093023	MAPK1//PCYT1A//PDGFD//PIK3CB
mmu04022	cGMP-PKG signaling pathway - Mus musculus (mouse)	http://www.genome.jp/kegg-bin/show_pathway?mmu04022+11515+26413+242202+74769+19877	0.0025283	5	43	172	7709	0.170996	2.59717	0.116279	ADCY9//MAPK1//PDE5A//PIK3CB//ROCK1
mmu00604	Glycosphingolipid biosynthesis - ganglio series - Mus musculus (mouse)	http://www.genome.jp/kegg-bin/show_pathway?mmu00604+20454+20447	0.00304755	2	43	15	7709	0.170996	2.51605	0.046512	ST3GAL5//ST6GALNAC3
mmu05210	Colorectal cancer - Mus musculus (mouse)	http://www.genome.jp/kegg-bin/show_pathway?mmu05210+26413+74769+21813	0.0053163	3	43	64	7709	0.170996	2.27439	0.069767	MAPK1//PIK3CB//TGFBR2
mmu04152	AMPK signaling pathway - Mus musculus (mouse)	http://www.genome.jp/kegg-bin/show_pathway?mmu04152+107476+74769+68365+57915	0.00557655	4	43	129	7709	0.170996	2.25363	0.093023	ACACA//PIK3CB//RAB14//TBC1D1
mmu05212	Pancreatic cancer - Mus musculus (mouse)	http://www.genome.jp/kegg-bin/show_pathway?mmu05212+26413+74769+21813	0.00579404	3	43	66	7709	0.170996	2.23702	0.069767	MAPK1//PIK3CB//TGFBR2
mmu04611	Platelet activation - Mus musculus (mouse)	http://www.genome.jp/kegg-bin/show_pathway?mmu04611+11515+26413+74769+19877	0.00604691	4	43	132	7709	0.170996	2.21847	0.093023	ADCY9//MAPK1//PIK3CB//ROCK1
mmu05211	Renal cell carcinoma - Mus musculus (mouse)	http://www.genome.jp/kegg-bin/show_pathway?mmu05211+14388+26413+74769	0.0062968	3	43	68	7709	0.170996	2.20088	0.069767	GAB1//MAPK1//PIK3CB
mmu04015	Rap1 signaling pathway - Mus musculus (mouse)	http://www.genome.jp/kegg-bin/show_pathway?mmu04015+11515+23880+26413+71785+74769	0.00641886	5	43	214	7709	0.170996	2.19254	0.116279	ADCY9//FYB//MAPK1//PDGFD//PIK3CB
mmu04810	Regulation of actin cytoskeleton - Mus musculus (mouse)	http://www.genome.jp/kegg-bin/show_pathway?mmu04810+544963+26413+71785+74769+19877	0.00680193	5	43	217	7709	0.170996	2.16737	0.116279	IQGAP2//MAPK1//PDGFD//PIK3CB//ROCK1
mmu05218	Melanoma - Mus musculus (mouse)	http://www.genome.jp/kegg-bin/show_pathway?mmu05218+26413+71785+74769	0.00709859	3	43	71	7709	0.170996	2.14883	0.069767	MAPK1//PDGFD//PIK3CB
mmu05220	Chronic myeloid leukemia - Mus musculus (mouse)	http://www.genome.jp/kegg-bin/show_pathway?mmu05220+26413+74769+21813	0.00766533	3	43	73	7709	0.170996	2.11547	0.069767	MAPK1//PIK3CB//TGFBR2
mmu04320	Dorso-ventral axis formation - Mus musculus (mouse)	http://www.genome.jp/kegg-bin/show_pathway?mmu04320+14011+26413	0.0084052	2	43	25	7709	0.174108	2.07545	0.046512	ETV6//MAPK1
mmu05132	Salmonella infection - Mus musculus (mouse)	http://www.genome.jp/kegg-bin/show_pathway?mmu05132+226421+26413+19877	0.00919707	3	43	78	7709	0.17781	2.03635	0.069767	5430435G22RIK//MAPK1//ROCK1
mmu04350	TGF-beta signaling pathway - Mus musculus (mouse)	http://www.genome.jp/kegg-bin/show_pathway?mmu04350+26413+19877+21813	0.0105427	3	43	82	7709	0.187282	1.97705	0.069767	MAPK1//ROCK1//TGFBR2
mmu04921	Oxytocin signaling pathway - Mus musculus (mouse)	http://www.genome.jp/kegg-bin/show_pathway?mmu04921+11515+26413+74769+19877	0.0115127	4	43	159	7709	0.187282	1.93882	0.093023	ADCY9//MAPK1//PIK3CB//ROCK1
mmu04012	ErbB signaling pathway - Mus musculus (mouse)	http://www.genome.jp/kegg-bin/show_pathway?mmu04012+14388+26413+74769	0.0123779	3	43	87	7709	0.187282	1.90735	0.069767	GAB1//MAPK1//PIK3CB
mmu04540	Gap junction - Mus musculus (mouse)	http://www.genome.jp/kegg-bin/show_pathway?mmu04540+11515+26413+71785	0.0123779	3	43	87	7709	0.187282	1.90735	0.069767	ADCY9//MAPK1//PDGFD
mmu05215	Prostate cancer - Mus musculus (mouse)	http://www.genome.jp/kegg-bin/show_pathway?mmu05215+26413+71785+74769	0.0131602	3	43	89	7709	0.187282	1.88074	0.069767	MAPK1//PDGFD//PIK3CB
mmu04914	Progesterone-mediated oocyte maturation - Mus musculus (mouse)	http://www.genome.jp/kegg-bin/show_pathway?mmu04914+11515+26413+74769	0.0135618	3	43	90	7709	0.187282	1.86768	0.069767	ADCY9//MAPK1//PIK3CB
mmu05143	African trypanosomiasis - Mus musculus (mouse)	http://www.genome.jp/kegg-bin/show_pathway?mmu05143+15122+100503605	0.016094	2	43	35	7709	0.211356	1.79334	0.046512	HBA-A1//HBB-BS
mmu05202	Transcriptional misregulation in cancer - Mus musculus (mouse)	http://www.genome.jp/kegg-bin/show_pathway?mmu05202+14011+70122+21813+21417	0.0168268	4	43	178	7709	0.211356	1.774	0.093023	ETV6//MLLT3//TGFBR2//ZEB1
mmu04915	Estrogen signaling pathway - Mus musculus (mouse)	http://www.genome.jp/kegg-bin/show_pathway?mmu04915+11515+26413+74769	0.0174916	3	43	99	7709	0.211356	1.75717	0.069767	ADCY9//MAPK1//PIK3CB
mmu05142	Chagas disease (American trypanosomiasis) - Mus musculus (mouse)	http://www.genome.jp/kegg-bin/show_pathway?mmu05142+26413+74769+21813	0.019422	3	43	103	7709	0.225295	1.71171	0.069767	MAPK1//PIK3CB//TGFBR2
mmu04960	Aldosterone-regulated sodium reabsorption - Mus musculus (mouse)	http://www.genome.jp/kegg-bin/show_pathway?mmu04960+26413+74769	0.0207312	2	43	40	7709	0.231232	1.68338	0.046512	MAPK1//PIK3CB
mmu04062	Chemokine signaling pathway - Mus musculus (mouse)	http://www.genome.jp/kegg-bin/show_pathway?mmu04062+11515+26413+74769+19877	0.0238656	4	43	198	7709	0.251245	1.62223	0.093023	ADCY9//MAPK1//PIK3CB//ROCK1
mmu04024	cAMP signaling pathway - Mus musculus (mouse)	http://www.genome.jp/kegg-bin/show_pathway?mmu04024+11515+26413+74769+19877	0.0242582	4	43	199	7709	0.251245	1.61514	0.093023	ADCY9//MAPK1//PIK3CB//ROCK1
mmu04725	Cholinergic synapse - Mus musculus (mouse)	http://www.genome.jp/kegg-bin/show_pathway?mmu04725+11515+26413+74769	0.0253188	3	43	114	7709	0.253188	1.59656	0.069767	ADCY9//MAPK1//PIK3CB
mmu05205	Proteoglycans in cancer - Mus musculus (mouse)	http://www.genome.jp/kegg-bin/show_pathway?mmu05205+14388+26413+74769+19877	0.0271167	4	43	206	7709	0.260495	1.56676	0.093023	GAB1//MAPK1//PIK3CB//ROCK1
mmu04510	Focal adhesion - Mus musculus (mouse)	http://www.genome.jp/kegg-bin/show_pathway?mmu04510+26413+71785+74769+19877	0.0279692	4	43	208	7709	0.260495	1.55332	0.093023	MAPK1//PDGFD//PIK3CB//ROCK1
mmu05144	Malaria - Mus musculus (mouse)	http://www.genome.jp/kegg-bin/show_pathway?mmu05144+15122+100503605	0.0302871	2	43	49	7709	0.260495	1.51874	0.046512	HBA-A1//HBB-BS
mmu04722	Neurotrophin signaling pathway - Mus musculus (mouse)	http://www.genome.jp/kegg-bin/show_pathway?mmu04722+14388+26413+74769	0.0307863	3	43	123	7709	0.260495	1.51164	0.069767	GAB1//MAPK1//PIK3CB
mmu04071	Sphingolipid signaling pathway - Mus musculus (mouse)	http://www.genome.jp/kegg-bin/show_pathway?mmu04071+26413+74769+19877	0.0314294	3	43	124	7709	0.260495	1.50266	0.069767	MAPK1//PIK3CB//ROCK1
mmu04930	Type II diabetes mellitus - Mus musculus (mouse)	http://www.genome.jp/kegg-bin/show_pathway?mmu04930+26413+74769	0.0314391	2	43	50	7709	0.260495	1.50253	0.046512	MAPK1//PIK3CB
mmu04380	Osteoclast differentiation - Mus musculus (mouse)	http://www.genome.jp/kegg-bin/show_pathway?mmu04380+26413+74769+21813	0.0327368	3	43	126	7709	0.263713	1.48496	0.069767	MAPK1//PIK3CB//TGFBR2
mmu05213	Endometrial cancer - Mus musculus (mouse)	http://www.genome.jp/kegg-bin/show_pathway?mmu05213+26413+74769	0.0337945	2	43	52	7709	0.264876	1.47115	0.046512	MAPK1//PIK3CB
mmu04270	Vascular smooth muscle contraction - Mus musculus (mouse)	http://www.genome.jp/kegg-bin/show_pathway?mmu04270+11515+26413+19877	0.034751	3	43	129	7709	0.265205	1.45903	0.069767	ADCY9//MAPK1//ROCK1
mmu04014	Ras signaling pathway - Mus musculus (mouse)	http://www.genome.jp/kegg-bin/show_pathway?mmu04014+14388+26413+71785+74769	0.0384152	4	43	230	7709	0.271918	1.4155	0.093023	GAB1//MAPK1//PDGFD//PIK3CB
mmu05223	Non-small cell lung cancer - Mus musculus (mouse)	http://www.genome.jp/kegg-bin/show_pathway?mmu05223+26413+74769	0.0387049	2	43	56	7709	0.271918	1.41223	0.046512	MAPK1//PIK3CB
mmu04068	FoxO signaling pathway - Mus musculus (mouse)	http://www.genome.jp/kegg-bin/show_pathway?mmu04068+26413+74769+21813	0.0389695	3	43	135	7709	0.271918	1.40928	0.069767	MAPK1//PIK3CB//TGFBR2
mmu05221	Acute myeloid leukemia - Mus musculus (mouse)	http://www.genome.jp/kegg-bin/show_pathway?mmu05221+26413+74769	0.0399728	2	43	57	7709	0.271918	1.39824	0.046512	MAPK1//PIK3CB
mmu04621	NOD-like receptor signaling pathway - Mus musculus (mouse)	http://www.genome.jp/kegg-bin/show_pathway?mmu04621+59079+26413	0.0412565	2	43	58	7709	0.271918	1.38451	0.046512	ERBB2IP//MAPK1
mmu04923	Regulation of lipolysis in adipocytes - Mus musculus (mouse)	http://www.genome.jp/kegg-bin/show_pathway?mmu04923+11515+74769	0.0412565	2	43	58	7709	0.271918	1.38451	0.046512	ADCY9//PIK3CB
mmu04370	VEGF signaling pathway - Mus musculus (mouse)	http://www.genome.jp/kegg-bin/show_pathway?mmu04370+26413+74769	0.0438703	2	43	60	7709	0.278703	1.35783	0.046512	MAPK1//PIK3CB
mmu04910	Insulin signaling pathway - Mus musculus (mouse)	http://www.genome.jp/kegg-bin/show_pathway?mmu04910+107476+26413+74769	0.044208	3	43	142	7709	0.278703	1.3545	0.069767	ACACA//MAPK1//PIK3CB
mmu04150	mTOR signaling pathway - Mus musculus (mouse)	http://www.genome.jp/kegg-bin/show_pathway?mmu04150+26413+74769	0.0451999	2	43	61	7709	0.278893	1.34486	0.046512	MAPK1//PIK3CB
