# Supplementary material for: Determination of Electroacupuncture Effects on circRNAs in Plasma Exosomes in Diabetic Mice: An RNA-Sequencing Approach
Source: Evid Based Complement Alternat Med. 2019 Sep 24;2019:7543049. doi: 10.1155/2019/7543049 (PMC6778869; doi:10.1155/2019/7543049)
Supplement: Supplementary Materials — Table S1: the primers used in the present study. Table S2: circRNA expression profiling identified in the plasma exosomes of three groups. Table S3: upregulated and downregulated differentially expressed circRNAs among three groups. Table S4: pathways related with upregulated and downregulated host linear transcripts among three groups. Table S5: each circRNA and its potential complementary binding miRNAs. Figure S1: plasma exosomes confirmed by western blotting (A), transmission electron microscopy (B), and NTA (C). Figure S1A shows that exosome-enriched markers CD9, TSG101, and CD63 were abundant in plasma exosomes and that no calnexin was observed. Transmission electron microscopy confirmed the shape and morphology of the isolated exosomes. Through NTA, we obtained the total exosome particle number (particles per ml). The average exosome number was 8.8 × 108 ml. The vesicle size in the sample was mainly distributed in the range of 70–200 nm, which accorded with the size range of exosomes. The particle size range of 91.6% was about 152.8 nm. Figure S2 shows the gene ontology (GO) annotation of downregulated host linear transcripts among three groups. Figure S3 shows the gene ontology (GO) annotation of upregulated host linear transcripts among three groups. [file 7543049.f1.zip › 7543049.f1/Supplementary Table S5.xlsx]

## Sheet: prediction
miRNA binded circRNA summary of binding sites between miRNA and target. Total: the number of binding sites. context+ score & context score: The context+ score & context score from TargetScan. Structure Score & Free Energy: The thermodynamic properties of the binding site from miRanda.
miRNA	Seqname	GeneSymbol	Type	Total	Context+	Context	Structure	Energy	UTR Length
mmu-miR-692	chr10:111976742-111977398+	chr10:111976742-111977398+	circRNA	2	-0.187	-0.379	287	-32.67	365
mmu-miR-28a-5p	chr10:111976742-111977398+	chr10:111976742-111977398+	circRNA	1	-0.178	-0.149	161	-20.73	365
mmu-miR-7234-3p	chr10:111976742-111977398+	chr10:111976742-111977398+	circRNA	1	-0.262	-0.225	160	-16.67	365
mmu-miR-6908-5p	chr10:111976742-111977398+	chr10:111976742-111977398+	circRNA	1	-0.209	-0.2	159	-23.49	365
mmu-miR-6402	chr10:111976742-111977398+	chr10:111976742-111977398+	circRNA	1	-0.317	-0.3	159	-22.25	365
mmu-miR-7215-5p	chr10:111976742-111977398+	chr10:111976742-111977398+	circRNA	1	-0.192	-0.386	159	-19.15	365
mmu-miR-7680-3p	chr10:111976742-111977398+	chr10:111976742-111977398+	circRNA	1			158	-24.43	365
mmu-miR-7031-5p	chr10:111976742-111977398+	chr10:111976742-111977398+	circRNA	1			157	-28.15	365
mmu-miR-6984-5p	chr10:111976742-111977398+	chr10:111976742-111977398+	circRNA	1	-0.049	-0.128	156	-26.94	365
mmu-miR-28c	chr10:111976742-111977398+	chr10:111976742-111977398+	circRNA	1	-0.216	-0.162	156	-21.15	365
mmu-miR-3073a-3p	chr10:111976742-111977398+	chr10:111976742-111977398+	circRNA	1	-0.219	-0.261	156	-17.36	365
mmu-miR-7028-3p	chr10:111976742-111977398+	chr10:111976742-111977398+	circRNA	1	-0.27	-0.337	155	-18.88	365
mmu-miR-8118	chr10:111976742-111977398+	chr10:111976742-111977398+	circRNA	1	-0.206	-0.321	155	-15.78	365
mmu-miR-7063-5p	chr10:111976742-111977398+	chr10:111976742-111977398+	circRNA	1			153	-27.27	365
mmu-miR-707	chr10:111976742-111977398+	chr10:111976742-111977398+	circRNA	1	-0.142	-0.148	152	-22.84	365
mmu-miR-7234-5p	chr10:111976742-111977398+	chr10:111976742-111977398+	circRNA	1			152	-21.44	365
mmu-miR-499-3p	chr10:111976742-111977398+	chr10:111976742-111977398+	circRNA	1	-0.113	-0.216	152	-13.8	365
mmu-let-7j	chr10:111976742-111977398+	chr10:111976742-111977398+	circRNA	1			151	-20.34	365
mmu-miR-3103-3p	chr10:111976742-111977398+	chr10:111976742-111977398+	circRNA	1	-0.175	-0.199	151	-14.6	365
mmu-let-7g-5p	chr10:111976742-111977398+	chr10:111976742-111977398+	circRNA	1			150	-26.1	365
mmu-miR-5620-3p	chr10:111976742-111977398+	chr10:111976742-111977398+	circRNA	1	-0.169	-0.214	150	-18.17	365
mmu-miR-132-3p	chr10:111976742-111977398+	chr10:111976742-111977398+	circRNA	1	-0.187	-0.231	150	-17.7	365
mmu-miR-540-5p	chr10:111976742-111977398+	chr10:111976742-111977398+	circRNA	1	-0.481	-0.427	150	-17.55	365
mmu-miR-488-3p	chr10:111976742-111977398+	chr10:111976742-111977398+	circRNA	1	-0.079	-0.113	150	-17.24	365
mmu-miR-7683-5p	chr10:111976742-111977398+	chr10:111976742-111977398+	circRNA	1		-0.016	149	-26.42	365
mmu-miR-881-3p	chr10:111976742-111977398+	chr10:111976742-111977398+	circRNA	1			149	-20.03	365
mmu-miR-3086-3p	chr10:111976742-111977398+	chr10:111976742-111977398+	circRNA	1			149	-19.43	365
mmu-miR-6951-3p	chr10:111976742-111977398+	chr10:111976742-111977398+	circRNA	1			149	-18.59	365
mmu-miR-28b	chr10:111976742-111977398+	chr10:111976742-111977398+	circRNA	1	-0.188	-0.115	149	-17.26	365
mmu-miR-471-3p	chr10:111976742-111977398+	chr10:111976742-111977398+	circRNA	1	-0.187	-0.207	149	-14.23	365
mmu-let-7c-1-3p	chr10:111976742-111977398+	chr10:111976742-111977398+	circRNA	1	-0.247	-0.374	149	-13.99	365
mmu-miR-7079-5p	chr10:111976742-111977398+	chr10:111976742-111977398+	circRNA	1		-0.014	148	-27.65	365
mmu-miR-320-5p	chr10:111976742-111977398+	chr10:111976742-111977398+	circRNA	1		-0.034	148	-20.4	365
mmu-miR-6997-3p	chr10:111976742-111977398+	chr10:111976742-111977398+	circRNA	1	-0.129	-0.17	148	-15.41	365
mmu-miR-7662-5p	chr10:111976742-111977398+	chr10:111976742-111977398+	circRNA	1		-0.012	147	-28	365
mmu-miR-3113-5p	chr10:111976742-111977398+	chr10:111976742-111977398+	circRNA	1	-0.161	-0.105	147	-18.69	365
mmu-miR-8120	chr10:111976742-111977398+	chr10:111976742-111977398+	circRNA	1	-0.144	-0.115	146	-14.42	365
mmu-miR-7004-5p	chr10:111976742-111977398+	chr10:111976742-111977398+	circRNA	1			145	-28.99	365
mmu-miR-6386	chr10:111976742-111977398+	chr10:111976742-111977398+	circRNA	1		-0.008	145	-21.54	365
mmu-miR-485-3p	chr10:111976742-111977398+	chr10:111976742-111977398+	circRNA	1			145	-20.78	365
mmu-miR-7081-3p	chr10:111976742-111977398+	chr10:111976742-111977398+	circRNA	1	-0.415	-0.33	145	-18.96	365
mmu-miR-6898-5p	chr10:111976742-111977398+	chr10:111976742-111977398+	circRNA	1	-0.442	-0.413	145	-18.78	365
mmu-miR-3112-3p	chr10:111976742-111977398+	chr10:111976742-111977398+	circRNA	1	-0.018	-0.064	145	-15.88	365
mmu-miR-212-3p	chr10:111976742-111977398+	chr10:111976742-111977398+	circRNA	1	-0.168	-0.2	145	-14.78	365
mmu-let-7i-5p	chr10:111976742-111977398+	chr10:111976742-111977398+	circRNA	1			144	-22.24	365
mmu-miR-7223-5p	chr10:111976742-111977398+	chr10:111976742-111977398+	circRNA	1		-0.03	144	-21.54	365
mmu-miR-3113-3p	chr10:111976742-111977398+	chr10:111976742-111977398+	circRNA	1	-0.439	-0.35	144	-19.29	365
mmu-miR-466g	chr10:111976742-111977398+	chr10:111976742-111977398+	circRNA	1			144	-15.53	365
mmu-miR-708-5p	chr10:111976742-111977398+	chr10:111976742-111977398+	circRNA	1	-0.141	-0.087	144	-14.36	365
mmu-miR-335-5p	chr10:111976742-111977398+	chr10:111976742-111977398+	circRNA	1	-0.162	-0.162	144	-12.94	365
mmu-miR-350-3p	chr10:111976742-111977398+	chr10:111976742-111977398+	circRNA	1	-0.098	-0.255	144	-11.49	365
mmu-miR-5626-3p	chr10:111976742-111977398+	chr10:111976742-111977398+	circRNA	1	-0.264	-0.289	144	-10.45	365
mmu-miR-7075-3p	chr10:111976742-111977398+	chr10:111976742-111977398+	circRNA	1	-0.092	-0.097	144	-10.05	365
mmu-miR-7679-3p	chr10:111976742-111977398+	chr10:111976742-111977398+	circRNA	1		-0.032	143	-23.65	365
mmu-miR-872-3p	chr10:111976742-111977398+	chr10:111976742-111977398+	circRNA	1			143	-17.16	365
mmu-miR-672-3p	chr10:111976742-111977398+	chr10:111976742-111977398+	circRNA	1			142	-26.9	365
mmu-miR-331-3p	chr10:111976742-111977398+	chr10:111976742-111977398+	circRNA	1	-0.172	-0.051	142	-23.77	365
mmu-miR-3070-5p	chr10:111976742-111977398+	chr10:111976742-111977398+	circRNA	1		-0.039	142	-22.31	365
mmu-miR-7240-3p	chr10:111976742-111977398+	chr10:111976742-111977398+	circRNA	1			142	-17.92	365
mmu-miR-7084-3p	chr10:111976742-111977398+	chr10:111976742-111977398+	circRNA	1			142	-16.58	365
mmu-miR-6946-3p	chr10:111976742-111977398+	chr10:111976742-111977398+	circRNA	1		-0.011	142	-14.99	365
mmu-miR-363-5p	chr10:111976742-111977398+	chr10:111976742-111977398+	circRNA	1	-0.175	-0.134	142	-13.07	365
mmu-miR-6961-3p	chr10:111976742-111977398+	chr10:111976742-111977398+	circRNA	1		-0.049	142	-12.58	365
mmu-miR-676-3p	chr10:111976742-111977398+	chr10:111976742-111977398+	circRNA	1			141	-21.2	365
mmu-miR-5621-3p	chr10:111976742-111977398+	chr10:111976742-111977398+	circRNA	1	-0.321	-0.222	141	-18.47	365
mmu-miR-434-3p	chr10:111976742-111977398+	chr10:111976742-111977398+	circRNA	1		0	141	-15.5	365
mmu-miR-6416-5p	chr10:111976742-111977398+	chr10:111976742-111977398+	circRNA	1		-0.026	141	-15.18	365
mmu-miR-29a-5p	chr10:111976742-111977398+	chr10:111976742-111977398+	circRNA	1			141	-14.62	365
mmu-miR-329-5p	chr10:111976742-111977398+	chr10:111976742-111977398+	circRNA	1			140	-21.14	365
mmu-let-7b-5p	chr10:111976742-111977398+	chr10:111976742-111977398+	circRNA	1			140	-21.04	365
mmu-miR-3109-5p	chr10:111976742-111977398+	chr10:111976742-111977398+	circRNA	1			140	-20.86	365
mmu-let-7c-5p	chr10:111976742-111977398+	chr10:111976742-111977398+	circRNA	1			140	-20.67	365
mmu-miR-7049-5p	chr10:111976742-111977398+	chr10:111976742-111977398+	circRNA	1			140	-18.51	365
mmu-miR-532-5p	chr10:111976742-111977398+	chr10:111976742-111977398+	circRNA	1		-0.001	140	-17.84	365
mmu-miR-7214-5p	chr10:111976742-111977398+	chr10:111976742-111977398+	circRNA	1			140	-16.91	365
mmu-miR-19b-3p	chr10:111976742-111977398+	chr10:111976742-111977398+	circRNA	1			140	-16.61	365
mmu-miR-6936-5p	chr10:111976742-111977398+	chr10:111976742-111977398+	circRNA	1			140	-16.17	365
mmu-miR-5125	chr10:111976742-111977398+	chr10:111976742-111977398+	circRNA	1	-0.205	-0.187	140	-13.99	365
mmu-miR-7651-3p	chr10:111976742-111977398+	chr10:111976742-111977398+	circRNA	1	-0.063	-0.121	140	-13.63	365
mmu-miR-883a-5p	chr10:111976742-111977398+	chr10:111976742-111977398+	circRNA	1	-0.09	-0.055	140	-11.52	365
mmu-miR-21b	chr10:115389173-115390436+	chr10:115389173-115390436+	circRNA	3			447	-39	1284
mmu-miR-3061-3p	chr10:115389173-115390436+	chr10:115389173-115390436+	circRNA	3	-0.577	-0.867	430	-42.72	1284
mmu-miR-6898-3p	chr10:115389173-115390436+	chr10:115389173-115390436+	circRNA	2	-0.189	-0.22	306	-31.6	1284
mmu-miR-6344	chr10:115389173-115390436+	chr10:115389173-115390436+	circRNA	2	-0.147	-0.597	305	-20.92	1284
mmu-miR-706	chr10:115389173-115390436+	chr10:115389173-115390436+	circRNA	2	-0.277	-0.617	303	-22.77	1284
mmu-miR-6338	chr10:115389173-115390436+	chr10:115389173-115390436+	circRNA	2			299	-41.4	1284
mmu-miR-6914-3p	chr10:115389173-115390436+	chr10:115389173-115390436+	circRNA	2	-0.276	-0.287	299	-38.16	1284
mmu-miR-335-3p	chr10:115389173-115390436+	chr10:115389173-115390436+	circRNA	2	-0.057	-0.383	298	-22.14	1284
mmu-miR-5616-5p	chr10:115389173-115390436+	chr10:115389173-115390436+	circRNA	2			297	-37.37	1284
mmu-miR-6944-3p	chr10:115389173-115390436+	chr10:115389173-115390436+	circRNA	2	-0.041	-0.22	295	-29.01	1284
mmu-miR-6951-3p	chr10:115389173-115390436+	chr10:115389173-115390436+	circRNA	2	-0.007	-0.268	295	-17.21	1284
mmu-miR-677-3p	chr10:115389173-115390436+	chr10:115389173-115390436+	circRNA	2	-0.217	-0.269	291	-32.3	1284
mmu-miR-6983-3p	chr10:115389173-115390436+	chr10:115389173-115390436+	circRNA	2		-0.059	291	-28.89	1284
mmu-miR-7092-3p	chr10:115389173-115390436+	chr10:115389173-115390436+	circRNA	2			289	-28.31	1284
mmu-miR-742-3p	chr10:115389173-115390436+	chr10:115389173-115390436+	circRNA	2	-0.285	-0.393	287	-22.24	1284
mmu-miR-6931-3p	chr10:115389173-115390436+	chr10:115389173-115390436+	circRNA	2	-0.136	-0.135	285	-35.19	1284
mmu-miR-7214-5p	chr10:115389173-115390436+	chr10:115389173-115390436+	circRNA	2		-0.081	284	-26.92	1284
mmu-miR-7009-3p	chr10:115389173-115390436+	chr10:115389173-115390436+	circRNA	2	-0.073	-0.169	281	-30	1284
mmu-miR-6976-5p	chr10:115389173-115390436+	chr10:115389173-115390436+	circRNA	2			280	-34.05	1284
mmu-miR-7054-5p	chr10:115389173-115390436+	chr10:115389173-115390436+	circRNA	1	-0.113	-0.125	166	-23.59	1284
mmu-miR-7660-3p	chr10:115389173-115390436+	chr10:115389173-115390436+	circRNA	1	-0.205	-0.33	164	-17.02	1284
mmu-miR-669c-3p	chr10:115389173-115390436+	chr10:115389173-115390436+	circRNA	1	-0.057	-0.161	163	-18.38	1284
mmu-miR-302b-3p	chr10:115389173-115390436+	chr10:115389173-115390436+	circRNA	1			161	-22.04	1284
mmu-miR-196a-5p	chr10:115389173-115390436+	chr10:115389173-115390436+	circRNA	1	-0.284	-0.307	161	-19.34	1284
mmu-miR-6951-5p	chr10:115389173-115390436+	chr10:115389173-115390436+	circRNA	1	-0.158	-0.451	161	-9.48	1284
mmu-miR-30d-3p	chr10:115389173-115390436+	chr10:115389173-115390436+	circRNA	1	-0.18	-0.324	160	-14.07	1284
mmu-miR-6418-3p	chr10:115389173-115390436+	chr10:115389173-115390436+	circRNA	1	-0.224	-0.299	159	-26.18	1284
mmu-miR-3109-5p	chr10:115389173-115390436+	chr10:115389173-115390436+	circRNA	1	-0.186	-0.22	159	-17.53	1284
mmu-miR-30a-3p	chr10:115389173-115390436+	chr10:115389173-115390436+	circRNA	1	-0.18	-0.324	159	-15.15	1284
mmu-miR-30e-3p	chr10:115389173-115390436+	chr10:115389173-115390436+	circRNA	1	-0.18	-0.324	159	-13.32	1284
mmu-miR-6715-3p	chr10:115389173-115390436+	chr10:115389173-115390436+	circRNA	1	-0.124	-0.192	158	-18.92	1284
mmu-miR-29a-5p	chr10:115389173-115390436+	chr10:115389173-115390436+	circRNA	1	-0.122	-0.329	158	-16.4	1284
mmu-miR-669h-3p	chr10:115389173-115390436+	chr10:115389173-115390436+	circRNA	1	-0.2	-0.314	158	-13.06	1284
mmu-miR-7211-5p	chr10:115389173-115390436+	chr10:115389173-115390436+	circRNA	1	-0.161	-0.198	157	-25.43	1284
mmu-miR-302a-3p	chr10:115389173-115390436+	chr10:115389173-115390436+	circRNA	1			157	-22.19	1284
mmu-miR-376b-3p	chr10:115389173-115390436+	chr10:115389173-115390436+	circRNA	1	-0.208	-0.322	157	-16.7	1284
mmu-miR-1966-3p	chr10:115389173-115390436+	chr10:115389173-115390436+	circRNA	1	-0.294	-0.392	157	-15.59	1284
mmu-miR-215-5p	chr10:115389173-115390436+	chr10:115389173-115390436+	circRNA	1	-0.229	-0.226	157	-15.52	1284
mmu-miR-98-5p	chr10:115389173-115390436+	chr10:115389173-115390436+	circRNA	1	-0.09	-0.062	156	-19.86	1284
mmu-miR-6999-3p	chr10:115389173-115390436+	chr10:115389173-115390436+	circRNA	1	-0.243	-0.327	156	-19.04	1284
mmu-miR-448-3p	chr10:115389173-115390436+	chr10:115389173-115390436+	circRNA	1	-0.173	-0.272	156	-11.99	1284
mmu-miR-6926-5p	chr10:115389173-115390436+	chr10:115389173-115390436+	circRNA	1		-0.046	155	-25.95	1284
mmu-miR-5710	chr10:115389173-115390436+	chr10:115389173-115390436+	circRNA	1	-0.276	-0.345	155	-15.3	1284
mmu-miR-6390	chr10:115389173-115390436+	chr10:115389173-115390436+	circRNA	1	-0.072	-0.197	155	-14.21	1284
mmu-miR-450b-3p	chr10:115389173-115390436+	chr10:115389173-115390436+	circRNA	1	-0.182	-0.282	155	-11.66	1284
mmu-miR-450a-1-3p	chr10:115389173-115390436+	chr10:115389173-115390436+	circRNA	1	-0.182	-0.282	155	-11.66	1284
mmu-miR-672-3p	chr10:115389173-115390436+	chr10:115389173-115390436+	circRNA	1	-0.064	-0.122	154	-17.57	1284
mmu-miR-224-3p	chr10:115389173-115390436+	chr10:115389173-115390436+	circRNA	1	-0.159	-0.226	154	-16.39	1284
mmu-miR-377-3p	chr10:115389173-115390436+	chr10:115389173-115390436+	circRNA	1	-0.149	-0.226	154	-13.2	1284
mmu-miR-214-3p	chr10:115389173-115390436+	chr10:115389173-115390436+	circRNA	1	-0.101	-0.116	153	-25.81	1284
mmu-miR-541-5p	chr10:115389173-115390436+	chr10:115389173-115390436+	circRNA	1		-0.047	153	-23.18	1284
mmu-miR-129b-5p	chr10:115389173-115390436+	chr10:115389173-115390436+	circRNA	1			153	-23.12	1284
mmu-miR-7006-3p	chr10:115389173-115390436+	chr10:115389173-115390436+	circRNA	1	-0.283	-0.39	153	-19.77	1284
mmu-miR-196b-5p	chr10:115389173-115390436+	chr10:115389173-115390436+	circRNA	1	-0.284	-0.307	153	-19.34	1284
mmu-miR-302d-3p	chr10:115389173-115390436+	chr10:115389173-115390436+	circRNA	1			153	-19.22	1284
mmu-miR-7049-5p	chr10:115389173-115390436+	chr10:115389173-115390436+	circRNA	1	-0.306	-0.372	153	-18.5	1284
mmu-miR-7078-3p	chr10:115389173-115390436+	chr10:115389173-115390436+	circRNA	1		-0.039	153	-18.36	1284
mmu-miR-5114	chr10:115389173-115390436+	chr10:115389173-115390436+	circRNA	1	-0.393	-0.476	153	-18.03	1284
mmu-miR-7223-5p	chr10:115389173-115390436+	chr10:115389173-115390436+	circRNA	1	-0.161	-0.221	153	-17.77	1284
mmu-miR-6400	chr10:115389173-115390436+	chr10:115389173-115390436+	circRNA	1	-0.319	-0.415	153	-15.74	1284
mmu-miR-7665-5p	chr10:115389173-115390436+	chr10:115389173-115390436+	circRNA	1			152	-25.1	1284
mmu-miR-3071-3p	chr10:115389173-115390436+	chr10:115389173-115390436+	circRNA	1			152	-23.48	1284
mmu-miR-511-5p	chr10:115389173-115390436+	chr10:115389173-115390436+	circRNA	1			152	-22.81	1284
mmu-let-7c-5p	chr10:115389173-115390436+	chr10:115389173-115390436+	circRNA	1	-0.086	-0.061	152	-19.4	1284
mmu-miR-505-3p	chr10:115389173-115390436+	chr10:115389173-115390436+	circRNA	1		-0.058	152	-19.07	1284
mmu-let-7a-5p	chr10:115389173-115390436+	chr10:115389173-115390436+	circRNA	1	-0.086	-0.061	152	-18.3	1284
mmu-miR-6903-5p	chr10:115389173-115390436+	chr10:115389173-115390436+	circRNA	1	-0.321	-0.423	152	-17	1284
mmu-miR-20b-3p	chr10:115389173-115390436+	chr10:115389173-115390436+	circRNA	1	-0.165	-0.194	152	-16.19	1284
mmu-miR-106a-3p	chr10:115389173-115390436+	chr10:115389173-115390436+	circRNA	1	-0.165	-0.194	152	-13.24	1284
mmu-miR-669k-3p	chr10:115389173-115390436+	chr10:115389173-115390436+	circRNA	1	-0.181	-0.283	152	-12.27	1284
mmu-miR-141-3p	chr10:115389173-115390436+	chr10:115389173-115390436+	circRNA	1	-0.213	-0.305	152	-12.18	1284
mmu-miR-200a-3p	chr10:115389173-115390436+	chr10:115389173-115390436+	circRNA	1	-0.213	-0.305	152	-12.17	1284
mmu-miR-6481	chr10:115389173-115390436+	chr10:115389173-115390436+	circRNA	1	-0.155	-0.289	152	-12.16	1284
mmu-miR-7649-3p	chr10:115389173-115390436+	chr10:115389173-115390436+	circRNA	1			151	-28.84	1284
mmu-miR-5709-3p	chr10:115389173-115390436+	chr10:115389173-115390436+	circRNA	1			151	-19.92	1284
mmu-miR-192-5p	chr10:115389173-115390436+	chr10:115389173-115390436+	circRNA	1	-0.238	-0.242	151	-19.62	1284
mmu-miR-676-3p	chr10:115389173-115390436+	chr10:115389173-115390436+	circRNA	1		-0.036	151	-19.4	1284
mmu-miR-7008-3p	chr10:115389173-115390436+	chr10:115389173-115390436+	circRNA	1			151	-19.14	1284
mmu-miR-344e-5p	chr10:115389173-115390436+	chr10:115389173-115390436+	circRNA	1	-0.419	-0.401	151	-17.41	1284
mmu-miR-344h-5p	chr10:115389173-115390436+	chr10:115389173-115390436+	circRNA	1	-0.419	-0.401	151	-17.41	1284
mmu-miR-302d-5p	chr10:115389173-115390436+	chr10:115389173-115390436+	circRNA	1		-0.077	151	-16.42	1284
mmu-miR-465d-5p	chr10:115389173-115390436+	chr10:115389173-115390436+	circRNA	1		-0.067	151	-15.97	1284
mmu-miR-378a-5p	chr10:115389173-115390436+	chr10:115389173-115390436+	circRNA	1			150	-23.01	1284
mmu-miR-6959-5p	chr10:115389173-115390436+	chr10:115389173-115390436+	circRNA	1			150	-22.94	1284
mmu-miR-6357	chr10:115389173-115390436+	chr10:115389173-115390436+	circRNA	1	-0.151	-0.172	150	-20.63	1284
mmu-miR-1969	chr10:115389173-115390436+	chr10:115389173-115390436+	circRNA	1	-0.225	-0.335	150	-18.6	1284
mmu-miR-21a-5p	chr10:115389173-115390436+	chr10:115389173-115390436+	circRNA	1	-0.034	-0.046	150	-15.74	1284
mmu-miR-543-3p	chr10:115389173-115390436+	chr10:115389173-115390436+	circRNA	1	-0.146	-0.297	150	-15.19	1284
mmu-miR-7075-3p	chr10:115389173-115390436+	chr10:115389173-115390436+	circRNA	1	-0.069	-0.085	150	-14.84	1284
mmu-miR-669a-3-3p	chr10:115389173-115390436+	chr10:115389173-115390436+	circRNA	1	-0.135	-0.244	150	-10.35	1284
mmu-miR-669o-3p	chr10:115389173-115390436+	chr10:115389173-115390436+	circRNA	1	-0.135	-0.244	150	-10.27	1284
mmu-miR-669a-3p	chr10:115389173-115390436+	chr10:115389173-115390436+	circRNA	1	-0.135	-0.244	150	-10.27	1284
mmu-miR-1981-3p	chr10:115389173-115390436+	chr10:115389173-115390436+	circRNA	1	-0.16	-0.253	150	-8.01	1284
mmu-miR-7216-5p	chr10:115389173-115390436+	chr10:115389173-115390436+	circRNA	1			149	-22.99	1284
mmu-miR-8100	chr10:115389173-115390436+	chr10:115389173-115390436+	circRNA	1			149	-21.58	1284
mmu-miR-1970	chr10:115389173-115390436+	chr10:115389173-115390436+	circRNA	1	-0.372	-0.375	149	-20.32	1284
mmu-miR-28c	chr10:115389173-115390436+	chr10:115389173-115390436+	circRNA	1		-0.083	149	-17.97	1284
mmu-miR-344-3p	chr10:115389173-115390436+	chr10:115389173-115390436+	circRNA	1	-0.235	-0.265	149	-17.31	1284
mmu-miR-1958	chr10:115389173-115390436+	chr10:115389173-115390436+	circRNA	1	-0.17	-0.343	149	-17.16	1284
mmu-miR-6237	chr10:115389173-115390436+	chr10:115389173-115390436+	circRNA	1	-0.202	-0.273	149	-14.83	1284
mmu-miR-344c-3p	chr10:115389173-115390436+	chr10:115389173-115390436+	circRNA	1	-0.235	-0.265	149	-13.44	1284
mmu-miR-875-3p	chr10:115389173-115390436+	chr10:115389173-115390436+	circRNA	1	-0.127	-0.298	149	-11.19	1284
mmu-miR-7015-3p	chr10:115389173-115390436+	chr10:115389173-115390436+	circRNA	1			148	-28.58	1284
mmu-miR-421-3p	chr10:115389173-115390436+	chr10:115389173-115390436+	circRNA	1			148	-21.49	1284
mmu-miR-1191a	chr10:115389173-115390436+	chr10:115389173-115390436+	circRNA	1	-0.097	-0.138	148	-20.8	1284
mmu-miR-876-5p	chr10:115389173-115390436+	chr10:115389173-115390436+	circRNA	1		-0.043	148	-19.63	1284
mmu-let-7b-5p	chr10:115389173-115390436+	chr10:115389173-115390436+	circRNA	1	-0.083	-0.06	148	-18.71	1284
mmu-miR-7081-3p	chr10:115389173-115390436+	chr10:115389173-115390436+	circRNA	1	-0.44	-0.357	148	-18.69	1284
mmu-miR-6381	chr10:115389173-115390436+	chr10:115389173-115390436+	circRNA	1	-0.284	-0.28	148	-14.77	1284
mmu-miR-6946-3p	chr10:115389173-115390436+	chr10:115389173-115390436+	circRNA	1	-0.164	-0.382	148	-14.58	1284
mmu-miR-1898	chr10:115389173-115390436+	chr10:115389173-115390436+	circRNA	1		-0.024	148	-14.29	1284
mmu-miR-7216-3p	chr10:115389173-115390436+	chr10:115389173-115390436+	circRNA	1			148	-11.8	1284
mmu-miR-200c-3p	chr10:115389173-115390436+	chr10:115389173-115390436+	circRNA	1			148	-11.61	1284
mmu-miR-3071-5p	chr10:115389173-115390436+	chr10:115389173-115390436+	circRNA	1	-0.191	-0.424	148	-9.38	1284
mmu-miR-7688-3p	chr10:115389173-115390436+	chr10:115389173-115390436+	circRNA	1			147	-23.38	1284
mmu-miR-505-5p	chr10:115389173-115390436+	chr10:115389173-115390436+	circRNA	1			147	-21.23	1284
mmu-miR-7063-5p	chr10:115389173-115390436+	chr10:115389173-115390436+	circRNA	1	-0.22	-0.238	147	-20.09	1284
mmu-miR-3544-3p	chr10:115389173-115390436+	chr10:115389173-115390436+	circRNA	1			147	-19.48	1284
mmu-miR-3081-5p	chr10:115389173-115390436+	chr10:115389173-115390436+	circRNA	1		-0.086	147	-18.97	1284
mmu-miR-7214-3p	chr10:115389173-115390436+	chr10:115389173-115390436+	circRNA	1	-0.451	-0.479	147	-18.13	1284
mmu-miR-294-3p	chr10:115389173-115390436+	chr10:115389173-115390436+	circRNA	1			147	-18.08	1284
mmu-miR-6373	chr10:115389173-115390436+	chr10:115389173-115390436+	circRNA	1			147	-17.64	1284
mmu-miR-194-1-3p	chr10:115389173-115390436+	chr10:115389173-115390436+	circRNA	1	-0.193	-0.18	147	-17.63	1284
mmu-miR-592-5p	chr10:115389173-115390436+	chr10:115389173-115390436+	circRNA	1		-0.039	147	-16.49	1284
mmu-miR-744-3p	chr10:115389173-115390436+	chr10:115389173-115390436+	circRNA	1	-0.13	-0.124	147	-15.93	1284
mmu-miR-551b-5p	chr10:115389173-115390436+	chr10:115389173-115390436+	circRNA	1	-0.021	-0.217	147	-14.73	1284
mmu-miR-664-3p	chr10:115389173-115390436+	chr10:115389173-115390436+	circRNA	1	-0.042	-0.183	147	-11.8	1284
mmu-miR-1912-5p	chr10:115389173-115390436+	chr10:115389173-115390436+	circRNA	1	-0.147	-0.164	147	-10.44	1284
mmu-miR-466e-3p	chr10:115389173-115390436+	chr10:115389173-115390436+	circRNA	1	-0.113	-0.279	147	-5.21	1284
mmu-miR-466a-3p	chr10:115389173-115390436+	chr10:115389173-115390436+	circRNA	1	-0.113	-0.279	147	-5.21	1284
mmu-miR-3097-5p	chr10:115389173-115390436+	chr10:115389173-115390436+	circRNA	1		-0.045	146	-27.44	1284
mmu-miR-1953	chr10:115389173-115390436+	chr10:115389173-115390436+	circRNA	1		-0.054	146	-20.24	1284
mmu-miR-6972-5p	chr10:115389173-115390436+	chr10:115389173-115390436+	circRNA	1			146	-20.24	1284
mmu-miR-127-5p	chr10:115389173-115390436+	chr10:115389173-115390436+	circRNA	1	-0.223	-0.246	146	-19.93	1284
mmu-miR-26b-5p	chr10:115389173-115390436+	chr10:115389173-115390436+	circRNA	1			146	-19.83	1284
mmu-miR-3057-5p	chr10:115389173-115390436+	chr10:115389173-115390436+	circRNA	1			146	-19.72	1284
mmu-miR-7240-3p	chr10:115389173-115390436+	chr10:115389173-115390436+	circRNA	1	-0.219	-0.122	146	-19.71	1284
mmu-miR-6340	chr10:115389173-115390436+	chr10:115389173-115390436+	circRNA	1	-0.3	-0.378	146	-19.67	1284
mmu-miR-7058-3p	chr10:115389173-115390436+	chr10:115389173-115390436+	circRNA	1			146	-19.49	1284
mmu-miR-488-3p	chr10:115389173-115390436+	chr10:115389173-115390436+	circRNA	1		-0.094	146	-14.58	1284
mmu-miR-3108-3p	chr10:115389173-115390436+	chr10:115389173-115390436+	circRNA	1		-0.034	146	-12.38	1284
mmu-miR-322-3p	chr10:115389173-115390436+	chr10:115389173-115390436+	circRNA	1			146	-11.66	1284
mmu-miR-325-3p	chr10:115389173-115390436+	chr10:115389173-115390436+	circRNA	1			146	-9.61	1284
mmu-miR-590-3p	chr10:115389173-115390436+	chr10:115389173-115390436+	circRNA	1			146	-9	1284
mmu-miR-7030-5p	chr10:115389173-115390436+	chr10:115389173-115390436+	circRNA	1		-0.054	145	-23.81	1284
mmu-miR-7016-5p	chr10:115389173-115390436+	chr10:115389173-115390436+	circRNA	1			145	-23.46	1284
mmu-miR-6975-5p	chr10:115389173-115390436+	chr10:115389173-115390436+	circRNA	1			145	-20.43	1284
mmu-miR-6948-3p	chr10:115389173-115390436+	chr10:115389173-115390436+	circRNA	1		-0.044	145	-19.92	1284
mmu-let-7j	chr10:115389173-115390436+	chr10:115389173-115390436+	circRNA	1		-0.051	145	-19.54	1284
mmu-miR-7235-3p	chr10:115389173-115390436+	chr10:115389173-115390436+	circRNA	1			145	-19.46	1284
mmu-miR-6913-3p	chr10:115389173-115390436+	chr10:115389173-115390436+	circRNA	1	-0.226	-0.292	145	-18.26	1284
mmu-miR-496a-3p	chr10:115389173-115390436+	chr10:115389173-115390436+	circRNA	1		-0.059	145	-17.95	1284
mmu-miR-6999-5p	chr10:115389173-115390436+	chr10:115389173-115390436+	circRNA	1	-0.113	-0.125	145	-17.79	1284
mmu-miR-880-5p	chr10:115389173-115390436+	chr10:115389173-115390436+	circRNA	1			145	-17.16	1284
mmu-miR-879-5p	chr10:115389173-115390436+	chr10:115389173-115390436+	circRNA	1		-0.054	145	-16.85	1284
mmu-miR-881-3p	chr10:115389173-115390436+	chr10:115389173-115390436+	circRNA	1	-0.13	-0.144	145	-14.97	1284
mmu-let-7g-5p	chr10:115389173-115390436+	chr10:115389173-115390436+	circRNA	1	-0.08	-0.058	145	-14.6	1284
mmu-miR-200c-5p	chr10:115389173-115390436+	chr10:115389173-115390436+	circRNA	1	-0.153	-0.165	145	-13.63	1284
mmu-miR-7041-5p	chr10:115389173-115390436+	chr10:115389173-115390436+	circRNA	1	-0.197	-0.207	145	-12.8	1284
mmu-miR-5132-3p	chr10:115389173-115390436+	chr10:115389173-115390436+	circRNA	1	-0.028	-0.091	145	-12.78	1284
mmu-miR-3101-3p	chr10:115389173-115390436+	chr10:115389173-115390436+	circRNA	1	-0.152	-0.206	145	-12.22	1284
mmu-miR-379-3p	chr10:115389173-115390436+	chr10:115389173-115390436+	circRNA	1	-0.121	-0.226	145	-11.93	1284
mmu-miR-6352	chr10:115389173-115390436+	chr10:115389173-115390436+	circRNA	1	-0.154	-0.235	145	-11.81	1284
mmu-miR-411-3p	chr10:115389173-115390436+	chr10:115389173-115390436+	circRNA	1	-0.121	-0.226	145	-10.65	1284
mmu-miR-669p-3p	chr10:115389173-115390436+	chr10:115389173-115390436+	circRNA	1	-0.031	-0.179	145	-9.41	1284
mmu-miR-186-5p	chr10:115389173-115390436+	chr10:115389173-115390436+	circRNA	1	-0.024	-0.241	145	-7.11	1284
mmu-miR-467g	chr10:115389173-115390436+	chr10:115389173-115390436+	circRNA	1	-0.113	-0.279	145	-5.16	1284
mmu-miR-1982-5p	chr10:115389173-115390436+	chr10:115389173-115390436+	circRNA	1			144	-23.33	1284
mmu-miR-1904	chr10:115389173-115390436+	chr10:115389173-115390436+	circRNA	1			144	-23.21	1284
mmu-miR-497b	chr10:115389173-115390436+	chr10:115389173-115390436+	circRNA	1		-0.068	144	-22.02	1284
mmu-miR-6971-5p	chr10:115389173-115390436+	chr10:115389173-115390436+	circRNA	1	-0.317	-0.262	144	-20.54	1284
mmu-miR-6345	chr10:115389173-115390436+	chr10:115389173-115390436+	circRNA	1	-0.132	-0.141	144	-20.09	1284
mmu-miR-30c-2-3p	chr10:115389173-115390436+	chr10:115389173-115390436+	circRNA	1		-0.033	144	-19.11	1284
mmu-let-7d-5p	chr10:115389173-115390436+	chr10:115389173-115390436+	circRNA	1	-0.076	-0.057	144	-18.58	1284
mmu-let-7e-5p	chr10:115389173-115390436+	chr10:115389173-115390436+	circRNA	1	-0.086	-0.061	144	-16.32	1284
mmu-miR-291a-3p	chr10:115389173-115390436+	chr10:115389173-115390436+	circRNA	1			144	-16.24	1284
mmu-miR-465b-5p	chr10:115389173-115390436+	chr10:115389173-115390436+	circRNA	1		-0.064	144	-14.77	1284
mmu-miR-21c	chr10:115389173-115390436+	chr10:115389173-115390436+	circRNA	1	-0.034	-0.046	144	-13.81	1284
mmu-let-7f-5p	chr10:115389173-115390436+	chr10:115389173-115390436+	circRNA	1	-0.08	-0.058	144	-13.02	1284
mmu-miR-694	chr10:115389173-115390436+	chr10:115389173-115390436+	circRNA	1	-0.027	-0.218	144	-12.14	1284
mmu-miR-1251-3p	chr10:115389173-115390436+	chr10:115389173-115390436+	circRNA	1	-0.228	-0.242	144	-11.44	1284
mmu-miR-200b-3p	chr10:115389173-115390436+	chr10:115389173-115390436+	circRNA	1			144	-10.95	1284
mmu-miR-6359	chr10:115389173-115390436+	chr10:115389173-115390436+	circRNA	1	-0.145	-0.181	144	-10.19	1284
mmu-miR-290b-5p	chr10:115389173-115390436+	chr10:115389173-115390436+	circRNA	1	-0.081	-0.459	144	-9.29	1284
mmu-miR-7031-5p	chr10:115389173-115390436+	chr10:115389173-115390436+	circRNA	1		-0.032	143	-27.7	1284
mmu-miR-1941-5p	chr10:115389173-115390436+	chr10:115389173-115390436+	circRNA	1		-0.033	143	-25.89	1284
mmu-miR-7229-3p	chr10:115389173-115390436+	chr10:115389173-115390436+	circRNA	1			143	-22.61	1284
mmu-miR-6925-5p	chr10:115389173-115390436+	chr10:115389173-115390436+	circRNA	1			143	-21.25	1284
mmu-miR-743b-5p	chr10:115389173-115390436+	chr10:115389173-115390436+	circRNA	1			143	-18.31	1284
mmu-miR-7094b-2-5p	chr10:115389173-115390436+	chr10:115389173-115390436+	circRNA	1	-0.362	-0.47	143	-17.11	1284
mmu-miR-299b-5p	chr10:115389173-115390436+	chr10:115389173-115390436+	circRNA	1		-0.04	143	-15.6	1284
mmu-miR-7042-3p	chr10:115389173-115390436+	chr10:115389173-115390436+	circRNA	1			143	-14.44	1284
mmu-miR-7092-5p	chr10:115389173-115390436+	chr10:115389173-115390436+	circRNA	1			143	-13.93	1284
mmu-miR-293-5p	chr10:115389173-115390436+	chr10:115389173-115390436+	circRNA	1		-0.026	143	-12.32	1284
mmu-miR-376c-3p	chr10:115389173-115390436+	chr10:115389173-115390436+	circRNA	1			143	-12.01	1284
mmu-miR-3112-5p	chr10:115389173-115390436+	chr10:115389173-115390436+	circRNA	1		-0.091	143	-11.39	1284
mmu-miR-6904-3p	chr10:115389173-115390436+	chr10:115389173-115390436+	circRNA	1	-0.134	-0.175	143	-11.39	1284
mmu-miR-465a-5p	chr10:115389173-115390436+	chr10:115389173-115390436+	circRNA	1		-0.06	143	-11.34	1284
mmu-miR-302a-5p	chr10:115389173-115390436+	chr10:115389173-115390436+	circRNA	1		-0.087	143	-11.15	1284
mmu-miR-7070-5p	chr10:115389173-115390436+	chr10:115389173-115390436+	circRNA	1			142	-22.57	1284
mmu-miR-683	chr10:115389173-115390436+	chr10:115389173-115390436+	circRNA	1			142	-20.35	1284
mmu-miR-6899-3p	chr10:115389173-115390436+	chr10:115389173-115390436+	circRNA	1		-0.032	142	-18.76	1284
mmu-miR-7226-3p	chr10:115389173-115390436+	chr10:115389173-115390436+	circRNA	1		-0.004	142	-17.25	1284
mmu-miR-7041-3p	chr10:115389173-115390436+	chr10:115389173-115390436+	circRNA	1			142	-17.13	1284
mmu-miR-344h-3p	chr10:115389173-115390436+	chr10:115389173-115390436+	circRNA	1			142	-16.27	1284
mmu-miR-6238	chr10:115389173-115390436+	chr10:115389173-115390436+	circRNA	1			142	-15.4	1284
mmu-miR-7227-3p	chr10:115389173-115390436+	chr10:115389173-115390436+	circRNA	1	-0.136	-0.314	142	-14.26	1284
mmu-miR-100-3p	chr10:115389173-115390436+	chr10:115389173-115390436+	circRNA	1		-0.049	142	-13.55	1284
mmu-miR-7675-3p	chr10:115389173-115390436+	chr10:115389173-115390436+	circRNA	1		-0.056	142	-12.05	1284
mmu-miR-295-3p	chr10:115389173-115390436+	chr10:115389173-115390436+	circRNA	1			142	-11.82	1284
mmu-miR-295-5p	chr10:115389173-115390436+	chr10:115389173-115390436+	circRNA	1	-0.094	-0.243	142	-11.23	1284
mmu-miR-590-5p	chr10:115389173-115390436+	chr10:115389173-115390436+	circRNA	1			142	-10.84	1284
mmu-miR-330-3p	chr10:115389173-115390436+	chr10:115389173-115390436+	circRNA	1	-0.123	-0.221	142	-9.72	1284
mmu-miR-203-3p	chr10:115389173-115390436+	chr10:115389173-115390436+	circRNA	1	-0.043	-0.266	142	-9.65	1284
mmu-miR-6993-5p	chr10:115389173-115390436+	chr10:115389173-115390436+	circRNA	1			141	-25.21	1284
mmu-miR-10a-5p	chr10:115389173-115390436+	chr10:115389173-115390436+	circRNA	1			141	-23.48	1284
mmu-miR-1298-3p	chr10:115389173-115390436+	chr10:115389173-115390436+	circRNA	1			141	-21.04	1284
mmu-miR-6984-3p	chr10:115389173-115390436+	chr10:115389173-115390436+	circRNA	1			141	-20.83	1284
mmu-miR-19b-2-5p	chr10:115389173-115390436+	chr10:115389173-115390436+	circRNA	1			141	-20.51	1284
mmu-miR-1249-5p	chr10:115389173-115390436+	chr10:115389173-115390436+	circRNA	1	-0.257	-0.227	141	-19.95	1284
mmu-miR-7042-5p	chr10:115389173-115390436+	chr10:115389173-115390436+	circRNA	1	-0.253	-0.336	141	-17.81	1284
mmu-miR-17-5p	chr10:115389173-115390436+	chr10:115389173-115390436+	circRNA	1			141	-17.8	1284
mmu-miR-6967-5p	chr10:115389173-115390436+	chr10:115389173-115390436+	circRNA	1			141	-16.02	1284
mmu-miR-20a-5p	chr10:115389173-115390436+	chr10:115389173-115390436+	circRNA	1			141	-15.69	1284
mmu-miR-501-5p	chr10:115389173-115390436+	chr10:115389173-115390436+	circRNA	1		-0.026	141	-15.67	1284
mmu-miR-367-5p	chr10:115389173-115390436+	chr10:115389173-115390436+	circRNA	1	-0.063	-0.055	141	-15.42	1284
mmu-miR-6384	chr10:115389173-115390436+	chr10:115389173-115390436+	circRNA	1			141	-15.32	1284
mmu-miR-28b	chr10:115389173-115390436+	chr10:115389173-115390436+	circRNA	1		-0.08	141	-14.27	1284
mmu-miR-879-3p	chr10:115389173-115390436+	chr10:115389173-115390436+	circRNA	1			141	-13.89	1284
mmu-miR-3473g	chr10:115389173-115390436+	chr10:115389173-115390436+	circRNA	1			141	-13.62	1284
mmu-miR-202-5p	chr10:115389173-115390436+	chr10:115389173-115390436+	circRNA	1		-0.049	141	-13.58	1284
mmu-miR-7664-5p	chr10:115389173-115390436+	chr10:115389173-115390436+	circRNA	1			141	-13.26	1284
mmu-miR-16-2-3p	chr10:115389173-115390436+	chr10:115389173-115390436+	circRNA	1		-0.082	141	-13.16	1284
mmu-miR-873a-3p	chr10:115389173-115390436+	chr10:115389173-115390436+	circRNA	1			141	-13.06	1284
mmu-miR-7675-5p	chr10:115389173-115390436+	chr10:115389173-115390436+	circRNA	1			141	-12.56	1284
mmu-miR-1a-2-5p	chr10:115389173-115390436+	chr10:115389173-115390436+	circRNA	1			141	-12.54	1284
mmu-miR-29b-2-5p	chr10:115389173-115390436+	chr10:115389173-115390436+	circRNA	1			141	-11.62	1284
mmu-miR-1942	chr10:115389173-115390436+	chr10:115389173-115390436+	circRNA	1	-0.158	-0.205	141	-10.59	1284
mmu-miR-297c-3p	chr10:115389173-115390436+	chr10:115389173-115390436+	circRNA	1	-0.094	-0.248	141	-5.16	1284
mmu-miR-297a-3p	chr10:115389173-115390436+	chr10:115389173-115390436+	circRNA	1	-0.094	-0.248	141	-5.16	1284
mmu-miR-297b-3p	chr10:115389173-115390436+	chr10:115389173-115390436+	circRNA	1	-0.094	-0.248	141	-5.16	1284
mmu-miR-466d-3p	chr10:115389173-115390436+	chr10:115389173-115390436+	circRNA	1	-0.113	-0.279	141	-4.97	1284
mmu-miR-669d-3p	chr10:115389173-115390436+	chr10:115389173-115390436+	circRNA	1	-0.103	-0.264	141	-4.89	1284
mmu-miR-450a-5p	chr10:115389173-115390436+	chr10:115389173-115390436+	circRNA	1			140	-21.65	1284
mmu-miR-210-5p	chr10:115389173-115390436+	chr10:115389173-115390436+	circRNA	1		-0.016	140	-21.41	1284
mmu-miR-31-3p	chr10:115389173-115390436+	chr10:115389173-115390436+	circRNA	1			140	-20.59	1284
mmu-miR-7078-5p	chr10:115389173-115390436+	chr10:115389173-115390436+	circRNA	1			140	-19.78	1284
mmu-miR-26a-1-3p	chr10:115389173-115390436+	chr10:115389173-115390436+	circRNA	1		0.003	140	-19.33	1284
mmu-miR-7002-3p	chr10:115389173-115390436+	chr10:115389173-115390436+	circRNA	1			140	-18.53	1284
mmu-miR-7218-3p	chr10:115389173-115390436+	chr10:115389173-115390436+	circRNA	1		0.002	140	-17.74	1284
mmu-miR-7026-3p	chr10:115389173-115390436+	chr10:115389173-115390436+	circRNA	1		-0.018	140	-17.47	1284
mmu-miR-693-3p	chr10:115389173-115390436+	chr10:115389173-115390436+	circRNA	1	-0.057	-0.072	140	-17.22	1284
mmu-let-7k	chr10:115389173-115390436+	chr10:115389173-115390436+	circRNA	1	-0.083	-0.06	140	-16.63	1284
mmu-miR-6415	chr10:115389173-115390436+	chr10:115389173-115390436+	circRNA	1			140	-16.32	1284
mmu-miR-1929-3p	chr10:115389173-115390436+	chr10:115389173-115390436+	circRNA	1	-0.195	-0.204	140	-16.06	1284
mmu-miR-1950	chr10:115389173-115390436+	chr10:115389173-115390436+	circRNA	1		-0.054	140	-15.9	1284
mmu-miR-6935-3p	chr10:115389173-115390436+	chr10:115389173-115390436+	circRNA	1			140	-15.62	1284
mmu-miR-6943-3p	chr10:115389173-115390436+	chr10:115389173-115390436+	circRNA	1			140	-15.43	1284
mmu-miR-17-3p	chr10:115389173-115390436+	chr10:115389173-115390436+	circRNA	1	-0.146	-0.163	140	-14.49	1284
mmu-miR-6937-3p	chr10:115389173-115390436+	chr10:115389173-115390436+	circRNA	1	-0.211	-0.208	140	-14.44	1284
mmu-let-7i-5p	chr10:115389173-115390436+	chr10:115389173-115390436+	circRNA	1	-0.076	-0.057	140	-13.88	1284
mmu-miR-429-5p	chr10:115389173-115390436+	chr10:115389173-115390436+	circRNA	1	-0.179	-0.187	140	-13.35	1284
mmu-miR-376a-3p	chr10:115389173-115390436+	chr10:115389173-115390436+	circRNA	1			140	-12.99	1284
mmu-miR-429-3p	chr10:115389173-115390436+	chr10:115389173-115390436+	circRNA	1			140	-11.66	1284
mmu-miR-539-5p	chr10:115389173-115390436+	chr10:115389173-115390436+	circRNA	1		-0.039	140	-11.22	1284
mmu-miR-7650-3p	chr10:115389173-115390436+	chr10:115389173-115390436+	circRNA	1			140	-11.17	1284
mmu-miR-599	chr10:115389173-115390436+	chr10:115389173-115390436+	circRNA	1	-0.132	-0.126	140	-11.01	1284
mmu-miR-294-5p	chr10:115389173-115390436+	chr10:115389173-115390436+	circRNA	1		-0.035	140	-10.72	1284
mmu-miR-6240	chr10:115389173-115390436+	chr10:115389173-115390436+	circRNA	1	-0.123	-0.221	140	-10.7	1284
mmu-miR-3099-5p	chr10:115389173-115390436+	chr10:115389173-115390436+	circRNA	1	-0.201	-0.262	140	-9.82	1284
mmu-miR-382-5p	chr10:115389173-115390436+	chr10:115389173-115390436+	circRNA	1	-0.246	-0.384	140	-9.82	1284
mmu-miR-140-5p	chr10:115389173-115390436+	chr10:115389173-115390436+	circRNA	1			140	-9.56	1284
mmu-miR-712-5p	chr10:115389173-115390436+	chr10:115389173-115390436+	circRNA	1	-0.191	-0.304	140	-9.16	1284
mmu-miR-3964	chr10:115389173-115390436+	chr10:115389173-115390436+	circRNA	1	-0.138	-0.188	140	-8.72	1284
mmu-miR-7661-5p	chr10:115389173-115390436+	chr10:115389173-115390436+	circRNA	1			140	-8.71	1284
mmu-miR-6417	chr10:115389173-115390436+	chr10:115389173-115390436+	circRNA	1	-0.141	-0.231	140	-8.24	1284
mmu-miR-5110	chr10:115406353-115406898+	chr10:115406353-115406898+	circRNA	2	-0.309	-0.346	334	-66.2	395
mmu-miR-6917-5p	chr10:115406353-115406898+	chr10:115406353-115406898+	circRNA	2	-0.355	-0.384	319	-45.19	395
mmu-miR-7056-5p	chr10:115406353-115406898+	chr10:115406353-115406898+	circRNA	2			303	-50.1	395
mmu-miR-429-3p	chr10:115406353-115406898+	chr10:115406353-115406898+	circRNA	2	-0.274	-0.501	298	-23.92	395
mmu-miR-705	chr10:115406353-115406898+	chr10:115406353-115406898+	circRNA	2			297	-54.46	395
mmu-miR-6958-5p	chr10:115406353-115406898+	chr10:115406353-115406898+	circRNA	2			296	-56.54	395
mmu-miR-5616-5p	chr10:115406353-115406898+	chr10:115406353-115406898+	circRNA	2	-0.233	-0.288	294	-33.75	395
mmu-miR-6946-3p	chr10:115406353-115406898+	chr10:115406353-115406898+	circRNA	2	-0.033	-0.185	294	-31.78	395
mmu-miR-3083-5p	chr10:115406353-115406898+	chr10:115406353-115406898+	circRNA	1	-0.357	-0.352	176	-26.98	395
mmu-miR-6994-5p	chr10:115406353-115406898+	chr10:115406353-115406898+	circRNA	1	-0.053	-0.09	163	-22.79	395
mmu-let-7e-5p	chr10:115406353-115406898+	chr10:115406353-115406898+	circRNA	1	-0.189	-0.179	162	-22.55	395
mmu-let-7k	chr10:115406353-115406898+	chr10:115406353-115406898+	circRNA	1	-0.189	-0.179	161	-22.18	395
mmu-miR-103-1-5p	chr10:115406353-115406898+	chr10:115406353-115406898+	circRNA	1	-0.265	-0.345	161	-19.48	395
mmu-miR-103-2-5p	chr10:115406353-115406898+	chr10:115406353-115406898+	circRNA	1	-0.265	-0.345	161	-18.17	395
mmu-let-7b-5p	chr10:115406353-115406898+	chr10:115406353-115406898+	circRNA	1	-0.189	-0.179	160	-21.42	395
mmu-miR-7a-5p	chr10:115406353-115406898+	chr10:115406353-115406898+	circRNA	1	-0.3	-0.265	160	-20.58	395
mmu-miR-155-5p	chr10:115406353-115406898+	chr10:115406353-115406898+	circRNA	1			159	-21.07	395
mmu-miR-6922-5p	chr10:115406353-115406898+	chr10:115406353-115406898+	circRNA	1			158	-32.26	395
mmu-miR-6933-3p	chr10:115406353-115406898+	chr10:115406353-115406898+	circRNA	1			158	-22.46	395
mmu-miR-7086-5p	chr10:115406353-115406898+	chr10:115406353-115406898+	circRNA	1	-0.138	-0.132	158	-22.24	395
mmu-let-7d-5p	chr10:115406353-115406898+	chr10:115406353-115406898+	circRNA	1	-0.189	-0.179	158	-20.88	395
mmu-let-7a-5p	chr10:115406353-115406898+	chr10:115406353-115406898+	circRNA	1	-0.189	-0.179	158	-20.7	395
mmu-miR-6932-3p	chr10:115406353-115406898+	chr10:115406353-115406898+	circRNA	1	-0.07	-0.102	158	-16.5	395
mmu-miR-200b-3p	chr10:115406353-115406898+	chr10:115406353-115406898+	circRNA	1	-0.249	-0.443	158	-15.64	395
mmu-miR-363-5p	chr10:115406353-115406898+	chr10:115406353-115406898+	circRNA	1	-0.208	-0.183	158	-12.53	395
mmu-miR-107-5p	chr10:115406353-115406898+	chr10:115406353-115406898+	circRNA	1	-0.255	-0.343	157	-16.01	395
mmu-miR-6402	chr10:115406353-115406898+	chr10:115406353-115406898+	circRNA	1	-0.201	-0.249	157	-15.76	395
mmu-miR-6934-5p	chr10:115406353-115406898+	chr10:115406353-115406898+	circRNA	1			156	-29.46	395
mmu-miR-7074-3p	chr10:115406353-115406898+	chr10:115406353-115406898+	circRNA	1	-0.151	-0.101	156	-22.74	395
mmu-miR-7116-3p	chr10:115406353-115406898+	chr10:115406353-115406898+	circRNA	1			156	-20.44	395
mmu-let-7c-5p	chr10:115406353-115406898+	chr10:115406353-115406898+	circRNA	1	-0.189	-0.179	155	-20.57	395
mmu-miR-7088-5p	chr10:115406353-115406898+	chr10:115406353-115406898+	circRNA	1			154	-32.33	395
mmu-miR-26a-2-3p	chr10:115406353-115406898+	chr10:115406353-115406898+	circRNA	1	-0.061	-0.087	154	-11.97	395
mmu-miR-200c-3p	chr10:115406353-115406898+	chr10:115406353-115406898+	circRNA	1	-0.249	-0.443	153	-14.32	395
mmu-miR-7081-5p	chr10:115406353-115406898+	chr10:115406353-115406898+	circRNA	1	-0.225	-0.206	152	-25.36	395
mmu-miR-1903	chr10:115406353-115406898+	chr10:115406353-115406898+	circRNA	1		-0.03	152	-20.78	395
mmu-miR-6919-3p	chr10:115406353-115406898+	chr10:115406353-115406898+	circRNA	1	-0.225	-0.201	152	-20.33	395
mmu-miR-7b-5p	chr10:115406353-115406898+	chr10:115406353-115406898+	circRNA	1	-0.3	-0.265	152	-18.96	395
mmu-miR-139-3p	chr10:115406353-115406898+	chr10:115406353-115406898+	circRNA	1			151	-28.27	395
mmu-miR-504-3p	chr10:115406353-115406898+	chr10:115406353-115406898+	circRNA	1			151	-25.22	395
mmu-miR-92a-1-5p	chr10:115406353-115406898+	chr10:115406353-115406898+	circRNA	1			151	-24.31	395
mmu-miR-3081-5p	chr10:115406353-115406898+	chr10:115406353-115406898+	circRNA	1	-0.207	-0.207	151	-21.28	395
mmu-miR-714	chr10:115406353-115406898+	chr10:115406353-115406898+	circRNA	1	-0.307	-0.204	151	-19.72	395
mmu-miR-3101-3p	chr10:115406353-115406898+	chr10:115406353-115406898+	circRNA	1		-0.005	151	-17.56	395
mmu-miR-7037-5p	chr10:115406353-115406898+	chr10:115406353-115406898+	circRNA	1	-0.274	-0.221	150	-18.32	395
mmu-miR-130a-5p	chr10:115406353-115406898+	chr10:115406353-115406898+	circRNA	1	-0.093	-0.233	150	-14.9	395
mmu-miR-883a-5p	chr10:115406353-115406898+	chr10:115406353-115406898+	circRNA	1	-0.254	-0.275	150	-13.85	395
mmu-let-7f-5p	chr10:115406353-115406898+	chr10:115406353-115406898+	circRNA	1	-0.17	-0.148	150	-13.83	395
mmu-let-7g-5p	chr10:115406353-115406898+	chr10:115406353-115406898+	circRNA	1	-0.17	-0.148	150	-13.8	395
mmu-miR-7231-3p	chr10:115406353-115406898+	chr10:115406353-115406898+	circRNA	1	-0.152	-0.216	150	-9.75	395
mmu-let-7i-5p	chr10:115406353-115406898+	chr10:115406353-115406898+	circRNA	1	-0.17	-0.148	149	-13.73	395
mmu-miR-7223-3p	chr10:115406353-115406898+	chr10:115406353-115406898+	circRNA	1	-0.336	-0.275	149	-13.03	395
mmu-miR-7091-3p	chr10:115406353-115406898+	chr10:115406353-115406898+	circRNA	1	-0.179	-0.173	149	-12.73	395
mmu-miR-7076-5p	chr10:115406353-115406898+	chr10:115406353-115406898+	circRNA	1			148	-26.01	395
mmu-miR-7035-5p	chr10:115406353-115406898+	chr10:115406353-115406898+	circRNA	1	-0.259	-0.257	148	-23.34	395
mmu-miR-1962	chr10:115406353-115406898+	chr10:115406353-115406898+	circRNA	1	-0.244	-0.259	148	-22.3	395
mmu-miR-485-5p	chr10:115406353-115406898+	chr10:115406353-115406898+	circRNA	1	-0.235	-0.243	148	-17.05	395
mmu-miR-1264-5p	chr10:115406353-115406898+	chr10:115406353-115406898+	circRNA	1	-0.26	-0.196	148	-16.8	395
mmu-miR-7215-5p	chr10:115406353-115406898+	chr10:115406353-115406898+	circRNA	1			148	-16.44	395
mmu-miR-488-3p	chr10:115406353-115406898+	chr10:115406353-115406898+	circRNA	1			147	-21.82	395
mmu-miR-7688-3p	chr10:115406353-115406898+	chr10:115406353-115406898+	circRNA	1	-0.372	-0.401	147	-20.37	395
mmu-miR-7660-3p	chr10:115406353-115406898+	chr10:115406353-115406898+	circRNA	1			147	-19.48	395
mmu-miR-98-5p	chr10:115406353-115406898+	chr10:115406353-115406898+	circRNA	1	-0.179	-0.164	147	-15.54	395
mmu-miR-26b-3p	chr10:115406353-115406898+	chr10:115406353-115406898+	circRNA	1	-0.052	-0.071	147	-11.65	395
mmu-miR-224-3p	chr10:115406353-115406898+	chr10:115406353-115406898+	circRNA	1	-0.091	-0.112	147	-10.31	395
mmu-miR-6971-5p	chr10:115406353-115406898+	chr10:115406353-115406898+	circRNA	1			146	-31.81	395
mmu-miR-6931-5p	chr10:115406353-115406898+	chr10:115406353-115406898+	circRNA	1			146	-25.08	395
mmu-miR-7017-5p	chr10:115406353-115406898+	chr10:115406353-115406898+	circRNA	1		-0.015	146	-24.88	395
mmu-miR-3475-3p	chr10:115406353-115406898+	chr10:115406353-115406898+	circRNA	1	-0.267	-0.277	146	-19.42	395
mmu-miR-6972-5p	chr10:115406353-115406898+	chr10:115406353-115406898+	circRNA	1	-0.258	-0.261	146	-19.33	395
mmu-miR-377-5p	chr10:115406353-115406898+	chr10:115406353-115406898+	circRNA	1		-0.064	146	-17.94	395
mmu-miR-7021-3p	chr10:115406353-115406898+	chr10:115406353-115406898+	circRNA	1	-0.121	-0.123	146	-16.04	395
mmu-miR-219a-2-3p	chr10:115406353-115406898+	chr10:115406353-115406898+	circRNA	1	-0.119	-0.206	146	-14.31	395
mmu-miR-6993-5p	chr10:115406353-115406898+	chr10:115406353-115406898+	circRNA	1			145	-23.56	395
mmu-miR-1981-5p	chr10:115406353-115406898+	chr10:115406353-115406898+	circRNA	1		-0.034	145	-20.62	395
mmu-miR-546	chr10:115406353-115406898+	chr10:115406353-115406898+	circRNA	1	-0.296	-0.276	145	-20.06	395
mmu-miR-6918-5p	chr10:115406353-115406898+	chr10:115406353-115406898+	circRNA	1		-0.065	145	-15.75	395
mmu-miR-7039-3p	chr10:115406353-115406898+	chr10:115406353-115406898+	circRNA	1	-0.052	-0.071	145	-14.9	395
mmu-miR-686	chr10:115406353-115406898+	chr10:115406353-115406898+	circRNA	1	-0.152	-0.216	145	-12.72	395
mmu-miR-5116	chr10:115406353-115406898+	chr10:115406353-115406898+	circRNA	1	-0.11	-0.178	145	-11.37	395
mmu-miR-7036b-5p	chr10:115406353-115406898+	chr10:115406353-115406898+	circRNA	1			144	-33.78	395
mmu-miR-6981-5p	chr10:115406353-115406898+	chr10:115406353-115406898+	circRNA	1			144	-26.14	395
mmu-miR-5113	chr10:115406353-115406898+	chr10:115406353-115406898+	circRNA	1		-0.001	144	-21.7	395
mmu-miR-129b-5p	chr10:115406353-115406898+	chr10:115406353-115406898+	circRNA	1			144	-20.9	395
mmu-miR-1971	chr10:115406353-115406898+	chr10:115406353-115406898+	circRNA	1		-0.034	144	-20.62	395
mmu-miR-22-5p	chr10:115406353-115406898+	chr10:115406353-115406898+	circRNA	1	-0.136	-0.203	144	-14.91	395
mmu-miR-182-5p	chr10:115406353-115406898+	chr10:115406353-115406898+	circRNA	1	-0.042	-0.004	144	-12.42	395
mmu-miR-881-3p	chr10:115406353-115406898+	chr10:115406353-115406898+	circRNA	1			144	-12.16	395
mmu-miR-6950-5p	chr10:115406353-115406898+	chr10:115406353-115406898+	circRNA	1		-0.049	143	-23.05	395
mmu-miR-204-3p	chr10:115406353-115406898+	chr10:115406353-115406898+	circRNA	1	-0.199	-0.232	143	-21.34	395
mmu-miR-185-5p	chr10:115406353-115406898+	chr10:115406353-115406898+	circRNA	1		-0.01	143	-19.96	395
mmu-miR-320-3p	chr10:115406353-115406898+	chr10:115406353-115406898+	circRNA	1			143	-18.17	395
mmu-miR-3089-3p	chr10:115406353-115406898+	chr10:115406353-115406898+	circRNA	1		-0.028	143	-16.38	395
mmu-miR-700-5p	chr10:115406353-115406898+	chr10:115406353-115406898+	circRNA	1			143	-16.2	395
mmu-miR-1961	chr10:115406353-115406898+	chr10:115406353-115406898+	circRNA	1	-0.151	-0.117	143	-12.35	395
mmu-miR-490-5p	chr10:115406353-115406898+	chr10:115406353-115406898+	circRNA	1			142	-26.33	395
mmu-miR-6935-5p	chr10:115406353-115406898+	chr10:115406353-115406898+	circRNA	1			142	-26.27	395
mmu-miR-6943-5p	chr10:115406353-115406898+	chr10:115406353-115406898+	circRNA	1			142	-22.73	395
mmu-miR-7079-5p	chr10:115406353-115406898+	chr10:115406353-115406898+	circRNA	1		-0.055	142	-17.33	395
mmu-miR-6928-5p	chr10:115406353-115406898+	chr10:115406353-115406898+	circRNA	1			142	-15.96	395
mmu-miR-6996-5p	chr10:115406353-115406898+	chr10:115406353-115406898+	circRNA	1	-0.15	-0.091	142	-15.57	395
mmu-miR-7092-3p	chr10:115406353-115406898+	chr10:115406353-115406898+	circRNA	1			142	-11.88	395
mmu-miR-7213-5p	chr10:115406353-115406898+	chr10:115406353-115406898+	circRNA	1			141	-22.74	395
mmu-miR-7683-3p	chr10:115406353-115406898+	chr10:115406353-115406898+	circRNA	1			141	-21.54	395
mmu-miR-6978-5p	chr10:115406353-115406898+	chr10:115406353-115406898+	circRNA	1			141	-18.7	395
mmu-miR-5623-3p	chr10:115406353-115406898+	chr10:115406353-115406898+	circRNA	1		-0.048	141	-18.66	395
mmu-miR-6916-5p	chr10:115406353-115406898+	chr10:115406353-115406898+	circRNA	1			141	-18.08	395
mmu-miR-3059-5p	chr10:115406353-115406898+	chr10:115406353-115406898+	circRNA	1	-0.191	-0.262	141	-16.97	395
mmu-miR-294-5p	chr10:115406353-115406898+	chr10:115406353-115406898+	circRNA	1		-0.02	141	-15.82	395
mmu-miR-1839-5p	chr10:115406353-115406898+	chr10:115406353-115406898+	circRNA	1	-0.094	-0.071	141	-12.75	395
mmu-miR-3057-3p	chr10:115406353-115406898+	chr10:115406353-115406898+	circRNA	1			140	-23.71	395
mmu-miR-6937-3p	chr10:115406353-115406898+	chr10:115406353-115406898+	circRNA	1		-0.002	140	-20.01	395
mmu-miR-7662-5p	chr10:115406353-115406898+	chr10:115406353-115406898+	circRNA	1		-0.057	140	-18.03	395
mmu-miR-7652-3p	chr10:115406353-115406898+	chr10:115406353-115406898+	circRNA	1	-0.33	-0.393	140	-16.96	395
mmu-miR-7214-5p	chr10:115406353-115406898+	chr10:115406353-115406898+	circRNA	1			140	-16.49	395
mmu-miR-1897-5p	chr10:115406353-115406898+	chr10:115406353-115406898+	circRNA	1	-0.084	-0.152	140	-15.61	395
mmu-miR-7684-5p	chr10:115406353-115406898+	chr10:115406353-115406898+	circRNA	1	-0.162	-0.17	140	-15.45	395
mmu-miR-302a-5p	chr10:115406353-115406898+	chr10:115406353-115406898+	circRNA	1		-0.017	140	-13.86	395
mmu-miR-6403	chr10:115406353-115406898+	chr10:115406353-115406898+	circRNA	1	-0.157	-0.171	140	-13.31	395
mmu-miR-6948-5p	chr10:115406353-115406898+	chr10:115406353-115406898+	circRNA	1			140	-13.15	395
mmu-miR-5626-3p	chr10:115406353-115406898+	chr10:115406353-115406898+	circRNA	1	-0.155	-0.172	140	-12.72	395
mmu-miR-1843b-5p	chr10:115406353-115406898+	chr10:115406353-115406898+	circRNA	1	-0.162	-0.125	140	-12.66	395
mmu-miR-877-3p	chr10:115406353-115406898+	chr10:115406353-115406898+	circRNA	1	-0.141	-0.091	140	-10.64	395
mmu-miR-6972-3p	chr10:115406353-115406898+	chr10:115406353-115406898+	circRNA	1	-0.161	-0.219	140	-9.14	395
mmu-miR-1249-5p	chr10:115817493-115832986+	chr10:115817493-115832986+	circRNA	12	-0.266	-0.32	1750	-320.71	15514
mmu-miR-5110	chr10:115817493-115832986+	chr10:115817493-115832986+	circRNA	11	-0.057	0.04	1637	-285.32	15514
mmu-miR-6981-5p	chr10:115817493-115832986+	chr10:115817493-115832986+	circRNA	10	-0.04	-0.066	1498	-254.7	15514
mmu-miR-7072-5p	chr10:115817493-115832986+	chr10:115817493-115832986+	circRNA	10	-0.219	-0.354	1485	-248.47	15514
mmu-miR-7007-5p	chr10:115817493-115832986+	chr10:115817493-115832986+	circRNA	10	-0.176	-0.18	1469	-220.97	15514
mmu-miR-149-3p	chr10:115817493-115832986+	chr10:115817493-115832986+	circRNA	10	-0.288	-0.397	1468	-287.7	15514
mmu-miR-6965-5p	chr10:115817493-115832986+	chr10:115817493-115832986+	circRNA	10	-0.087	-0.18	1457	-231.42	15514
mmu-miR-7210-3p	chr10:115817493-115832986+	chr10:115817493-115832986+	circRNA	9	-0.282	-0.322	1352	-130.95	15514
mmu-miR-7061-5p	chr10:115817493-115832986+	chr10:115817493-115832986+	circRNA	9	-0.103	-0.106	1319	-148.17	15514
mmu-miR-7012-5p	chr10:115817493-115832986+	chr10:115817493-115832986+	circRNA	9	-0.073	-0.2	1317	-182.25	15514
mmu-miR-7058-5p	chr10:115817493-115832986+	chr10:115817493-115832986+	circRNA	8	-0.271	-0.362	1223	-219.49	15514
mmu-miR-7662-3p	chr10:115817493-115832986+	chr10:115817493-115832986+	circRNA	8	-0.51	-0.514	1207	-188.49	15514
mmu-miR-5113	chr10:115817493-115832986+	chr10:115817493-115832986+	circRNA	8	-0.034	-0.156	1199	-181.92	15514
mmu-miR-7661-5p	chr10:115817493-115832986+	chr10:115817493-115832986+	circRNA	8	-0.038	-0.442	1195	-111.88	15514
mmu-miR-6914-5p	chr10:115817493-115832986+	chr10:115817493-115832986+	circRNA	8	-0.45	-0.347	1189	-222.67	15514
mmu-miR-7226-5p	chr10:115817493-115832986+	chr10:115817493-115832986+	circRNA	8	-0.297	-0.323	1181	-189.08	15514
mmu-miR-882	chr10:115817493-115832986+	chr10:115817493-115832986+	circRNA	8	-0.083	-0.478	1181	-146.74	15514
mmu-miR-185-5p	chr10:115817493-115832986+	chr10:115817493-115832986+	circRNA	8	-0.068	-0.352	1174	-148.31	15514
mmu-miR-669a-5p	chr10:115817493-115832986+	chr10:115817493-115832986+	circRNA	8		0.12	1174	-138.68	15514
mmu-miR-669p-5p	chr10:115817493-115832986+	chr10:115817493-115832986+	circRNA	8		0.12	1174	-138.68	15514
mmu-miR-7234-5p	chr10:115817493-115832986+	chr10:115817493-115832986+	circRNA	8	-0.035	-0.377	1166	-125.02	15514
mmu-miR-7047-5p	chr10:115817493-115832986+	chr10:115817493-115832986+	circRNA	8	-0.068	-0.077	1155	-201.02	15514
mmu-miR-190a-3p	chr10:115817493-115832986+	chr10:115817493-115832986+	circRNA	8		-0.139	1132	-69.52	15514
mmu-miR-6980-5p	chr10:115817493-115832986+	chr10:115817493-115832986+	circRNA	7	-0.188	-0.023	1074	-200.97	15514
mmu-miR-7649-3p	chr10:115817493-115832986+	chr10:115817493-115832986+	circRNA	7	-0.23	-0.385	1061	-148.45	15514
mmu-miR-6904-5p	chr10:115817493-115832986+	chr10:115817493-115832986+	circRNA	7	-0.488	-0.429	1059	-161.79	15514
mmu-miR-7016-5p	chr10:115817493-115832986+	chr10:115817493-115832986+	circRNA	7	-0.27	-0.366	1057	-161.98	15514
mmu-miR-7069-5p	chr10:115817493-115832986+	chr10:115817493-115832986+	circRNA	7	-0.59	-0.385	1051	-188.47	15514
mmu-miR-6418-5p	chr10:115817493-115832986+	chr10:115817493-115832986+	circRNA	7	-0.093	-0.059	1049	-159.06	15514
mmu-miR-669d-5p	chr10:115817493-115832986+	chr10:115817493-115832986+	circRNA	7	-0.041	-0.242	1048	-111.23	15514
mmu-miR-505-5p	chr10:115817493-115832986+	chr10:115817493-115832986+	circRNA	7	-0.459	-0.53	1047	-152.04	15514
mmu-miR-8119	chr10:115817493-115832986+	chr10:115817493-115832986+	circRNA	7	-0.054	-0.185	1041	-166.61	15514
mmu-miR-3544-5p	chr10:115817493-115832986+	chr10:115817493-115832986+	circRNA	7	-0.317	-0.661	1034	-101.81	15514
mmu-miR-7242-5p	chr10:115817493-115832986+	chr10:115817493-115832986+	circRNA	7	-0.134	-0.205	1028	-153.92	15514
mmu-miR-378d	chr10:115817493-115832986+	chr10:115817493-115832986+	circRNA	7	-0.317	-0.469	1024	-137.82	15514
mmu-miR-669f-5p	chr10:115817493-115832986+	chr10:115817493-115832986+	circRNA	7		0.097	1020	-139.46	15514
mmu-miR-7075-5p	chr10:115817493-115832986+	chr10:115817493-115832986+	circRNA	7	-0.12	-0.047	1019	-158.25	15514
mmu-miR-669l-5p	chr10:115817493-115832986+	chr10:115817493-115832986+	circRNA	7		0.086	1017	-113.1	15514
mmu-miR-6953-5p	chr10:115817493-115832986+	chr10:115817493-115832986+	circRNA	7	-0.177	0.006	1011	-180.96	15514
mmu-miR-6960-5p	chr10:115817493-115832986+	chr10:115817493-115832986+	circRNA	7		-0.02	1002	-107.69	15514
mmu-miR-6413	chr10:115817493-115832986+	chr10:115817493-115832986+	circRNA	6	-0.313	-0.485	921	-134.98	15514
mmu-miR-6946-5p	chr10:115817493-115832986+	chr10:115817493-115832986+	circRNA	6	-0.048	-0.108	916	-99.71	15514
mmu-miR-7090-5p	chr10:115817493-115832986+	chr10:115817493-115832986+	circRNA	6	-0.392	-0.843	911	-126.2	15514
mmu-miR-7667-5p	chr10:115817493-115832986+	chr10:115817493-115832986+	circRNA	6	-0.511	-0.605	904	-121.28	15514
mmu-miR-7048-5p	chr10:115817493-115832986+	chr10:115817493-115832986+	circRNA	6	-0.372	-0.242	899	-152.88	15514
mmu-miR-1903	chr10:115817493-115832986+	chr10:115817493-115832986+	circRNA	6		0.039	899	-126.61	15514
mmu-miR-24-3p	chr10:115817493-115832986+	chr10:115817493-115832986+	circRNA	6	-0.368	-0.578	896	-120.57	15514
mmu-miR-8100	chr10:115817493-115832986+	chr10:115817493-115832986+	circRNA	6	-0.393	-0.509	890	-130.35	15514
mmu-miR-7116-3p	chr10:115817493-115832986+	chr10:115817493-115832986+	circRNA	6			889	-99.4	15514
mmu-miR-7086-5p	chr10:115817493-115832986+	chr10:115817493-115832986+	circRNA	6	-0.068	-0.181	888	-111.04	15514
mmu-miR-466k	chr10:115817493-115832986+	chr10:115817493-115832986+	circRNA	6	-0.011	-0.107	886	-115.84	15514
mmu-miR-6967-5p	chr10:115817493-115832986+	chr10:115817493-115832986+	circRNA	6	-0.298	-0.412	882	-122.97	15514
mmu-miR-3547-5p	chr10:115817493-115832986+	chr10:115817493-115832986+	circRNA	6	-0.007	0.096	880	-181.04	15514
mmu-miR-8108	chr10:115817493-115832986+	chr10:115817493-115832986+	circRNA	6	-0.072	-0.136	878	-129.86	15514
mmu-miR-6919-3p	chr10:115817493-115832986+	chr10:115817493-115832986+	circRNA	6	-0.326	-0.582	874	-134.23	15514
mmu-miR-7056-5p	chr10:115817493-115832986+	chr10:115817493-115832986+	circRNA	6		0.063	872	-141.03	15514
mmu-miR-504-3p	chr10:115817493-115832986+	chr10:115817493-115832986+	circRNA	6	-0.063	-0.081	869	-142.23	15514
mmu-miR-511-3p	chr10:115817493-115832986+	chr10:115817493-115832986+	circRNA	6	-0.005	-0.187	869	-86.2	15514
mmu-miR-3103-5p	chr10:115817493-115832986+	chr10:115817493-115832986+	circRNA	6	-0.096	-0.16	868	-127.08	15514
mmu-miR-468-5p	chr10:115817493-115832986+	chr10:115817493-115832986+	circRNA	6		0.021	867	-110.96	15514
mmu-miR-6925-5p	chr10:115817493-115832986+	chr10:115817493-115832986+	circRNA	6		0.113	866	-105.19	15514
mmu-miR-1958	chr10:115817493-115832986+	chr10:115817493-115832986+	circRNA	6	-0.002	-0.133	865	-82.8	15514
mmu-miR-7041-5p	chr10:115817493-115832986+	chr10:115817493-115832986+	circRNA	6	-0.046	-0.017	863	-118.49	15514
mmu-miR-6991-3p	chr10:115817493-115832986+	chr10:115817493-115832986+	circRNA	6	-0.177	-0.211	863	-110.22	15514
mmu-miR-466a-5p	chr10:115817493-115832986+	chr10:115817493-115832986+	circRNA	6		0.039	860	-103.74	15514
mmu-miR-466e-5p	chr10:115817493-115832986+	chr10:115817493-115832986+	circRNA	6		0.039	860	-102.36	15514
mmu-miR-466p-5p	chr10:115817493-115832986+	chr10:115817493-115832986+	circRNA	6		0.039	858	-103.74	15514
mmu-miR-5114	chr10:115817493-115832986+	chr10:115817493-115832986+	circRNA	6		0.067	857	-114.78	15514
mmu-miR-6958-5p	chr10:115817493-115832986+	chr10:115817493-115832986+	circRNA	6		0.138	852	-139.3	15514
mmu-miR-1291	chr10:115817493-115832986+	chr10:115817493-115832986+	circRNA	6		-0.002	851	-113.64	15514
mmu-miR-7019-5p	chr10:115817493-115832986+	chr10:115817493-115832986+	circRNA	5	-0.074	-0.186	769	-137.75	15514
mmu-miR-6975-5p	chr10:115817493-115832986+	chr10:115817493-115832986+	circRNA	5	-0.082	-0.117	766	-136.44	15514
mmu-miR-1187	chr10:115817493-115832986+	chr10:115817493-115832986+	circRNA	5	-0.005	-0.123	765	-100.31	15514
mmu-miR-7021-3p	chr10:115817493-115832986+	chr10:115817493-115832986+	circRNA	5	-0.015	-0.315	763	-109.17	15514
mmu-miR-5124b	chr10:115817493-115832986+	chr10:115817493-115832986+	circRNA	5	-0.396	-0.624	760	-91.38	15514
mmu-miR-7038-5p	chr10:115817493-115832986+	chr10:115817493-115832986+	circRNA	5	-0.094	-0.123	753	-103.94	15514
mmu-miR-7027-5p	chr10:115817493-115832986+	chr10:115817493-115832986+	circRNA	5	-0.02	-0.152	753	-89.75	15514
mmu-miR-7088-5p	chr10:115817493-115832986+	chr10:115817493-115832986+	circRNA	5	-0.063	-0.128	750	-113.63	15514
mmu-miR-7073-5p	chr10:115817493-115832986+	chr10:115817493-115832986+	circRNA	5	-0.206	-0.311	749	-95.19	15514
mmu-miR-6983-3p	chr10:115817493-115832986+	chr10:115817493-115832986+	circRNA	5	-0.104	-0.254	748	-81.76	15514
mmu-miR-6976-5p	chr10:115817493-115832986+	chr10:115817493-115832986+	circRNA	5	-0.04	-0.281	744	-89.49	15514
mmu-miR-1983	chr10:115817493-115832986+	chr10:115817493-115832986+	circRNA	5	-0.18	-0.282	742	-89.95	15514
mmu-miR-6909-5p	chr10:115817493-115832986+	chr10:115817493-115832986+	circRNA	5	-0.166	0.041	739	-130.88	15514
mmu-miR-762	chr10:115817493-115832986+	chr10:115817493-115832986+	circRNA	5	-0.041	0.099	738	-144.86	15514
mmu-miR-7040-3p	chr10:115817493-115832986+	chr10:115817493-115832986+	circRNA	5	-0.378	-0.023	737	-132.01	15514
mmu-miR-6916-5p	chr10:115817493-115832986+	chr10:115817493-115832986+	circRNA	5	-0.015	-0.054	736	-106.35	15514
mmu-miR-574-5p	chr10:115817493-115832986+	chr10:115817493-115832986+	circRNA	5		0.125	734	-110.74	15514
mmu-miR-8113	chr10:115817493-115832986+	chr10:115817493-115832986+	circRNA	5	-0.036	-0.139	733	-101.22	15514
mmu-miR-467h	chr10:115817493-115832986+	chr10:115817493-115832986+	circRNA	5		0.002	733	-70.69	15514
mmu-miR-7118-5p	chr10:115817493-115832986+	chr10:115817493-115832986+	circRNA	5		0.101	732	-123.65	15514
mmu-miR-7061-3p	chr10:115817493-115832986+	chr10:115817493-115832986+	circRNA	5	-0.016	-0.148	732	-81.44	15514
mmu-miR-6930-5p	chr10:115817493-115832986+	chr10:115817493-115832986+	circRNA	5	-0.173	-0.191	731	-121.97	15514
mmu-miR-7235-3p	chr10:115817493-115832986+	chr10:115817493-115832986+	circRNA	5	-0.115	-0.382	730	-83.73	15514
mmu-miR-6380	chr10:115817493-115832986+	chr10:115817493-115832986+	circRNA	5	-0.11	-0.147	729	-98.16	15514
mmu-miR-7686-5p	chr10:115817493-115832986+	chr10:115817493-115832986+	circRNA	5	-0.149	-0.251	728	-112.11	15514
mmu-miR-7074-5p	chr10:115817493-115832986+	chr10:115817493-115832986+	circRNA	5	-0.026	-0.029	728	-109.18	15514
mmu-miR-760-3p	chr10:115817493-115832986+	chr10:115817493-115832986+	circRNA	5	-0.373	-0.33	728	-104.72	15514
mmu-miR-1943-5p	chr10:115817493-115832986+	chr10:115817493-115832986+	circRNA	5	-0.236	-0.199	726	-112.78	15514
mmu-miR-3569-5p	chr10:115817493-115832986+	chr10:115817493-115832986+	circRNA	5	-0.108	-0.053	726	-109.91	15514
mmu-miR-6942-5p	chr10:115817493-115832986+	chr10:115817493-115832986+	circRNA	5	-0.006	-0.075	726	-104.79	15514
mmu-miR-6938-5p	chr10:115817493-115832986+	chr10:115817493-115832986+	circRNA	5	-0.275	-0.265	726	-102.9	15514
mmu-miR-6386	chr10:115817493-115832986+	chr10:115817493-115832986+	circRNA	5	-0.26	-0.228	726	-99.33	15514
mmu-miR-5129-5p	chr10:115817493-115832986+	chr10:115817493-115832986+	circRNA	5	-0.302	-0.228	726	-90.89	15514
mmu-miR-6950-5p	chr10:115817493-115832986+	chr10:115817493-115832986+	circRNA	5	-0.02	-0.041	725	-123.59	15514
mmu-miR-6369	chr10:115817493-115832986+	chr10:115817493-115832986+	circRNA	5	-0.239	-0.361	725	-89.59	15514
mmu-miR-6361	chr10:115817493-115832986+	chr10:115817493-115832986+	circRNA	5	-0.294	-0.454	725	-88.87	15514
mmu-miR-3154	chr10:115817493-115832986+	chr10:115817493-115832986+	circRNA	5	-0.096	-0.087	722	-117.43	15514
mmu-miR-7009-3p	chr10:115817493-115832986+	chr10:115817493-115832986+	circRNA	5	-0.161	-0.28	721	-111.32	15514
mmu-miR-142a-5p	chr10:115817493-115832986+	chr10:115817493-115832986+	circRNA	5	-0.061	-0.507	721	-50.72	15514
mmu-miR-1968-5p	chr10:115817493-115832986+	chr10:115817493-115832986+	circRNA	5	-0.036	-0.026	720	-103.04	15514
mmu-miR-219c-3p	chr10:115817493-115832986+	chr10:115817493-115832986+	circRNA	5	-0.238	-0.321	720	-71.22	15514
mmu-miR-590-3p	chr10:115817493-115832986+	chr10:115817493-115832986+	circRNA	5		0.031	719	-37.73	15514
mmu-miR-297c-5p	chr10:115817493-115832986+	chr10:115817493-115832986+	circRNA	5			718	-82.62	15514
mmu-miR-6396	chr10:115817493-115832986+	chr10:115817493-115832986+	circRNA	5	-0.217	-0.133	717	-102.83	15514
mmu-miR-340-5p	chr10:115817493-115832986+	chr10:115817493-115832986+	circRNA	5	-0.026	-0.379	717	-60.13	15514
mmu-miR-6937-5p	chr10:115817493-115832986+	chr10:115817493-115832986+	circRNA	5	-0.135	-0.298	716	-91.59	15514
mmu-miR-6995-5p	chr10:115817493-115832986+	chr10:115817493-115832986+	circRNA	5		0.159	715	-116.41	15514
mmu-miR-300-5p	chr10:115817493-115832986+	chr10:115817493-115832986+	circRNA	5		0.085	714	-78.7	15514
mmu-miR-1a-1-5p	chr10:115817493-115832986+	chr10:115817493-115832986+	circRNA	5		-0.047	714	-54.22	15514
mmu-miR-7057-3p	chr10:115817493-115832986+	chr10:115817493-115832986+	circRNA	5		0.077	713	-59.78	15514
mmu-miR-384-3p	chr10:115817493-115832986+	chr10:115817493-115832986+	circRNA	5	-0.044	-0.258	711	-77.87	15514
mmu-miR-741-5p	chr10:115817493-115832986+	chr10:115817493-115832986+	circRNA	5			710	-94.79	15514
mmu-miR-7024-3p	chr10:115817493-115832986+	chr10:115817493-115832986+	circRNA	4		0.039	624	-97.35	15514
mmu-miR-6902-5p	chr10:115817493-115832986+	chr10:115817493-115832986+	circRNA	4	-0.079	-0.31	621	-82.22	15514
mmu-miR-1894-3p	chr10:115817493-115832986+	chr10:115817493-115832986+	circRNA	4	-0.074	-0.143	619	-103.15	15514
mmu-miR-7003-5p	chr10:115817493-115832986+	chr10:115817493-115832986+	circRNA	4	-0.431	-0.448	614	-95.76	15514
mmu-miR-290b-3p	chr10:115817493-115832986+	chr10:115817493-115832986+	circRNA	4	-0.453	-0.395	610	-76.76	15514
mmu-miR-3473c	chr10:115817493-115832986+	chr10:115817493-115832986+	circRNA	4	-0.278	-0.431	605	-92.92	15514
mmu-miR-206-5p	chr10:115817493-115832986+	chr10:115817493-115832986+	circRNA	4	-0.001	-0.123	604	-74.82	15514
mmu-miR-3088-3p	chr10:115817493-115832986+	chr10:115817493-115832986+	circRNA	4		0.034	603	-79.41	15514
mmu-miR-7665-5p	chr10:115817493-115832986+	chr10:115817493-115832986+	circRNA	4	-0.04	-0.281	601	-86.46	15514
mmu-miR-7005-5p	chr10:115817493-115832986+	chr10:115817493-115832986+	circRNA	4	-0.11	-0.277	600	-87.5	15514
mmu-miR-6917-5p	chr10:115817493-115832986+	chr10:115817493-115832986+	circRNA	4	-0.079	-0.309	600	-82.88	15514
mmu-miR-5623-3p	chr10:115817493-115832986+	chr10:115817493-115832986+	circRNA	4	-0.043	-0.078	600	-77.44	15514
mmu-miR-667-5p	chr10:115817493-115832986+	chr10:115817493-115832986+	circRNA	4	-0.076	-0.147	599	-92.49	15514
mmu-miR-466l-5p	chr10:115817493-115832986+	chr10:115817493-115832986+	circRNA	4			599	-70.39	15514
mmu-miR-328-5p	chr10:115817493-115832986+	chr10:115817493-115832986+	circRNA	4	-0.285	-0.115	598	-121.48	15514
mmu-miR-7011-3p	chr10:115817493-115832986+	chr10:115817493-115832986+	circRNA	4	-0.104	-0.151	598	-95.9	15514
mmu-miR-182-3p	chr10:115817493-115832986+	chr10:115817493-115832986+	circRNA	4	-0.005	-0.066	597	-72.34	15514
mmu-miR-3083-5p	chr10:115817493-115832986+	chr10:115817493-115832986+	circRNA	4	-0.087	-0.134	596	-77.16	15514
mmu-miR-6902-3p	chr10:115817493-115832986+	chr10:115817493-115832986+	circRNA	4	-0.109	-0.215	596	-66.99	15514
mmu-miR-7031-3p	chr10:115817493-115832986+	chr10:115817493-115832986+	circRNA	4	-0.12	-0.026	595	-104.66	15514
mmu-miR-6410	chr10:115817493-115832986+	chr10:115817493-115832986+	circRNA	4	-0.313	-0.485	595	-72.01	15514
mmu-miR-7650-5p	chr10:115817493-115832986+	chr10:115817493-115832986+	circRNA	4	-0.439	-0.541	595	-65.26	15514
mmu-miR-7117-5p	chr10:115817493-115832986+	chr10:115817493-115832986+	circRNA	4	-0.167	-0.136	594	-110.21	15514
mmu-miR-7659-3p	chr10:115817493-115832986+	chr10:115817493-115832986+	circRNA	4	-0.44	-0.485	594	-87.33	15514
mmu-miR-6404	chr10:115817493-115832986+	chr10:115817493-115832986+	circRNA	4	-0.007	-0.032	594	-86.62	15514
mmu-miR-1251-5p	chr10:115817493-115832986+	chr10:115817493-115832986+	circRNA	4	-0.251	-0.372	594	-67.65	15514
mmu-miR-1231-3p	chr10:115817493-115832986+	chr10:115817493-115832986+	circRNA	4	-0.043	0.099	593	-96.58	15514
mmu-miR-7117-3p	chr10:115817493-115832986+	chr10:115817493-115832986+	circRNA	4	-0.115	-0.228	593	-75.62	15514
mmu-miR-489-5p	chr10:115817493-115832986+	chr10:115817493-115832986+	circRNA	4	-0.065	-0.268	593	-64.74	15514
mmu-miR-7020-5p	chr10:115817493-115832986+	chr10:115817493-115832986+	circRNA	4	-0.022	-0.041	591	-109.41	15514
mmu-miR-6898-5p	chr10:115817493-115832986+	chr10:115817493-115832986+	circRNA	4	-0.092	-0.155	591	-93.02	15514
mmu-miR-6375	chr10:115817493-115832986+	chr10:115817493-115832986+	circRNA	4	-0.039	-0.134	590	-61.13	15514
mmu-miR-7651-3p	chr10:115817493-115832986+	chr10:115817493-115832986+	circRNA	4		-0.027	590	-58.83	15514
mmu-miR-7011-5p	chr10:115817493-115832986+	chr10:115817493-115832986+	circRNA	4		0.088	589	-113.45	15514
mmu-miR-7212-5p	chr10:115817493-115832986+	chr10:115817493-115832986+	circRNA	4	-0.167	-0.08	589	-98.6	15514
mmu-miR-216a-3p	chr10:115817493-115832986+	chr10:115817493-115832986+	circRNA	4	-0.424	-0.456	589	-82.68	15514
mmu-miR-3473a	chr10:115817493-115832986+	chr10:115817493-115832986+	circRNA	4	-0.082	-0.346	589	-63	15514
mmu-miR-6995-3p	chr10:115817493-115832986+	chr10:115817493-115832986+	circRNA	4	-0.196	-0.241	588	-88.19	15514
mmu-miR-6901-5p	chr10:115817493-115832986+	chr10:115817493-115832986+	circRNA	4	-0.095	-0.287	588	-77.55	15514
mmu-miR-6957-5p	chr10:115817493-115832986+	chr10:115817493-115832986+	circRNA	4	-0.142	-0.113	588	-72.15	15514
mmu-miR-293-5p	chr10:115817493-115832986+	chr10:115817493-115832986+	circRNA	4		0.018	588	-66.56	15514
mmu-miR-6936-5p	chr10:115817493-115832986+	chr10:115817493-115832986+	circRNA	4	-0.346	-0.492	587	-88.78	15514
mmu-miR-7068-3p	chr10:115817493-115832986+	chr10:115817493-115832986+	circRNA	4	-0.133	-0.097	587	-83.32	15514
mmu-miR-681	chr10:115817493-115832986+	chr10:115817493-115832986+	circRNA	4	-0.202	-0.137	586	-89.8	15514
mmu-miR-1955-5p	chr10:115817493-115832986+	chr10:115817493-115832986+	circRNA	4	-0.162	-0.185	586	-76.44	15514
mmu-miR-6899-3p	chr10:115817493-115832986+	chr10:115817493-115832986+	circRNA	4	-0.309	-0.601	586	-71.44	15514
mmu-miR-6377	chr10:115817493-115832986+	chr10:115817493-115832986+	circRNA	4		-0.009	586	-61.32	15514
mmu-miR-760-5p	chr10:115817493-115832986+	chr10:115817493-115832986+	circRNA	4	-0.099	-0.054	585	-99.87	15514
mmu-miR-6912-5p	chr10:115817493-115832986+	chr10:115817493-115832986+	circRNA	4			585	-98.96	15514
mmu-miR-3059-5p	chr10:115817493-115832986+	chr10:115817493-115832986+	circRNA	4		0.063	585	-93.56	15514
mmu-miR-7037-3p	chr10:115817493-115832986+	chr10:115817493-115832986+	circRNA	4	-0.076	-0.28	585	-71.67	15514
mmu-miR-6381	chr10:115817493-115832986+	chr10:115817493-115832986+	circRNA	4	-0.217	-0.275	584	-73.62	15514
mmu-miR-7005-3p	chr10:115817493-115832986+	chr10:115817493-115832986+	circRNA	4	-0.193	-0.323	584	-63.78	15514
mmu-miR-544-3p	chr10:115817493-115832986+	chr10:115817493-115832986+	circRNA	4		0.026	584	-61.76	15514
mmu-miR-7031-5p	chr10:115817493-115832986+	chr10:115817493-115832986+	circRNA	4		0.08	583	-95.1	15514
mmu-miR-7072-3p	chr10:115817493-115832986+	chr10:115817493-115832986+	circRNA	4	-0.028	-0.141	583	-80.66	15514
mmu-miR-7681-5p	chr10:115817493-115832986+	chr10:115817493-115832986+	circRNA	4	-0.234	-0.411	583	-64.94	15514
mmu-miR-30b-3p	chr10:115817493-115832986+	chr10:115817493-115832986+	circRNA	4	-0.168	-0.202	583	-64.04	15514
mmu-miR-20a-5p	chr10:115817493-115832986+	chr10:115817493-115832986+	circRNA	4			583	-58.46	15514
mmu-miR-6931-5p	chr10:115817493-115832986+	chr10:115817493-115832986+	circRNA	4		0.019	582	-135.33	15514
mmu-miR-1941-5p	chr10:115817493-115832986+	chr10:115817493-115832986+	circRNA	4		-0.018	582	-84.93	15514
mmu-miR-6383	chr10:115817493-115832986+	chr10:115817493-115832986+	circRNA	4			582	-78.49	15514
mmu-miR-3092-5p	chr10:115817493-115832986+	chr10:115817493-115832986+	circRNA	4	-0.041	-0.164	582	-74.32	15514
mmu-miR-7670-3p	chr10:115817493-115832986+	chr10:115817493-115832986+	circRNA	4	-0.247	-0.326	582	-56.12	15514
mmu-miR-6963-5p	chr10:115817493-115832986+	chr10:115817493-115832986+	circRNA	4	-0.001	0.048	581	-89.02	15514
mmu-miR-344d-3-5p	chr10:115817493-115832986+	chr10:115817493-115832986+	circRNA	4	-0.101	-0.15	581	-85.28	15514
mmu-miR-669g	chr10:115817493-115832986+	chr10:115817493-115832986+	circRNA	4		-0.084	581	-54.99	15514
mmu-miR-3112-3p	chr10:115817493-115832986+	chr10:115817493-115832986+	circRNA	4		0	581	-51.38	15514
mmu-miR-6769b-5p	chr10:115817493-115832986+	chr10:115817493-115832986+	circRNA	4	-0.219	-0.232	580	-86.76	15514
mmu-miR-6915-5p	chr10:115817493-115832986+	chr10:115817493-115832986+	circRNA	4	-0.08	-0.16	580	-84.71	15514
mmu-miR-7025-5p	chr10:115817493-115832986+	chr10:115817493-115832986+	circRNA	4	-0.159	-0.107	580	-82	15514
mmu-miR-7001-3p	chr10:115817493-115832986+	chr10:115817493-115832986+	circRNA	4	-0.307	-0.163	580	-79.3	15514
mmu-miR-7013-3p	chr10:115817493-115832986+	chr10:115817493-115832986+	circRNA	4	-0.021	-0.156	580	-66.41	15514
mmu-miR-547-5p	chr10:115817493-115832986+	chr10:115817493-115832986+	circRNA	4	-0.046	-0.19	580	-65.61	15514
mmu-miR-8091	chr10:115817493-115832986+	chr10:115817493-115832986+	circRNA	4		-0.006	579	-76.88	15514
mmu-miR-7237-5p	chr10:115817493-115832986+	chr10:115817493-115832986+	circRNA	4	-0.085	-0.102	579	-73.24	15514
mmu-miR-6925-3p	chr10:115817493-115832986+	chr10:115817493-115832986+	circRNA	4	-0.195	-0.288	579	-65.98	15514
mmu-miR-669b-5p	chr10:115817493-115832986+	chr10:115817493-115832986+	circRNA	4	-0.035	-0.16	579	-53.82	15514
mmu-miR-3071-5p	chr10:115817493-115832986+	chr10:115817493-115832986+	circRNA	4		0.068	578	-70.44	15514
mmu-miR-7092-3p	chr10:115817493-115832986+	chr10:115817493-115832986+	circRNA	4		-0.028	578	-55.03	15514
mmu-miR-466c-5p	chr10:115817493-115832986+	chr10:115817493-115832986+	circRNA	4	-0.011	-0.078	577	-60.79	15514
mmu-miR-6983-5p	chr10:115817493-115832986+	chr10:115817493-115832986+	circRNA	4		-0.003	576	-70.56	15514
mmu-miR-1843a-5p	chr10:115817493-115832986+	chr10:115817493-115832986+	circRNA	4	-0.356	-0.399	576	-67.8	15514
mmu-miR-879-3p	chr10:115817493-115832986+	chr10:115817493-115832986+	circRNA	4	-0.046	-0.097	576	-62.12	15514
mmu-miR-6934-3p	chr10:115817493-115832986+	chr10:115817493-115832986+	circRNA	4	-0.114	-0.193	575	-80.49	15514
mmu-miR-135b-5p	chr10:115817493-115832986+	chr10:115817493-115832986+	circRNA	4	-0.075	-0.192	575	-66.33	15514
mmu-miR-7216-5p	chr10:115817493-115832986+	chr10:115817493-115832986+	circRNA	4		0.068	574	-95.35	15514
mmu-miR-452-5p	chr10:115817493-115832986+	chr10:115817493-115832986+	circRNA	4		-0.02	574	-69.69	15514
mmu-miR-6950-3p	chr10:115817493-115832986+	chr10:115817493-115832986+	circRNA	4		0.013	573	-77.74	15514
mmu-miR-5616-5p	chr10:115817493-115832986+	chr10:115817493-115832986+	circRNA	4		0.107	572	-75.04	15514
mmu-miR-6415	chr10:115817493-115832986+	chr10:115817493-115832986+	circRNA	4			571	-84.63	15514
mmu-miR-29b-1-5p	chr10:115817493-115832986+	chr10:115817493-115832986+	circRNA	4	-0.068	-0.199	571	-57.87	15514
mmu-miR-3618-5p	chr10:115817493-115832986+	chr10:115817493-115832986+	circRNA	4	-0.014	-0.304	571	-40.46	15514
mmu-miR-6961-3p	chr10:115817493-115832986+	chr10:115817493-115832986+	circRNA	4		0.055	570	-98.18	15514
mmu-miR-448-3p	chr10:115817493-115832986+	chr10:115817493-115832986+	circRNA	4			568	-52.25	15514
mmu-miR-451b	chr10:115817493-115832986+	chr10:115817493-115832986+	circRNA	4	-0.135	-0.154	567	-74.82	15514
mmu-miR-5101	chr10:115817493-115832986+	chr10:115817493-115832986+	circRNA	4		0.046	566	-51.07	15514
mmu-miR-3057-5p	chr10:115817493-115832986+	chr10:115817493-115832986+	circRNA	3	-0.089	-0.253	476	-73.96	15514
mmu-miR-466i-5p	chr10:115817493-115832986+	chr10:115817493-115832986+	circRNA	3	-0.049	-0.197	472	-75.36	15514
mmu-miR-7054-5p	chr10:115817493-115832986+	chr10:115817493-115832986+	circRNA	3	-0.006	-0.051	470	-73.99	15514
mmu-miR-6958-3p	chr10:115817493-115832986+	chr10:115817493-115832986+	circRNA	3	-0.492	-0.661	469	-64.93	15514
mmu-miR-365-1-5p	chr10:115817493-115832986+	chr10:115817493-115832986+	circRNA	3	-0.016	-0.052	467	-78.67	15514
mmu-miR-7676-5p	chr10:115817493-115832986+	chr10:115817493-115832986+	circRNA	3	-0.27	-0.253	464	-64.05	15514
mmu-miR-6940-5p	chr10:115817493-115832986+	chr10:115817493-115832986+	circRNA	3	-0.078	-0.084	463	-85.78	15514
mmu-miR-7076-5p	chr10:115817493-115832986+	chr10:115817493-115832986+	circRNA	3	-0.135	-0.181	463	-75.09	15514
mmu-miR-466f-3p	chr10:115817493-115832986+	chr10:115817493-115832986+	circRNA	3	-0.044	-0.221	463	-63.74	15514
mmu-miR-15a-3p	chr10:115817493-115832986+	chr10:115817493-115832986+	circRNA	3	-0.117	-0.167	461	-61.2	15514
mmu-miR-5129-3p	chr10:115817493-115832986+	chr10:115817493-115832986+	circRNA	3	-0.064	-0.12	461	-60.27	15514
mmu-miR-7035-5p	chr10:115817493-115832986+	chr10:115817493-115832986+	circRNA	3	-0.406	-0.418	460	-70.13	15514
mmu-miR-124-3p	chr10:115817493-115832986+	chr10:115817493-115832986+	circRNA	3	-0.111	-0.234	459	-57.54	15514
mmu-miR-9-5p	chr10:115817493-115832986+	chr10:115817493-115832986+	circRNA	3	-0.213	-0.313	459	-52.58	15514
mmu-miR-708-5p	chr10:115817493-115832986+	chr10:115817493-115832986+	circRNA	3	-0.081	-0.195	458	-64.75	15514
mmu-miR-669f-3p	chr10:115817493-115832986+	chr10:115817493-115832986+	circRNA	3		-0.005	457	-65.72	15514
mmu-miR-883b-5p	chr10:115817493-115832986+	chr10:115817493-115832986+	circRNA	3	-0.443	-0.561	457	-49.11	15514
mmu-miR-8093	chr10:115817493-115832986+	chr10:115817493-115832986+	circRNA	3	-0.205	-0.249	456	-66.44	15514
mmu-miR-7051-3p	chr10:115817493-115832986+	chr10:115817493-115832986+	circRNA	3	-0.334	-0.276	456	-62.72	15514
mmu-miR-470-5p	chr10:115817493-115832986+	chr10:115817493-115832986+	circRNA	3		0.142	455	-65.38	15514
mmu-miR-466f	chr10:115817493-115832986+	chr10:115817493-115832986+	circRNA	3	-0.06	-0.088	455	-60.64	15514
mmu-miR-491-5p	chr10:115817493-115832986+	chr10:115817493-115832986+	circRNA	3	-0.46	-0.512	454	-70.06	15514
mmu-miR-5622-3p	chr10:115817493-115832986+	chr10:115817493-115832986+	circRNA	3	-0.205	-0.471	454	-48.79	15514
mmu-miR-144-5p	chr10:115817493-115832986+	chr10:115817493-115832986+	circRNA	3	-0.119	-0.329	454	-44.27	15514
mmu-miR-300-3p	chr10:115817493-115832986+	chr10:115817493-115832986+	circRNA	3		-0.01	453	-64	15514
mmu-miR-7053-5p	chr10:115817493-115832986+	chr10:115817493-115832986+	circRNA	3	-0.025	-0.257	453	-63.25	15514
mmu-miR-7050-5p	chr10:115817493-115832986+	chr10:115817493-115832986+	circRNA	3		0.019	452	-72.5	15514
mmu-miR-483-5p	chr10:115817493-115832986+	chr10:115817493-115832986+	circRNA	3			452	-72.21	15514
mmu-miR-7231-5p	chr10:115817493-115832986+	chr10:115817493-115832986+	circRNA	3	-0.004	0.039	452	-68.2	15514
mmu-miR-344g-3p	chr10:115817493-115832986+	chr10:115817493-115832986+	circRNA	3	-0.449	-0.401	452	-66.33	15514
mmu-miR-6952-5p	chr10:115817493-115832986+	chr10:115817493-115832986+	circRNA	3	-0.254	-0.319	452	-58.61	15514
mmu-miR-6400	chr10:115817493-115832986+	chr10:115817493-115832986+	circRNA	3	-0.157	-0.416	452	-48.2	15514
mmu-miR-883b-3p	chr10:115817493-115832986+	chr10:115817493-115832986+	circRNA	3	-0.129	-0.627	452	-39.4	15514
mmu-miR-7079-5p	chr10:115817493-115832986+	chr10:115817493-115832986+	circRNA	3	-0.175	-0.075	451	-70.98	15514
mmu-miR-467a-3p	chr10:115817493-115832986+	chr10:115817493-115832986+	circRNA	3		-0.047	451	-54.44	15514
mmu-miR-6932-5p	chr10:115817493-115832986+	chr10:115817493-115832986+	circRNA	3	-0.073	-0.231	451	-47.24	15514
mmu-miR-7042-3p	chr10:115817493-115832986+	chr10:115817493-115832986+	circRNA	3	-0.358	-0.554	451	-45.88	15514
mmu-miR-465a-3p	chr10:115817493-115832986+	chr10:115817493-115832986+	circRNA	3		-0.001	450	-71.43	15514
mmu-miR-465c-3p	chr10:115817493-115832986+	chr10:115817493-115832986+	circRNA	3		-0.001	450	-71.43	15514
mmu-miR-465b-3p	chr10:115817493-115832986+	chr10:115817493-115832986+	circRNA	3		-0.001	450	-71.43	15514
mmu-miR-7215-5p	chr10:115817493-115832986+	chr10:115817493-115832986+	circRNA	3		0.044	450	-60.36	15514
mmu-miR-3066-5p	chr10:115817493-115832986+	chr10:115817493-115832986+	circRNA	3	-0.221	-0.223	450	-55.85	15514
mmu-miR-466d-5p	chr10:115817493-115832986+	chr10:115817493-115832986+	circRNA	3	-0.032	-0.122	450	-53.77	15514
mmu-miR-883a-3p	chr10:115817493-115832986+	chr10:115817493-115832986+	circRNA	3	-0.102	-0.58	450	-38.89	15514
mmu-miR-467g	chr10:115817493-115832986+	chr10:115817493-115832986+	circRNA	3		0.053	449	-60.75	15514
mmu-miR-466n-5p	chr10:115817493-115832986+	chr10:115817493-115832986+	circRNA	3	-0.063	-0.275	449	-50.23	15514
mmu-miR-7649-5p	chr10:115817493-115832986+	chr10:115817493-115832986+	circRNA	3	-0.014	-0.024	448	-63.4	15514
mmu-miR-219b-3p	chr10:115817493-115832986+	chr10:115817493-115832986+	circRNA	3	-0.108	-0.172	448	-59.43	15514
mmu-miR-875-5p	chr10:115817493-115832986+	chr10:115817493-115832986+	circRNA	3	-0.214	-0.519	448	-54.06	15514
mmu-miR-130b-3p	chr10:115817493-115832986+	chr10:115817493-115832986+	circRNA	3	-0.042	-0.043	448	-43.96	15514
mmu-miR-6926-5p	chr10:115817493-115832986+	chr10:115817493-115832986+	circRNA	3		0.022	447	-82.89	15514
mmu-miR-330-5p	chr10:115817493-115832986+	chr10:115817493-115832986+	circRNA	3	-0.004	-0.056	447	-66.23	15514
mmu-miR-125a-5p	chr10:115817493-115832986+	chr10:115817493-115832986+	circRNA	3	-0.142	-0.248	447	-61.64	15514
mmu-miR-3091-5p	chr10:115817493-115832986+	chr10:115817493-115832986+	circRNA	3	-0.122	-0.15	447	-57.89	15514
mmu-miR-669n	chr10:115817493-115832986+	chr10:115817493-115832986+	circRNA	3		0.021	447	-54.88	15514
mmu-miR-509-5p	chr10:115817493-115832986+	chr10:115817493-115832986+	circRNA	3	-0.198	-0.202	447	-53.6	15514
mmu-miR-7070-5p	chr10:115817493-115832986+	chr10:115817493-115832986+	circRNA	3	-0.033	-0.036	446	-81.94	15514
mmu-miR-7082-3p	chr10:115817493-115832986+	chr10:115817493-115832986+	circRNA	3	-0.427	-0.301	446	-74.43	15514
mmu-miR-7081-5p	chr10:115817493-115832986+	chr10:115817493-115832986+	circRNA	3	-0.048	-0.077	446	-73.48	15514
mmu-miR-466a-3p	chr10:115817493-115832986+	chr10:115817493-115832986+	circRNA	3		0.057	446	-63	15514
mmu-miR-466e-3p	chr10:115817493-115832986+	chr10:115817493-115832986+	circRNA	3		0.057	446	-63	15514
mmu-miR-24-1-5p	chr10:115817493-115832986+	chr10:115817493-115832986+	circRNA	3	-0.161	-0.255	446	-51.79	15514
mmu-miR-5619-5p	chr10:115817493-115832986+	chr10:115817493-115832986+	circRNA	3	-0.039	-0.165	446	-49	15514
mmu-miR-7032-3p	chr10:115817493-115832986+	chr10:115817493-115832986+	circRNA	3	-0.187	-0.178	445	-82.41	15514
mmu-miR-3474	chr10:115817493-115832986+	chr10:115817493-115832986+	circRNA	3	-0.02	-0.004	445	-69.63	15514
mmu-miR-7018-5p	chr10:115817493-115832986+	chr10:115817493-115832986+	circRNA	3	-0.301	-0.277	445	-64.98	15514
mmu-miR-5623-5p	chr10:115817493-115832986+	chr10:115817493-115832986+	circRNA	3	-0.114	-0.174	445	-61.49	15514
mmu-miR-7224-3p	chr10:115817493-115832986+	chr10:115817493-115832986+	circRNA	3	-0.241	-0.498	445	-56.88	15514
mmu-miR-6903-3p	chr10:115817493-115832986+	chr10:115817493-115832986+	circRNA	3		0.039	445	-51.53	15514
mmu-miR-3058-3p	chr10:115817493-115832986+	chr10:115817493-115832986+	circRNA	3	-0.237	-0.442	445	-50.09	15514
mmu-miR-345-3p	chr10:115817493-115832986+	chr10:115817493-115832986+	circRNA	3		0.067	444	-63.27	15514
mmu-miR-6372	chr10:115817493-115832986+	chr10:115817493-115832986+	circRNA	3	-0.048	-0.194	444	-60.33	15514
mmu-miR-412-3p	chr10:115817493-115832986+	chr10:115817493-115832986+	circRNA	3	-0.208	-0.381	444	-44.98	15514
mmu-miR-376b-3p	chr10:115817493-115832986+	chr10:115817493-115832986+	circRNA	3	-0.148	-0.363	444	-43.22	15514
mmu-miR-20b-5p	chr10:115817493-115832986+	chr10:115817493-115832986+	circRNA	3			444	-39.91	15514
mmu-miR-199a-5p	chr10:115817493-115832986+	chr10:115817493-115832986+	circRNA	3	-0.063	-0.173	443	-54.5	15514
mmu-miR-24-2-5p	chr10:115817493-115832986+	chr10:115817493-115832986+	circRNA	3	-0.189	-0.302	443	-48.58	15514
mmu-miR-6367	chr10:115817493-115832986+	chr10:115817493-115832986+	circRNA	3	-0.153	-0.203	442	-70.11	15514
mmu-miR-6982-3p	chr10:115817493-115832986+	chr10:115817493-115832986+	circRNA	3	-0.235	-0.081	442	-68.06	15514
mmu-miR-3572-5p	chr10:115817493-115832986+	chr10:115817493-115832986+	circRNA	3	-0.081	-0.176	442	-64.25	15514
mmu-miR-6900-5p	chr10:115817493-115832986+	chr10:115817493-115832986+	circRNA	3	-0.23	-0.367	442	-59.73	15514
mmu-miR-297a-3p	chr10:115817493-115832986+	chr10:115817493-115832986+	circRNA	3		0.051	442	-58.45	15514
mmu-miR-297c-3p	chr10:115817493-115832986+	chr10:115817493-115832986+	circRNA	3		0.051	442	-58.45	15514
mmu-miR-297b-3p	chr10:115817493-115832986+	chr10:115817493-115832986+	circRNA	3		0.051	442	-58.45	15514
mmu-miR-6359	chr10:115817493-115832986+	chr10:115817493-115832986+	circRNA	3		0.094	442	-56.57	15514
mmu-miR-7094-1-5p	chr10:115817493-115832986+	chr10:115817493-115832986+	circRNA	3	-0.026	-0.165	442	-53.38	15514
mmu-miR-3079-3p	chr10:115817493-115832986+	chr10:115817493-115832986+	circRNA	3	-0.103	-0.072	442	-50.64	15514
mmu-miR-130a-3p	chr10:115817493-115832986+	chr10:115817493-115832986+	circRNA	3	-0.042	-0.043	442	-43.99	15514
mmu-miR-93-5p	chr10:115817493-115832986+	chr10:115817493-115832986+	circRNA	3			442	-42.2	15514
mmu-miR-377-3p	chr10:115817493-115832986+	chr10:115817493-115832986+	circRNA	3	-0.28	-0.466	442	-40.34	15514
mmu-miR-6987-5p	chr10:115817493-115832986+	chr10:115817493-115832986+	circRNA	3		0.012	441	-77.88	15514
mmu-miR-763	chr10:115817493-115832986+	chr10:115817493-115832986+	circRNA	3	-0.071	-0.181	441	-71.23	15514
mmu-miR-7049-5p	chr10:115817493-115832986+	chr10:115817493-115832986+	circRNA	3		-0.023	441	-62.34	15514
mmu-miR-130a-5p	chr10:115817493-115832986+	chr10:115817493-115832986+	circRNA	3		0.031	441	-58.43	15514
mmu-miR-204-3p	chr10:115817493-115832986+	chr10:115817493-115832986+	circRNA	3	-0.038	-0.084	441	-58.16	15514
mmu-miR-182-5p	chr10:115817493-115832986+	chr10:115817493-115832986+	circRNA	3	-0.1	-0.24	441	-48.45	15514
mmu-miR-374b-3p	chr10:115817493-115832986+	chr10:115817493-115832986+	circRNA	3		-0.004	441	-39.04	15514
mmu-miR-30c-1-3p	chr10:115817493-115832986+	chr10:115817493-115832986+	circRNA	3		0.01	440	-64.63	15514
mmu-miR-344d-1-5p	chr10:115817493-115832986+	chr10:115817493-115832986+	circRNA	3	-0.082	-0.118	440	-63.43	15514
mmu-miR-6949-3p	chr10:115817493-115832986+	chr10:115817493-115832986+	circRNA	3	-0.078	-0.176	440	-61.42	15514
mmu-miR-296-3p	chr10:115817493-115832986+	chr10:115817493-115832986+	circRNA	3			439	-88.25	15514
mmu-miR-6337	chr10:115817493-115832986+	chr10:115817493-115832986+	circRNA	3	-0.085	-0.051	439	-71.55	15514
mmu-miR-7211-3p	chr10:115817493-115832986+	chr10:115817493-115832986+	circRNA	3			439	-70.02	15514
mmu-miR-7652-5p	chr10:115817493-115832986+	chr10:115817493-115832986+	circRNA	3	-0.033	-0.094	439	-59.58	15514
mmu-miR-7028-3p	chr10:115817493-115832986+	chr10:115817493-115832986+	circRNA	3	-0.003	-0.061	439	-59.29	15514
mmu-miR-207	chr10:115817493-115832986+	chr10:115817493-115832986+	circRNA	3	-0.261	-0.435	439	-59.07	15514
mmu-miR-3109-5p	chr10:115817493-115832986+	chr10:115817493-115832986+	circRNA	3	-0.067	-0.159	439	-58.41	15514
mmu-miR-3535	chr10:115817493-115832986+	chr10:115817493-115832986+	circRNA	3		-0.009	439	-55.33	15514
mmu-miR-199a-3p	chr10:115817493-115832986+	chr10:115817493-115832986+	circRNA	3	-0.084	-0.112	439	-51.66	15514
mmu-miR-199b-3p	chr10:115817493-115832986+	chr10:115817493-115832986+	circRNA	3	-0.084	-0.112	439	-51.66	15514
mmu-miR-6948-5p	chr10:115817493-115832986+	chr10:115817493-115832986+	circRNA	3	-0.181	-0.437	439	-51.05	15514
mmu-miR-320-3p	chr10:115817493-115832986+	chr10:115817493-115832986+	circRNA	3	-0.007	-0.062	439	-49.68	15514
mmu-miR-1949	chr10:115817493-115832986+	chr10:115817493-115832986+	circRNA	3	-0.168	-0.261	439	-47.63	15514
mmu-miR-335-5p	chr10:115817493-115832986+	chr10:115817493-115832986+	circRNA	3	-0.015	-0.112	439	-38.14	15514
mmu-miR-5624-3p	chr10:115817493-115832986+	chr10:115817493-115832986+	circRNA	3		-0.01	439	-35.02	15514
mmu-miR-7069-3p	chr10:115817493-115832986+	chr10:115817493-115832986+	circRNA	3		0.03	438	-86.69	15514
mmu-miR-135a-1-3p	chr10:115817493-115832986+	chr10:115817493-115832986+	circRNA	3	-0.053	-0.14	438	-68.26	15514
mmu-miR-6905-5p	chr10:115817493-115832986+	chr10:115817493-115832986+	circRNA	3		0.009	438	-66	15514
mmu-miR-3095-3p	chr10:115817493-115832986+	chr10:115817493-115832986+	circRNA	3		0	438	-64.75	15514
mmu-miR-26a-5p	chr10:115817493-115832986+	chr10:115817493-115832986+	circRNA	3	-0.045	-0.341	438	-34.89	15514
mmu-miR-7094b-2-5p	chr10:115817493-115832986+	chr10:115817493-115832986+	circRNA	3		0.101	437	-78.47	15514
mmu-miR-6939-5p	chr10:115817493-115832986+	chr10:115817493-115832986+	circRNA	3		-0.003	437	-74.99	15514
mmu-miR-7210-5p	chr10:115817493-115832986+	chr10:115817493-115832986+	circRNA	3		0.026	437	-38.51	15514
mmu-miR-1a-2-5p	chr10:115817493-115832986+	chr10:115817493-115832986+	circRNA	3		-0.039	437	-30.57	15514
mmu-miR-361-3p	chr10:115817493-115832986+	chr10:115817493-115832986+	circRNA	3	-0.173	-0.18	436	-71.8	15514
mmu-miR-1896	chr10:115817493-115832986+	chr10:115817493-115832986+	circRNA	3			436	-67.91	15514
mmu-miR-6927-3p	chr10:115817493-115832986+	chr10:115817493-115832986+	circRNA	3	-0.053	-0.122	436	-60.75	15514
mmu-miR-297a-5p	chr10:115817493-115832986+	chr10:115817493-115832986+	circRNA	3		0.07	436	-59.25	15514
mmu-miR-881-5p	chr10:115817493-115832986+	chr10:115817493-115832986+	circRNA	3		0.039	436	-54.02	15514
mmu-miR-215-3p	chr10:115817493-115832986+	chr10:115817493-115832986+	circRNA	3	-0.017	-0.227	436	-53.23	15514
mmu-miR-344d-2-5p	chr10:115817493-115832986+	chr10:115817493-115832986+	circRNA	3	-0.053	-0.13	436	-51.19	15514
mmu-miR-6374	chr10:115817493-115832986+	chr10:115817493-115832986+	circRNA	3	-0.074	-0.295	436	-42.54	15514
mmu-miR-7233-3p	chr10:115817493-115832986+	chr10:115817493-115832986+	circRNA	3	-0.03	-0.096	436	-42.14	15514
mmu-miR-7648-3p	chr10:115817493-115832986+	chr10:115817493-115832986+	circRNA	3	-0.032	-0.022	435	-73.13	15514
mmu-miR-298-5p	chr10:115817493-115832986+	chr10:115817493-115832986+	circRNA	3		0.077	435	-71.35	15514
mmu-miR-205-5p	chr10:115817493-115832986+	chr10:115817493-115832986+	circRNA	3	-0.044	-0.322	435	-59.63	15514
mmu-miR-130b-5p	chr10:115817493-115832986+	chr10:115817493-115832986+	circRNA	3			435	-53.49	15514
mmu-miR-669o-5p	chr10:115817493-115832986+	chr10:115817493-115832986+	circRNA	3			435	-49.6	15514
mmu-miR-200c-3p	chr10:115817493-115832986+	chr10:115817493-115832986+	circRNA	3	-0.014	-0.452	435	-37.99	15514
mmu-miR-7116-5p	chr10:115817493-115832986+	chr10:115817493-115832986+	circRNA	3	-0.01	-0.067	435	-37.37	15514
mmu-miR-7063-5p	chr10:115817493-115832986+	chr10:115817493-115832986+	circRNA	3		0.109	434	-72.44	15514
mmu-miR-3067-3p	chr10:115817493-115832986+	chr10:115817493-115832986+	circRNA	3			434	-70.57	15514
mmu-miR-219a-1-3p	chr10:115817493-115832986+	chr10:115817493-115832986+	circRNA	3			434	-69.36	15514
mmu-miR-5108	chr10:115817493-115832986+	chr10:115817493-115832986+	circRNA	3	-0.044	-0.14	434	-53.01	15514
mmu-miR-7238-3p	chr10:115817493-115832986+	chr10:115817493-115832986+	circRNA	3	-0.299	-0.632	434	-44.17	15514
mmu-miR-5120	chr10:115817493-115832986+	chr10:115817493-115832986+	circRNA	3		0.027	433	-70.62	15514
mmu-miR-1971	chr10:115817493-115832986+	chr10:115817493-115832986+	circRNA	3	-0.022	-0.091	433	-67.11	15514
mmu-miR-3070-2-3p	chr10:115817493-115832986+	chr10:115817493-115832986+	circRNA	3	-0.196	-0.215	433	-65.16	15514
mmu-miR-6965-3p	chr10:115817493-115832986+	chr10:115817493-115832986+	circRNA	3	-0.145	-0.455	433	-60.53	15514
mmu-miR-669d-3p	chr10:115817493-115832986+	chr10:115817493-115832986+	circRNA	3		0.056	433	-57.39	15514
mmu-miR-30e-3p	chr10:115817493-115832986+	chr10:115817493-115832986+	circRNA	3	-0.077	-0.274	433	-40.09	15514
mmu-miR-3112-5p	chr10:115817493-115832986+	chr10:115817493-115832986+	circRNA	3	-0.323	-0.565	433	-38.51	15514
mmu-miR-6992-5p	chr10:115817493-115832986+	chr10:115817493-115832986+	circRNA	3		0.07	432	-70.02	15514
mmu-miR-3470a	chr10:115817493-115832986+	chr10:115817493-115832986+	circRNA	3		0.073	432	-60.04	15514
mmu-miR-214-5p	chr10:115817493-115832986+	chr10:115817493-115832986+	circRNA	3		0.057	432	-59.49	15514
mmu-miR-6339	chr10:115817493-115832986+	chr10:115817493-115832986+	circRNA	3	-0.239	-0.319	432	-51.42	15514
mmu-miR-488-3p	chr10:115817493-115832986+	chr10:115817493-115832986+	circRNA	3	-0.1	-0.241	432	-48.94	15514
mmu-miR-674-5p	chr10:115817493-115832986+	chr10:115817493-115832986+	circRNA	3	-0.051	0.011	432	-47.26	15514
mmu-miR-129-2-3p	chr10:115817493-115832986+	chr10:115817493-115832986+	circRNA	3	-0.196	-0.314	432	-43.46	15514
mmu-miR-675-3p	chr10:115817493-115832986+	chr10:115817493-115832986+	circRNA	3	-0.102	-0.164	432	-41.43	15514
mmu-miR-129-1-3p	chr10:115817493-115832986+	chr10:115817493-115832986+	circRNA	3	-0.196	-0.314	432	-41.26	15514
mmu-miR-467e-5p	chr10:115817493-115832986+	chr10:115817493-115832986+	circRNA	3			432	-41.13	15514
mmu-miR-700-5p	chr10:115817493-115832986+	chr10:115817493-115832986+	circRNA	3	-0.098	-0.176	432	-40.1	15514
mmu-miR-6238	chr10:115817493-115832986+	chr10:115817493-115832986+	circRNA	3	-0.038	-0.443	432	-26.12	15514
mmu-miR-150-3p	chr10:115817493-115832986+	chr10:115817493-115832986+	circRNA	3		0.082	431	-68.89	15514
mmu-miR-7016-3p	chr10:115817493-115832986+	chr10:115817493-115832986+	circRNA	3	-0.117	-0.269	431	-67.71	15514
mmu-miR-8104	chr10:115817493-115832986+	chr10:115817493-115832986+	circRNA	3			431	-66.05	15514
mmu-miR-1931	chr10:115817493-115832986+	chr10:115817493-115832986+	circRNA	3	-0.024	-0.081	431	-62.26	15514
mmu-miR-6928-3p	chr10:115817493-115832986+	chr10:115817493-115832986+	circRNA	3	-0.142	-0.054	431	-58.59	15514
mmu-miR-6949-5p	chr10:115817493-115832986+	chr10:115817493-115832986+	circRNA	3	-0.007	-0.013	431	-57.87	15514
mmu-miR-1953	chr10:115817493-115832986+	chr10:115817493-115832986+	circRNA	3		0.045	431	-53.69	15514
mmu-miR-6351	chr10:115817493-115832986+	chr10:115817493-115832986+	circRNA	3	-0.282	-0.25	431	-53.05	15514
mmu-miR-6920-5p	chr10:115817493-115832986+	chr10:115817493-115832986+	circRNA	3		0.016	431	-46.07	15514
mmu-miR-690	chr10:115817493-115832986+	chr10:115817493-115832986+	circRNA	3	-0.066	-0.243	431	-43.86	15514
mmu-miR-147-5p	chr10:115817493-115832986+	chr10:115817493-115832986+	circRNA	3		0.038	431	-39.75	15514
mmu-miR-20a-3p	chr10:115817493-115832986+	chr10:115817493-115832986+	circRNA	3	-0.096	-0.402	431	-34.8	15514
mmu-miR-21b	chr10:115817493-115832986+	chr10:115817493-115832986+	circRNA	3		-0.018	431	-32.94	15514
mmu-miR-423-5p	chr10:115817493-115832986+	chr10:115817493-115832986+	circRNA	3		0.003	430	-77.46	15514
mmu-miR-1897-3p	chr10:115817493-115832986+	chr10:115817493-115832986+	circRNA	3		0.026	430	-67.24	15514
mmu-miR-8114	chr10:115817493-115832986+	chr10:115817493-115832986+	circRNA	3	-0.033	-0.087	430	-66.84	15514
mmu-miR-6908-3p	chr10:115817493-115832986+	chr10:115817493-115832986+	circRNA	3		0.026	430	-62.54	15514
mmu-miR-532-5p	chr10:115817493-115832986+	chr10:115817493-115832986+	circRNA	3	-0.26	-0.289	430	-58.14	15514
mmu-miR-7042-5p	chr10:115817493-115832986+	chr10:115817493-115832986+	circRNA	3			430	-53.5	15514
mmu-miR-741-3p	chr10:115817493-115832986+	chr10:115817493-115832986+	circRNA	3		0.056	430	-52.8	15514
mmu-miR-664-3p	chr10:115817493-115832986+	chr10:115817493-115832986+	circRNA	3			430	-50.91	15514
mmu-miR-1839-5p	chr10:115817493-115832986+	chr10:115817493-115832986+	circRNA	3	-0.019	-0.032	430	-50.45	15514
mmu-miR-217-3p	chr10:115817493-115832986+	chr10:115817493-115832986+	circRNA	3		-0.015	430	-50.16	15514
mmu-miR-6960-3p	chr10:115817493-115832986+	chr10:115817493-115832986+	circRNA	3	-0.199	-0.189	430	-48.22	15514
mmu-miR-297b-5p	chr10:115817493-115832986+	chr10:115817493-115832986+	circRNA	3		-0.034	430	-43.52	15514
mmu-miR-7683-3p	chr10:115817493-115832986+	chr10:115817493-115832986+	circRNA	3		0.122	430	-43.41	15514
mmu-miR-6335	chr10:115817493-115832986+	chr10:115817493-115832986+	circRNA	3		0.027	430	-39.82	15514
mmu-miR-7052-5p	chr10:115817493-115832986+	chr10:115817493-115832986+	circRNA	3			429	-61.72	15514
mmu-miR-6984-3p	chr10:115817493-115832986+	chr10:115817493-115832986+	circRNA	3		0.107	429	-52.99	15514
mmu-miR-6338	chr10:115817493-115832986+	chr10:115817493-115832986+	circRNA	3			429	-42.19	15514
mmu-miR-30a-3p	chr10:115817493-115832986+	chr10:115817493-115832986+	circRNA	3	-0.077	-0.274	429	-40.06	15514
mmu-miR-126a-5p	chr10:115817493-115832986+	chr10:115817493-115832986+	circRNA	3			429	-36.31	15514
mmu-miR-421-5p	chr10:115817493-115832986+	chr10:115817493-115832986+	circRNA	3		0.035	429	-34.13	15514
mmu-miR-106a-5p	chr10:115817493-115832986+	chr10:115817493-115832986+	circRNA	3			429	-33.16	15514
mmu-miR-6951-5p	chr10:115817493-115832986+	chr10:115817493-115832986+	circRNA	3		0.007	429	-30.78	15514
mmu-miR-6910-5p	chr10:115817493-115832986+	chr10:115817493-115832986+	circRNA	3	-0.085	-0.045	428	-74.06	15514
mmu-miR-466h-5p	chr10:115817493-115832986+	chr10:115817493-115832986+	circRNA	3			428	-59.74	15514
mmu-miR-682	chr10:115817493-115832986+	chr10:115817493-115832986+	circRNA	3		0.046	428	-56.41	15514
mmu-miR-677-3p	chr10:115817493-115832986+	chr10:115817493-115832986+	circRNA	3	-0.006	-0.048	428	-56.39	15514
mmu-miR-7019-3p	chr10:115817493-115832986+	chr10:115817493-115832986+	circRNA	3	-0.093	-0.104	427	-69.68	15514
mmu-miR-185-3p	chr10:115817493-115832986+	chr10:115817493-115832986+	circRNA	3	-0.239	-0.109	427	-60.11	15514
mmu-miR-7239-3p	chr10:115817493-115832986+	chr10:115817493-115832986+	circRNA	3	-0.316	-0.251	427	-56.13	15514
mmu-miR-877-5p	chr10:115817493-115832986+	chr10:115817493-115832986+	circRNA	3	-0.045	-0.122	427	-54.77	15514
mmu-miR-223-5p	chr10:115817493-115832986+	chr10:115817493-115832986+	circRNA	3		0.062	427	-37.25	15514
mmu-miR-211-3p	chr10:115817493-115832986+	chr10:115817493-115832986+	circRNA	3		0.063	426	-64.88	15514
mmu-miR-6987-3p	chr10:115817493-115832986+	chr10:115817493-115832986+	circRNA	3		0.056	426	-61.79	15514
mmu-miR-1957a	chr10:115817493-115832986+	chr10:115817493-115832986+	circRNA	3	-0.025	-0.1	426	-58.04	15514
mmu-miR-337-3p	chr10:115817493-115832986+	chr10:115817493-115832986+	circRNA	3	-0.024	-0.07	426	-51.93	15514
mmu-miR-5616-3p	chr10:115817493-115832986+	chr10:115817493-115832986+	circRNA	3	-0.103	-0.208	426	-43.86	15514
mmu-miR-3473g	chr10:115817493-115832986+	chr10:115817493-115832986+	circRNA	3		0.004	426	-43.21	15514
mmu-miR-6959-5p	chr10:115817493-115832986+	chr10:115817493-115832986+	circRNA	3		0.034	425	-60.75	15514
mmu-miR-6932-3p	chr10:115817493-115832986+	chr10:115817493-115832986+	circRNA	3	-0.204	-0.3	425	-53.8	15514
mmu-miR-3063-3p	chr10:115817493-115832986+	chr10:115817493-115832986+	circRNA	3		0.037	425	-48.78	15514
mmu-miR-1b-5p	chr10:115817493-115832986+	chr10:115817493-115832986+	circRNA	3		0.117	425	-46.57	15514
mmu-miR-466l-3p	chr10:115817493-115832986+	chr10:115817493-115832986+	circRNA	3			425	-45.27	15514
mmu-miR-187-5p	chr10:115817493-115832986+	chr10:115817493-115832986+	circRNA	3	-0.023	-0.053	425	-41.54	15514
mmu-miR-881-3p	chr10:115817493-115832986+	chr10:115817493-115832986+	circRNA	3		0.084	425	-39.89	15514
mmu-miR-339-3p	chr10:115817493-115832986+	chr10:115817493-115832986+	circRNA	3	-0.357	-0.161	424	-60.54	15514
mmu-miR-539-5p	chr10:115817493-115832986+	chr10:115817493-115832986+	circRNA	3		-0.005	424	-36.4	15514
mmu-miR-23a-5p	chr10:115817493-115832986+	chr10:115817493-115832986+	circRNA	3		0.057	423	-61.82	15514
mmu-miR-6961-5p	chr10:115817493-115832986+	chr10:115817493-115832986+	circRNA	3		0.028	423	-60.45	15514
mmu-miR-1932	chr10:115817493-115832986+	chr10:115817493-115832986+	circRNA	3	-0.116	-0.013	423	-58	15514
mmu-miR-193a-5p	chr10:115817493-115832986+	chr10:115817493-115832986+	circRNA	3	-0.001	-0.103	423	-51.89	15514
mmu-miR-381-3p	chr10:115817493-115832986+	chr10:115817493-115832986+	circRNA	3		0.057	423	-48.14	15514
mmu-miR-8095	chr10:115817493-115832986+	chr10:115817493-115832986+	circRNA	3		0.036	423	-47.01	15514
mmu-miR-30d-3p	chr10:115817493-115832986+	chr10:115817493-115832986+	circRNA	3	-0.077	-0.274	423	-36.45	15514
mmu-miR-152-5p	chr10:115817493-115832986+	chr10:115817493-115832986+	circRNA	3			422	-49.7	15514
mmu-miR-6540-5p	chr10:115817493-115832986+	chr10:115817493-115832986+	circRNA	3		0.036	422	-48.52	15514
mmu-miR-7679-5p	chr10:115817493-115832986+	chr10:115817493-115832986+	circRNA	3	-0.256	-0.239	421	-52.09	15514
mmu-miR-1843b-5p	chr10:115817493-115832986+	chr10:115817493-115832986+	circRNA	3	-0.005	-0.044	421	-49.85	15514
mmu-miR-3109-3p	chr10:115817493-115832986+	chr10:115817493-115832986+	circRNA	3	-0.06	-0.011	420	-57.81	15514
mmu-miR-3473d	chr10:115817493-115832986+	chr10:115817493-115832986+	circRNA	2	-0.162	-0.238	337	-74.78	15514
mmu-miR-1981-5p	chr10:115817493-115832986+	chr10:115817493-115832986+	circRNA	2	-0.074	-0.102	335	-56.03	15514
mmu-miR-3076-5p	chr10:115817493-115832986+	chr10:115817493-115832986+	circRNA	2	-0.176	-0.175	329	-52.72	15514
mmu-miR-683	chr10:115817493-115832986+	chr10:115817493-115832986+	circRNA	2	-0.146	-0.24	329	-41.78	15514
mmu-miR-3082-5p	chr10:115817493-115832986+	chr10:115817493-115832986+	circRNA	2	-0.118	-0.338	328	-40.34	15514
mmu-miR-6982-5p	chr10:115817493-115832986+	chr10:115817493-115832986+	circRNA	2	-0.286	-0.364	325	-57.66	15514
mmu-miR-7018-3p	chr10:115817493-115832986+	chr10:115817493-115832986+	circRNA	2	-0.124	-0.147	321	-51.51	15514
mmu-miR-743b-5p	chr10:115817493-115832986+	chr10:115817493-115832986+	circRNA	2	-0.19	-0.446	321	-33.83	15514
mmu-miR-3061-5p	chr10:115817493-115832986+	chr10:115817493-115832986+	circRNA	2	-0.447	-0.37	320	-38.93	15514
mmu-miR-7020-3p	chr10:115817493-115832986+	chr10:115817493-115832986+	circRNA	2	-0.129	-0.162	317	-65.1	15514
mmu-miR-669e-5p	chr10:115817493-115832986+	chr10:115817493-115832986+	circRNA	2	-0.047	-0.177	317	-43.71	15514
mmu-miR-6954-5p	chr10:115817493-115832986+	chr10:115817493-115832986+	circRNA	2	-0.234	-0.19	316	-57.44	15514
mmu-miR-1191a	chr10:115817493-115832986+	chr10:115817493-115832986+	circRNA	2			316	-43.96	15514
mmu-miR-3110-3p	chr10:115817493-115832986+	chr10:115817493-115832986+	circRNA	2	-0.207	-0.323	315	-45.15	15514
mmu-miR-351-5p	chr10:115817493-115832986+	chr10:115817493-115832986+	circRNA	2	-0.1	-0.192	314	-46.01	15514
mmu-miR-465d-5p	chr10:115817493-115832986+	chr10:115817493-115832986+	circRNA	2			314	-45.46	15514
mmu-miR-465a-5p	chr10:115817493-115832986+	chr10:115817493-115832986+	circRNA	2			314	-45.46	15514
mmu-miR-6978-5p	chr10:115817493-115832986+	chr10:115817493-115832986+	circRNA	2	-0.094	-0.128	313	-50.04	15514
mmu-miR-3058-5p	chr10:115817493-115832986+	chr10:115817493-115832986+	circRNA	2	-0.311	-0.398	312	-44.59	15514
mmu-miR-125b-5p	chr10:115817493-115832986+	chr10:115817493-115832986+	circRNA	2	-0.137	-0.254	312	-40.3	15514
mmu-miR-429-3p	chr10:115817493-115832986+	chr10:115817493-115832986+	circRNA	2	-0.051	-0.514	312	-24.78	15514
mmu-miR-6906-5p	chr10:115817493-115832986+	chr10:115817493-115832986+	circRNA	2	-0.035	-0.124	311	-51.35	15514
mmu-miR-6964-5p	chr10:115817493-115832986+	chr10:115817493-115832986+	circRNA	2	-0.072	-0.128	311	-42.09	15514
mmu-miR-3098-3p	chr10:115817493-115832986+	chr10:115817493-115832986+	circRNA	2	-0.088	-0.218	311	-37.85	15514
mmu-miR-1b-3p	chr10:115817493-115832986+	chr10:115817493-115832986+	circRNA	2	-0.169	-0.219	311	-36.59	15514
mmu-miR-455-5p	chr10:115817493-115832986+	chr10:115817493-115832986+	circRNA	2	-0.064	-0.12	311	-35.97	15514
mmu-miR-5133	chr10:115817493-115832986+	chr10:115817493-115832986+	circRNA	2	-0.044	-0.064	310	-59.27	15514
mmu-miR-7017-3p	chr10:115817493-115832986+	chr10:115817493-115832986+	circRNA	2	-0.102	-0.122	310	-52.43	15514
mmu-miR-382-5p	chr10:115817493-115832986+	chr10:115817493-115832986+	circRNA	2	-0.178	-0.212	310	-37.98	15514
mmu-let-7e-5p	chr10:115817493-115832986+	chr10:115817493-115832986+	circRNA	2	-0.055	-0.185	310	-36.22	15514
mmu-miR-7059-3p	chr10:115817493-115832986+	chr10:115817493-115832986+	circRNA	2	-0.076	-0.229	310	-35.4	15514
mmu-miR-1982-3p	chr10:115817493-115832986+	chr10:115817493-115832986+	circRNA	2	-0.152	-0.153	309	-47.55	15514
mmu-miR-872-5p	chr10:115817493-115832986+	chr10:115817493-115832986+	circRNA	2		0.026	309	-43.32	15514
mmu-miR-6999-3p	chr10:115817493-115832986+	chr10:115817493-115832986+	circRNA	2	-0.083	-0.206	309	-38.61	15514
mmu-miR-18b-5p	chr10:115817493-115832986+	chr10:115817493-115832986+	circRNA	2	-0.255	-0.283	309	-31.67	15514
mmu-miR-3544-3p	chr10:115817493-115832986+	chr10:115817493-115832986+	circRNA	2	-0.122	-0.265	308	-40.09	15514
mmu-miR-103-1-5p	chr10:115817493-115832986+	chr10:115817493-115832986+	circRNA	2	-0.153	-0.24	308	-39.61	15514
mmu-miR-466i-3p	chr10:115817493-115832986+	chr10:115817493-115832986+	circRNA	2		0.021	308	-37.23	15514
mmu-miR-103-2-5p	chr10:115817493-115832986+	chr10:115817493-115832986+	circRNA	2	-0.153	-0.24	308	-36.64	15514
mmu-miR-28a-5p	chr10:115817493-115832986+	chr10:115817493-115832986+	circRNA	2	-0.071	-0.18	308	-32	15514
mmu-let-7f-5p	chr10:115817493-115832986+	chr10:115817493-115832986+	circRNA	2	-0.045	-0.169	308	-26.64	15514
mmu-miR-292a-3p	chr10:115817493-115832986+	chr10:115817493-115832986+	circRNA	2	-0.097	-0.115	307	-40.89	15514
mmu-miR-1938	chr10:115817493-115832986+	chr10:115817493-115832986+	circRNA	2	-0.129	-0.199	307	-39.23	15514
mmu-miR-200b-3p	chr10:115817493-115832986+	chr10:115817493-115832986+	circRNA	2	-0.042	-0.498	307	-20.33	15514
mmu-miR-7085-5p	chr10:115817493-115832986+	chr10:115817493-115832986+	circRNA	2	-0.126	-0.132	306	-52.96	15514
mmu-miR-486a-5p	chr10:115817493-115832986+	chr10:115817493-115832986+	circRNA	2	-0.128	-0.191	306	-49.66	15514
mmu-miR-486b-5p	chr10:115817493-115832986+	chr10:115817493-115832986+	circRNA	2	-0.128	-0.191	306	-49.66	15514
mmu-miR-6388	chr10:115817493-115832986+	chr10:115817493-115832986+	circRNA	2	-0.015	-0.117	306	-44.77	15514
mmu-miR-431-5p	chr10:115817493-115832986+	chr10:115817493-115832986+	circRNA	2	-0.226	-0.253	306	-44.35	15514
mmu-miR-761	chr10:115817493-115832986+	chr10:115817493-115832986+	circRNA	2	-0.166	-0.349	306	-41.04	15514
mmu-miR-3086-5p	chr10:115817493-115832986+	chr10:115817493-115832986+	circRNA	2	-0.026	-0.117	306	-39.26	15514
mmu-miR-465b-5p	chr10:115817493-115832986+	chr10:115817493-115832986+	circRNA	2			306	-32.66	15514
mmu-miR-6974-5p	chr10:115817493-115832986+	chr10:115817493-115832986+	circRNA	2	-0.043	-0.12	305	-40.95	15514
mmu-miR-3078-5p	chr10:115817493-115832986+	chr10:115817493-115832986+	circRNA	2	-0.003	-0.071	305	-39.15	15514
mmu-miR-691	chr10:115817493-115832986+	chr10:115817493-115832986+	circRNA	2	-0.309	-0.391	305	-34.49	15514
mmu-miR-7092-5p	chr10:115817493-115832986+	chr10:115817493-115832986+	circRNA	2	-0.025	-0.133	305	-25.98	15514
mmu-miR-150-5p	chr10:115817493-115832986+	chr10:115817493-115832986+	circRNA	2	-0.101	-0.209	304	-50.6	15514
mmu-miR-6998-3p	chr10:115817493-115832986+	chr10:115817493-115832986+	circRNA	2	-0.14	-0.174	304	-37.7	15514
mmu-let-7c-5p	chr10:115817493-115832986+	chr10:115817493-115832986+	circRNA	2	-0.055	-0.185	304	-36.3	15514
mmu-miR-721	chr10:115817493-115832986+	chr10:115817493-115832986+	circRNA	2			304	-30.14	15514
mmu-let-7d-5p	chr10:115817493-115832986+	chr10:115817493-115832986+	circRNA	2	-0.055	-0.185	304	-29.41	15514
mmu-miR-1982-5p	chr10:115817493-115832986+	chr10:115817493-115832986+	circRNA	2	-0.028	-0.028	303	-61.09	15514
mmu-miR-493-3p	chr10:115817493-115832986+	chr10:115817493-115832986+	circRNA	2	-0.113	-0.235	303	-37.61	15514
mmu-miR-6237	chr10:115817493-115832986+	chr10:115817493-115832986+	circRNA	2	-0.003	-0.156	303	-33.76	15514
mmu-miR-31-3p	chr10:115817493-115832986+	chr10:115817493-115832986+	circRNA	2	-0.076	-0.065	303	-29.61	15514
mmu-miR-7023-3p	chr10:115817493-115832986+	chr10:115817493-115832986+	circRNA	2	-0.115	-0.131	302	-52.06	15514
mmu-miR-6941-5p	chr10:115817493-115832986+	chr10:115817493-115832986+	circRNA	2	-0.041	-0.067	302	-47.97	15514
mmu-miR-7035-3p	chr10:115817493-115832986+	chr10:115817493-115832986+	circRNA	2	-0.26	-0.272	302	-42.87	15514
mmu-miR-214-3p	chr10:115817493-115832986+	chr10:115817493-115832986+	circRNA	2	-0.166	-0.349	302	-42.51	15514
mmu-miR-6356	chr10:115817493-115832986+	chr10:115817493-115832986+	circRNA	2	-0.131	-0.19	302	-40.44	15514
mmu-miR-101b-5p	chr10:115817493-115832986+	chr10:115817493-115832986+	circRNA	2		0.042	302	-38.76	15514
mmu-miR-292b-3p	chr10:115817493-115832986+	chr10:115817493-115832986+	circRNA	2	-0.152	-0.122	302	-38.68	15514
mmu-miR-7043-3p	chr10:115817493-115832986+	chr10:115817493-115832986+	circRNA	2	-0.241	-0.249	302	-37.65	15514
mmu-miR-7646-5p	chr10:115817493-115832986+	chr10:115817493-115832986+	circRNA	2	-0.011	-0.151	302	-31.02	15514
mmu-miR-466d-3p	chr10:115817493-115832986+	chr10:115817493-115832986+	circRNA	2			301	-50.93	15514
mmu-miR-148b-5p	chr10:115817493-115832986+	chr10:115817493-115832986+	circRNA	2		0.038	301	-43.56	15514
mmu-miR-6924-5p	chr10:115817493-115832986+	chr10:115817493-115832986+	circRNA	2	-0.004	-0.126	301	-43.05	15514
mmu-miR-105	chr10:115817493-115832986+	chr10:115817493-115832986+	circRNA	2	-0.06	-0.11	301	-40.35	15514
mmu-miR-6955-3p	chr10:115817493-115832986+	chr10:115817493-115832986+	circRNA	2	-0.219	-0.316	301	-39.99	15514
mmu-miR-7668-5p	chr10:115817493-115832986+	chr10:115817493-115832986+	circRNA	2		0.011	301	-38.19	15514
mmu-miR-5615-5p	chr10:115817493-115832986+	chr10:115817493-115832986+	circRNA	2	-0.001	-0.144	301	-32.55	15514
mmu-miR-463-3p	chr10:115817493-115832986+	chr10:115817493-115832986+	circRNA	2		0.041	301	-29.82	15514
mmu-miR-1894-5p	chr10:115817493-115832986+	chr10:115817493-115832986+	circRNA	2		0.071	300	-59.32	15514
mmu-miR-6990-3p	chr10:115817493-115832986+	chr10:115817493-115832986+	circRNA	2	-0.001	0.025	300	-48.5	15514
mmu-miR-679-5p	chr10:115817493-115832986+	chr10:115817493-115832986+	circRNA	2	-0.052	-0.067	300	-48.19	15514
mmu-miR-6368	chr10:115817493-115832986+	chr10:115817493-115832986+	circRNA	2	-0.026	-0.05	300	-47.21	15514
mmu-miR-344f-5p	chr10:115817493-115832986+	chr10:115817493-115832986+	circRNA	2	-0.151	-0.146	300	-43.99	15514
mmu-miR-7677-5p	chr10:115817493-115832986+	chr10:115817493-115832986+	circRNA	2	-0.289	-0.373	300	-40.47	15514
mmu-miR-6395	chr10:115817493-115832986+	chr10:115817493-115832986+	circRNA	2	-0.457	-0.291	300	-39.06	15514
mmu-miR-3063-5p	chr10:115817493-115832986+	chr10:115817493-115832986+	circRNA	2	-0.031	-0.109	300	-36.53	15514
mmu-let-7k	chr10:115817493-115832986+	chr10:115817493-115832986+	circRNA	2	-0.036	-0.154	300	-36.07	15514
mmu-miR-103-3p	chr10:115817493-115832986+	chr10:115817493-115832986+	circRNA	2	-0.097	-0.162	300	-35.38	15514
mmu-miR-107-3p	chr10:115817493-115832986+	chr10:115817493-115832986+	circRNA	2	-0.097	-0.162	300	-34.91	15514
mmu-miR-717	chr10:115817493-115832986+	chr10:115817493-115832986+	circRNA	2	-0.265	-0.377	300	-33.97	15514
mmu-miR-6344	chr10:115817493-115832986+	chr10:115817493-115832986+	circRNA	2	-0.019	-0.29	300	-27.44	15514
mmu-let-7a-5p	chr10:115817493-115832986+	chr10:115817493-115832986+	circRNA	2	-0.017	-0.123	300	-27.31	15514
mmu-miR-7059-5p	chr10:115817493-115832986+	chr10:115817493-115832986+	circRNA	2	-0.169	-0.114	299	-48.76	15514
mmu-miR-7009-5p	chr10:115817493-115832986+	chr10:115817493-115832986+	circRNA	2	-0.22	-0.272	299	-43.93	15514
mmu-miR-6917-3p	chr10:115817493-115832986+	chr10:115817493-115832986+	circRNA	2		0.143	299	-43.19	15514
mmu-miR-290a-5p	chr10:115817493-115832986+	chr10:115817493-115832986+	circRNA	2		0.009	299	-42.67	15514
mmu-miR-7214-3p	chr10:115817493-115832986+	chr10:115817493-115832986+	circRNA	2	-0.081	-0.165	299	-41.33	15514
mmu-miR-3070-3p	chr10:115817493-115832986+	chr10:115817493-115832986+	circRNA	2	-0.196	-0.215	299	-40.97	15514
mmu-miR-124-5p	chr10:115817493-115832986+	chr10:115817493-115832986+	circRNA	2	-0.025	-0.14	299	-39.86	15514
mmu-miR-376c-5p	chr10:115817493-115832986+	chr10:115817493-115832986+	circRNA	2		-0.041	299	-37.79	15514
mmu-miR-290a-3p	chr10:115817493-115832986+	chr10:115817493-115832986+	circRNA	2	-0.088	-0.099	299	-37.12	15514
mmu-miR-101a-5p	chr10:115817493-115832986+	chr10:115817493-115832986+	circRNA	2	-0.191	-0.362	299	-36.38	15514
mmu-miR-7235-5p	chr10:115817493-115832986+	chr10:115817493-115832986+	circRNA	2	-0.078	-0.146	298	-51.29	15514
mmu-miR-6973b-5p	chr10:115817493-115832986+	chr10:115817493-115832986+	circRNA	2		0.034	298	-51.28	15514
mmu-miR-6947-3p	chr10:115817493-115832986+	chr10:115817493-115832986+	circRNA	2			298	-44.04	15514
mmu-miR-6419	chr10:115817493-115832986+	chr10:115817493-115832986+	circRNA	2	-0.018	-0.012	298	-38.25	15514
mmu-miR-5098	chr10:115817493-115832986+	chr10:115817493-115832986+	circRNA	2			298	-37.95	15514
mmu-miR-7672-5p	chr10:115817493-115832986+	chr10:115817493-115832986+	circRNA	2	-0.111	-0.128	298	-34.64	15514
mmu-miR-7656-5p	chr10:115817493-115832986+	chr10:115817493-115832986+	circRNA	2	-0.038	-0.106	298	-32.19	15514
mmu-miR-380-5p	chr10:115817493-115832986+	chr10:115817493-115832986+	circRNA	2	-0.017	-0.098	298	-31.91	15514
mmu-miR-758-5p	chr10:115817493-115832986+	chr10:115817493-115832986+	circRNA	2	-0.14	-0.161	298	-28.77	15514
mmu-miR-6972-3p	chr10:115817493-115832986+	chr10:115817493-115832986+	circRNA	2	-0.038	-0.227	298	-27.96	15514
mmu-miR-142a-3p	chr10:115817493-115832986+	chr10:115817493-115832986+	circRNA	2	-0.24	-0.345	298	-25.78	15514
mmu-miR-26b-5p	chr10:115817493-115832986+	chr10:115817493-115832986+	circRNA	2	-0.035	-0.326	298	-23.97	15514
mmu-miR-135a-5p	chr10:115817493-115832986+	chr10:115817493-115832986+	circRNA	2	-0.085	-0.207	298	-23.44	15514
mmu-miR-5130	chr10:115817493-115832986+	chr10:115817493-115832986+	circRNA	2	-0.042	-0.033	297	-64.88	15514
mmu-miR-698-5p	chr10:115817493-115832986+	chr10:115817493-115832986+	circRNA	2		0.055	297	-51.82	15514
mmu-miR-6901-3p	chr10:115817493-115832986+	chr10:115817493-115832986+	circRNA	2		0.039	297	-41.74	15514
mmu-miR-500-5p	chr10:115817493-115832986+	chr10:115817493-115832986+	circRNA	2		0.03	297	-37	15514
mmu-miR-7673-5p	chr10:115817493-115832986+	chr10:115817493-115832986+	circRNA	2	-0.041	-0.145	297	-36.35	15514
mmu-miR-195a-3p	chr10:115817493-115832986+	chr10:115817493-115832986+	circRNA	2		0.037	297	-35.25	15514
mmu-miR-31-5p	chr10:115817493-115832986+	chr10:115817493-115832986+	circRNA	2	-0.007	-0.065	297	-35.1	15514
mmu-miR-6403	chr10:115817493-115832986+	chr10:115817493-115832986+	circRNA	2	-0.046	-0.267	297	-34.71	15514
mmu-miR-23b-5p	chr10:115817493-115832986+	chr10:115817493-115832986+	circRNA	2	-0.011	-0.117	297	-34.58	15514
mmu-miR-5134-5p	chr10:115817493-115832986+	chr10:115817493-115832986+	circRNA	2	-0.046	-0.114	297	-33.81	15514
mmu-miR-362-3p	chr10:115817493-115832986+	chr10:115817493-115832986+	circRNA	2	-0.159	-0.285	297	-31.66	15514
mmu-miR-98-5p	chr10:115817493-115832986+	chr10:115817493-115832986+	circRNA	2	-0.027	-0.138	297	-25.97	15514
mmu-miR-3094-3p	chr10:115817493-115832986+	chr10:115817493-115832986+	circRNA	2	-0.016	-0.241	297	-17.14	15514
mmu-miR-3104-3p	chr10:115817493-115832986+	chr10:115817493-115832986+	circRNA	2		0.066	296	-57.08	15514
mmu-miR-1897-5p	chr10:115817493-115832986+	chr10:115817493-115832986+	circRNA	2			296	-55.84	15514
mmu-miR-6979-5p	chr10:115817493-115832986+	chr10:115817493-115832986+	circRNA	2	-0.122	-0.132	296	-47.33	15514
mmu-miR-6943-3p	chr10:115817493-115832986+	chr10:115817493-115832986+	circRNA	2			296	-47.19	15514
mmu-miR-145b	chr10:115817493-115832986+	chr10:115817493-115832986+	circRNA	2			296	-45.02	15514
mmu-miR-1933-5p	chr10:115817493-115832986+	chr10:115817493-115832986+	circRNA	2		0.023	296	-43.71	15514
mmu-miR-193a-3p	chr10:115817493-115832986+	chr10:115817493-115832986+	circRNA	2	-0.16	-0.152	296	-41.13	15514
mmu-miR-199b-5p	chr10:115817493-115832986+	chr10:115817493-115832986+	circRNA	2	-0.063	-0.173	296	-38.62	15514
mmu-miR-28b	chr10:115817493-115832986+	chr10:115817493-115832986+	circRNA	2	-0.166	-0.235	296	-36.87	15514
mmu-miR-7084-5p	chr10:115817493-115832986+	chr10:115817493-115832986+	circRNA	2		0.046	296	-36.83	15514
mmu-miR-669h-5p	chr10:115817493-115832986+	chr10:115817493-115832986+	circRNA	2	-0.059	-0.115	296	-35.8	15514
mmu-miR-6239	chr10:115817493-115832986+	chr10:115817493-115832986+	circRNA	2	-0.349	-0.331	296	-35	15514
mmu-let-7b-5p	chr10:115817493-115832986+	chr10:115817493-115832986+	circRNA	2	-0.017	-0.123	296	-34.53	15514
mmu-miR-191-3p	chr10:115817493-115832986+	chr10:115817493-115832986+	circRNA	2	-0.027	-0.127	296	-34.01	15514
mmu-miR-195b	chr10:115817493-115832986+	chr10:115817493-115832986+	circRNA	2			296	-33.07	15514
mmu-miR-129b-3p	chr10:115817493-115832986+	chr10:115817493-115832986+	circRNA	2	-0.321	-0.326	296	-32.44	15514
mmu-miR-7013-5p	chr10:115817493-115832986+	chr10:115817493-115832986+	circRNA	2	-0.088	-0.166	296	-29.2	15514
mmu-miR-18a-5p	chr10:115817493-115832986+	chr10:115817493-115832986+	circRNA	2	-0.245	-0.267	296	-28.46	15514
mmu-miR-6971-5p	chr10:115817493-115832986+	chr10:115817493-115832986+	circRNA	2		0.052	295	-54.94	15514
mmu-miR-665-5p	chr10:115817493-115832986+	chr10:115817493-115832986+	circRNA	2		0.039	295	-53.06	15514
mmu-miR-5107-3p	chr10:115817493-115832986+	chr10:115817493-115832986+	circRNA	2		0.051	295	-51.86	15514
mmu-miR-6989-3p	chr10:115817493-115832986+	chr10:115817493-115832986+	circRNA	2	-0.002	-0.034	295	-49.71	15514
mmu-miR-5128	chr10:115817493-115832986+	chr10:115817493-115832986+	circRNA	2		0.064	295	-48.76	15514
mmu-miR-6955-5p	chr10:115817493-115832986+	chr10:115817493-115832986+	circRNA	2	-0.156	-0.159	295	-48.6	15514
mmu-miR-6986-5p	chr10:115817493-115832986+	chr10:115817493-115832986+	circRNA	2		0.039	295	-46.77	15514
mmu-miR-6943-5p	chr10:115817493-115832986+	chr10:115817493-115832986+	circRNA	2	-0.126	-0.204	295	-45.4	15514
mmu-miR-7682-3p	chr10:115817493-115832986+	chr10:115817493-115832986+	circRNA	2	-0.104	-0.087	295	-45	15514
mmu-miR-7028-5p	chr10:115817493-115832986+	chr10:115817493-115832986+	circRNA	2	-0.156	-0.124	295	-44.51	15514
mmu-let-7g-3p	chr10:115817493-115832986+	chr10:115817493-115832986+	circRNA	2	-0.005	-0.234	295	-41.88	15514
mmu-miR-503-5p	chr10:115817493-115832986+	chr10:115817493-115832986+	circRNA	2	-0.077	-0.079	295	-40.84	15514
mmu-miR-203-5p	chr10:115817493-115832986+	chr10:115817493-115832986+	circRNA	2	-0.062	-0.139	295	-39.31	15514
mmu-miR-210-3p	chr10:115817493-115832986+	chr10:115817493-115832986+	circRNA	2	-0.112	-0.112	295	-39.14	15514
mmu-miR-6354	chr10:115817493-115832986+	chr10:115817493-115832986+	circRNA	2	-0.172	-0.183	295	-39.07	15514
mmu-miR-494-5p	chr10:115817493-115832986+	chr10:115817493-115832986+	circRNA	2	-0.091	-0.16	295	-38.59	15514
mmu-miR-7688-3p	chr10:115817493-115832986+	chr10:115817493-115832986+	circRNA	2	-0.035	-0.181	295	-37.1	15514
mmu-miR-224-3p	chr10:115817493-115832986+	chr10:115817493-115832986+	circRNA	2		-0.01	295	-36.88	15514
mmu-miR-7653-5p	chr10:115817493-115832986+	chr10:115817493-115832986+	circRNA	2	-0.332	-0.206	295	-35.83	15514
mmu-miR-450a-2-3p	chr10:115817493-115832986+	chr10:115817493-115832986+	circRNA	2			295	-33.1	15514
mmu-miR-328-3p	chr10:115817493-115832986+	chr10:115817493-115832986+	circRNA	2	-0.436	-0.287	295	-32.88	15514
mmu-miR-467d-3p	chr10:115817493-115832986+	chr10:115817493-115832986+	circRNA	2	-0.008	-0.239	295	-32.11	15514
mmu-miR-370-5p	chr10:115817493-115832986+	chr10:115817493-115832986+	circRNA	2	-0.098	-0.118	295	-30.39	15514
mmu-miR-466o-5p	chr10:115817493-115832986+	chr10:115817493-115832986+	circRNA	2	-0.011	-0.102	295	-28.9	15514
mmu-miR-466b-5p	chr10:115817493-115832986+	chr10:115817493-115832986+	circRNA	2	-0.011	-0.102	295	-28.9	15514
mmu-miR-1941-3p	chr10:115817493-115832986+	chr10:115817493-115832986+	circRNA	2	-0.038	-0.194	295	-16.64	15514
mmu-miR-7023-5p	chr10:115817493-115832986+	chr10:115817493-115832986+	circRNA	2	-0.069	-0.025	294	-54.68	15514
mmu-miR-5107-5p	chr10:115817493-115832986+	chr10:115817493-115832986+	circRNA	2			294	-48.83	15514
mmu-miR-704	chr10:115817493-115832986+	chr10:115817493-115832986+	circRNA	2		0.006	294	-44.46	15514
mmu-miR-6929-5p	chr10:115817493-115832986+	chr10:115817493-115832986+	circRNA	2	-0.087	-0.119	294	-43.31	15514
mmu-miR-320-5p	chr10:115817493-115832986+	chr10:115817493-115832986+	circRNA	2		0.005	294	-43.02	15514
mmu-miR-6953-3p	chr10:115817493-115832986+	chr10:115817493-115832986+	circRNA	2	-0.075	-0.089	294	-42.41	15514
mmu-miR-5627-3p	chr10:115817493-115832986+	chr10:115817493-115832986+	circRNA	2	-0.087	-0.133	294	-39.52	15514
mmu-miR-6966-3p	chr10:115817493-115832986+	chr10:115817493-115832986+	circRNA	2	-0.127	-0.16	294	-39.45	15514
mmu-miR-138-1-3p	chr10:115817493-115832986+	chr10:115817493-115832986+	circRNA	2	-0.046	-0.04	294	-38.41	15514
mmu-miR-292a-5p	chr10:115817493-115832986+	chr10:115817493-115832986+	circRNA	2		0.017	294	-35.63	15514
mmu-miR-329-3p	chr10:115817493-115832986+	chr10:115817493-115832986+	circRNA	2	-0.132	-0.127	294	-32.63	15514
mmu-miR-335-3p	chr10:115817493-115832986+	chr10:115817493-115832986+	circRNA	2		0.027	294	-31.23	15514
mmu-miR-465c-5p	chr10:115817493-115832986+	chr10:115817493-115832986+	circRNA	2			294	-29.22	15514
mmu-miR-7047-3p	chr10:115817493-115832986+	chr10:115817493-115832986+	circRNA	2		0.073	293	-54.61	15514
mmu-miR-344-5p	chr10:115817493-115832986+	chr10:115817493-115832986+	circRNA	2	-0.082	-0.101	293	-49.26	15514
mmu-miR-344c-5p	chr10:115817493-115832986+	chr10:115817493-115832986+	circRNA	2	-0.082	-0.101	293	-44.47	15514
mmu-miR-654-3p	chr10:115817493-115832986+	chr10:115817493-115832986+	circRNA	2			293	-41.53	15514
mmu-miR-193b-3p	chr10:115817493-115832986+	chr10:115817493-115832986+	circRNA	2	-0.15	-0.137	293	-41.33	15514
mmu-miR-680	chr10:115817493-115832986+	chr10:115817493-115832986+	circRNA	2	-0.059	-0.121	293	-40.93	15514
mmu-miR-7221-5p	chr10:115817493-115832986+	chr10:115817493-115832986+	circRNA	2	-0.024	-0.21	293	-40.57	15514
mmu-miR-5123	chr10:115817493-115832986+	chr10:115817493-115832986+	circRNA	2	-0.019	-0.108	293	-40.43	15514
mmu-miR-7079-3p	chr10:115817493-115832986+	chr10:115817493-115832986+	circRNA	2	-0.016	-0.105	293	-40.18	15514
mmu-miR-7056-3p	chr10:115817493-115832986+	chr10:115817493-115832986+	circRNA	2	-0.047	-0.117	293	-37.99	15514
mmu-miR-5136	chr10:115817493-115832986+	chr10:115817493-115832986+	circRNA	2	-0.141	-0.128	293	-37.96	15514
mmu-miR-6938-3p	chr10:115817493-115832986+	chr10:115817493-115832986+	circRNA	2	-0.101	-0.159	293	-37.73	15514
mmu-miR-6972-5p	chr10:115817493-115832986+	chr10:115817493-115832986+	circRNA	2	-0.102	-0.27	293	-37.24	15514
mmu-miR-216b-3p	chr10:115817493-115832986+	chr10:115817493-115832986+	circRNA	2			293	-36.13	15514
mmu-miR-28c	chr10:115817493-115832986+	chr10:115817493-115832986+	circRNA	2	-0.166	-0.235	293	-35.82	15514
mmu-miR-501-5p	chr10:115817493-115832986+	chr10:115817493-115832986+	circRNA	2			293	-35.4	15514
mmu-miR-410-5p	chr10:115817493-115832986+	chr10:115817493-115832986+	circRNA	2	-0.091	-0.16	293	-34.57	15514
mmu-miR-759	chr10:115817493-115832986+	chr10:115817493-115832986+	circRNA	2	-0.135	-0.17	293	-34.04	15514
mmu-miR-1969	chr10:115817493-115832986+	chr10:115817493-115832986+	circRNA	2	-0.318	-0.342	293	-33.77	15514
mmu-miR-7646-3p	chr10:115817493-115832986+	chr10:115817493-115832986+	circRNA	2	-0.296	-0.428	293	-31.36	15514
mmu-miR-325-5p	chr10:115817493-115832986+	chr10:115817493-115832986+	circRNA	2		0.005	293	-30.87	15514
mmu-miR-10a-5p	chr10:115817493-115832986+	chr10:115817493-115832986+	circRNA	2	-0.195	-0.264	293	-30.07	15514
mmu-miR-6911-3p	chr10:115817493-115832986+	chr10:115817493-115832986+	circRNA	2	-0.076	-0.212	293	-27	15514
mmu-miR-7658-3p	chr10:115817493-115832986+	chr10:115817493-115832986+	circRNA	2			292	-58.54	15514
mmu-miR-7091-3p	chr10:115817493-115832986+	chr10:115817493-115832986+	circRNA	2		0.065	292	-47.72	15514
mmu-miR-9769-3p	chr10:115817493-115832986+	chr10:115817493-115832986+	circRNA	2			292	-38.6	15514
mmu-miR-3095-5p	chr10:115817493-115832986+	chr10:115817493-115832986+	circRNA	2		0.027	292	-36.39	15514
mmu-miR-3068-5p	chr10:115817493-115832986+	chr10:115817493-115832986+	circRNA	2		0.042	292	-36.04	15514
mmu-miR-142b	chr10:115817493-115832986+	chr10:115817493-115832986+	circRNA	2		0.055	292	-33.5	15514
mmu-miR-146a-3p	chr10:115817493-115832986+	chr10:115817493-115832986+	circRNA	2		-0.01	292	-31.07	15514
mmu-miR-541-5p	chr10:115817493-115832986+	chr10:115817493-115832986+	circRNA	2			292	-29.62	15514
mmu-miR-742-3p	chr10:115817493-115832986+	chr10:115817493-115832986+	circRNA	2	-0.009	-0.14	292	-29.51	15514
mmu-miR-19a-5p	chr10:115817493-115832986+	chr10:115817493-115832986+	circRNA	2			292	-27.26	15514
mmu-miR-191-5p	chr10:115817493-115832986+	chr10:115817493-115832986+	circRNA	2	-0.094	-0.157	292	-25.47	15514
mmu-miR-3097-5p	chr10:115817493-115832986+	chr10:115817493-115832986+	circRNA	2		0.083	291	-44.29	15514
mmu-miR-8097	chr10:115817493-115832986+	chr10:115817493-115832986+	circRNA	2			291	-41.58	15514
mmu-miR-468-3p	chr10:115817493-115832986+	chr10:115817493-115832986+	circRNA	2		0.028	291	-40.73	15514
mmu-miR-376b-5p	chr10:115817493-115832986+	chr10:115817493-115832986+	circRNA	2		-0.041	291	-37.51	15514
mmu-miR-187-3p	chr10:115817493-115832986+	chr10:115817493-115832986+	circRNA	2	-0.041	0.005	291	-36.96	15514
mmu-miR-8103	chr10:115817493-115832986+	chr10:115817493-115832986+	circRNA	2	-0.05	-0.088	291	-33.86	15514
mmu-miR-382-3p	chr10:115817493-115832986+	chr10:115817493-115832986+	circRNA	2	-0.038	-0.111	291	-33.69	15514
mmu-miR-145a-3p	chr10:115817493-115832986+	chr10:115817493-115832986+	circRNA	2	-0.183	-0.292	291	-29.85	15514
mmu-miR-219a-2-3p	chr10:115817493-115832986+	chr10:115817493-115832986+	circRNA	2	-0.217	-0.282	291	-28.21	15514
mmu-miR-6896-3p	chr10:115817493-115832986+	chr10:115817493-115832986+	circRNA	2	-0.017	-0.45	291	-24.9	15514
mmu-miR-6948-3p	chr10:115817493-115832986+	chr10:115817493-115832986+	circRNA	2	-0.134	-0.292	291	-24.32	15514
mmu-miR-6922-3p	chr10:115817493-115832986+	chr10:115817493-115832986+	circRNA	2		0.036	290	-54.24	15514
mmu-miR-6907-5p	chr10:115817493-115832986+	chr10:115817493-115832986+	circRNA	2	-0.025	-0.114	290	-49.18	15514
mmu-miR-7015-5p	chr10:115817493-115832986+	chr10:115817493-115832986+	circRNA	2			290	-44.57	15514
mmu-miR-7000-5p	chr10:115817493-115832986+	chr10:115817493-115832986+	circRNA	2	-0.094	-0.126	290	-39.77	15514
mmu-miR-6387	chr10:115817493-115832986+	chr10:115817493-115832986+	circRNA	2		0.028	290	-37.56	15514
mmu-miR-883a-5p	chr10:115817493-115832986+	chr10:115817493-115832986+	circRNA	2		0.025	290	-36.59	15514
mmu-miR-146b-3p	chr10:115817493-115832986+	chr10:115817493-115832986+	circRNA	2	-0.11	-0.067	290	-35.23	15514
mmu-miR-7066-3p	chr10:115817493-115832986+	chr10:115817493-115832986+	circRNA	2	-0.174	-0.314	290	-34.83	15514
mmu-miR-3092-3p	chr10:115817493-115832986+	chr10:115817493-115832986+	circRNA	2	-0.024	-0.084	290	-33.4	15514
mmu-miR-7057-5p	chr10:115817493-115832986+	chr10:115817493-115832986+	circRNA	2	-0.045	-0.217	290	-32.86	15514
mmu-miR-6343	chr10:115817493-115832986+	chr10:115817493-115832986+	circRNA	2		-0.014	290	-32.02	15514
mmu-miR-3473f	chr10:115817493-115832986+	chr10:115817493-115832986+	circRNA	2		-0.002	290	-31.56	15514
mmu-miR-301a-5p	chr10:115817493-115832986+	chr10:115817493-115832986+	circRNA	2	-0.153	-0.183	290	-30.11	15514
mmu-miR-652-5p	chr10:115817493-115832986+	chr10:115817493-115832986+	circRNA	2	-0.112	-0.308	290	-29.15	15514
mmu-miR-7119-3p	chr10:115817493-115832986+	chr10:115817493-115832986+	circRNA	2	-0.032	-0.196	290	-21.3	15514
mmu-miR-6914-3p	chr10:115817493-115832986+	chr10:115817493-115832986+	circRNA	2			289	-54.82	15514
mmu-miR-6973a-5p	chr10:115817493-115832986+	chr10:115817493-115832986+	circRNA	2			289	-50.33	15514
mmu-miR-3113-5p	chr10:115817493-115832986+	chr10:115817493-115832986+	circRNA	2	-0.027	-0.062	289	-48.43	15514
mmu-miR-6970-5p	chr10:115817493-115832986+	chr10:115817493-115832986+	circRNA	2		-0.037	289	-47.12	15514
mmu-miR-326-5p	chr10:115817493-115832986+	chr10:115817493-115832986+	circRNA	2	-0.207	-0.131	289	-45.81	15514
mmu-miR-7064-5p	chr10:115817493-115832986+	chr10:115817493-115832986+	circRNA	2			289	-44.12	15514
mmu-miR-7087-3p	chr10:115817493-115832986+	chr10:115817493-115832986+	circRNA	2	-0.067	-0.051	289	-43.69	15514
mmu-miR-324-3p	chr10:115817493-115832986+	chr10:115817493-115832986+	circRNA	2	-0.067	-0.173	289	-41.81	15514
mmu-miR-6966-5p	chr10:115817493-115832986+	chr10:115817493-115832986+	circRNA	2	-0.107	-0.049	289	-40.6	15514
mmu-miR-6988-3p	chr10:115817493-115832986+	chr10:115817493-115832986+	circRNA	2			289	-40.03	15514
mmu-miR-1199-5p	chr10:115817493-115832986+	chr10:115817493-115832986+	circRNA	2	-0.19	-0.342	289	-39.41	15514
mmu-miR-3081-5p	chr10:115817493-115832986+	chr10:115817493-115832986+	circRNA	2		0.014	289	-39.33	15514
mmu-miR-1298-3p	chr10:115817493-115832986+	chr10:115817493-115832986+	circRNA	2		0.037	289	-38.77	15514
mmu-miR-6909-3p	chr10:115817493-115832986+	chr10:115817493-115832986+	circRNA	2	-0.061	-0.11	289	-38.23	15514
mmu-miR-6967-3p	chr10:115817493-115832986+	chr10:115817493-115832986+	circRNA	2		0.041	289	-37.15	15514
mmu-miR-7010-5p	chr10:115817493-115832986+	chr10:115817493-115832986+	circRNA	2		0.057	289	-36.19	15514
mmu-miR-6371	chr10:115817493-115832986+	chr10:115817493-115832986+	circRNA	2		0.023	289	-34.64	15514
mmu-miR-301b-5p	chr10:115817493-115832986+	chr10:115817493-115832986+	circRNA	2	-0.153	-0.206	289	-32.93	15514
mmu-miR-547-3p	chr10:115817493-115832986+	chr10:115817493-115832986+	circRNA	2			289	-31.64	15514
mmu-miR-467a-5p	chr10:115817493-115832986+	chr10:115817493-115832986+	circRNA	2	-0.06	-0.053	289	-31.41	15514
mmu-miR-466n-3p	chr10:115817493-115832986+	chr10:115817493-115832986+	circRNA	2		0.135	289	-27.55	15514
mmu-miR-669h-3p	chr10:115817493-115832986+	chr10:115817493-115832986+	circRNA	2	-0.061	-0.158	289	-22.5	15514
mmu-miR-29a-5p	chr10:115817493-115832986+	chr10:115817493-115832986+	circRNA	2		-0.012	289	-19.86	15514
mmu-miR-6946-3p	chr10:115817493-115832986+	chr10:115817493-115832986+	circRNA	2			288	-48.65	15514
mmu-miR-3110-5p	chr10:115817493-115832986+	chr10:115817493-115832986+	circRNA	2	-0.017	0.002	288	-47.35	15514
mmu-miR-1224-3p	chr10:115817493-115832986+	chr10:115817493-115832986+	circRNA	2		0.123	288	-46.7	15514
mmu-miR-6397	chr10:115817493-115832986+	chr10:115817493-115832986+	circRNA	2			288	-42.28	15514
mmu-miR-6378	chr10:115817493-115832986+	chr10:115817493-115832986+	circRNA	2	-0.338	-0.385	288	-42.07	15514
mmu-miR-302a-3p	chr10:115817493-115832986+	chr10:115817493-115832986+	circRNA	2			288	-37.81	15514
mmu-miR-194-1-3p	chr10:115817493-115832986+	chr10:115817493-115832986+	circRNA	2	-0.221	-0.212	288	-34.3	15514
mmu-miR-1258-5p	chr10:115817493-115832986+	chr10:115817493-115832986+	circRNA	2		0.042	288	-33.62	15514
mmu-miR-6979-3p	chr10:115817493-115832986+	chr10:115817493-115832986+	circRNA	2	-0.049	-0.167	288	-33.58	15514
mmu-miR-8098	chr10:115817493-115832986+	chr10:115817493-115832986+	circRNA	2	-0.051	-0.089	288	-30.56	15514
mmu-miR-26a-2-3p	chr10:115817493-115832986+	chr10:115817493-115832986+	circRNA	2	-0.204	-0.3	288	-29.33	15514
mmu-miR-6981-3p	chr10:115817493-115832986+	chr10:115817493-115832986+	circRNA	2	-0.192	-0.251	288	-28.21	15514
mmu-miR-5619-3p	chr10:115817493-115832986+	chr10:115817493-115832986+	circRNA	2		0.028	288	-23.99	15514
mmu-miR-1197-5p	chr10:115817493-115832986+	chr10:115817493-115832986+	circRNA	2	-0.149	-0.176	288	-22.72	15514
mmu-miR-1966-5p	chr10:115817493-115832986+	chr10:115817493-115832986+	circRNA	2		0.025	287	-53.87	15514
mmu-miR-7232-3p	chr10:115817493-115832986+	chr10:115817493-115832986+	circRNA	2			287	-51.16	15514
mmu-miR-6926-3p	chr10:115817493-115832986+	chr10:115817493-115832986+	circRNA	2	-0.014	-0.101	287	-48.77	15514
mmu-miR-697	chr10:115817493-115832986+	chr10:115817493-115832986+	circRNA	2		0.02	287	-47.13	15514
mmu-miR-7030-5p	chr10:115817493-115832986+	chr10:115817493-115832986+	circRNA	2	-0.089	-0.071	287	-46.53	15514
mmu-miR-1929-3p	chr10:115817493-115832986+	chr10:115817493-115832986+	circRNA	2			287	-45.82	15514
mmu-miR-3961	chr10:115817493-115832986+	chr10:115817493-115832986+	circRNA	2	-0.081	-0.028	287	-45.58	15514
mmu-miR-3075-5p	chr10:115817493-115832986+	chr10:115817493-115832986+	circRNA	2		0.066	287	-45.33	15514
mmu-miR-135a-2-3p	chr10:115817493-115832986+	chr10:115817493-115832986+	circRNA	2			287	-43.54	15514
mmu-miR-339-5p	chr10:115817493-115832986+	chr10:115817493-115832986+	circRNA	2	-0.05	-0.075	287	-42.42	15514
mmu-miR-7039-3p	chr10:115817493-115832986+	chr10:115817493-115832986+	circRNA	2	-0.204	-0.3	287	-42.15	15514
mmu-miR-7040-5p	chr10:115817493-115832986+	chr10:115817493-115832986+	circRNA	2		0.062	287	-42.07	15514
mmu-miR-6993-5p	chr10:115817493-115832986+	chr10:115817493-115832986+	circRNA	2		0.018	287	-41.47	15514
mmu-miR-7074-3p	chr10:115817493-115832986+	chr10:115817493-115832986+	circRNA	2		0.07	287	-41.23	15514
mmu-miR-6976-3p	chr10:115817493-115832986+	chr10:115817493-115832986+	circRNA	2	-0.035	-0.031	287	-40.68	15514
mmu-miR-6897-5p	chr10:115817493-115832986+	chr10:115817493-115832986+	circRNA	2	-0.058	-0.024	287	-39.52	15514
mmu-miR-452-3p	chr10:115817493-115832986+	chr10:115817493-115832986+	circRNA	2		0.06	287	-38.22	15514
mmu-miR-3475-3p	chr10:115817493-115832986+	chr10:115817493-115832986+	circRNA	2	-0.054	-0.22	287	-38.05	15514
mmu-miR-7012-3p	chr10:115817493-115832986+	chr10:115817493-115832986+	circRNA	2	-0.136	-0.094	287	-37.86	15514
mmu-miR-7060-5p	chr10:115817493-115832986+	chr10:115817493-115832986+	circRNA	2	-0.025	-0.098	287	-36.48	15514
mmu-miR-6360	chr10:115817493-115832986+	chr10:115817493-115832986+	circRNA	2			287	-35.98	15514
mmu-miR-2136	chr10:115817493-115832986+	chr10:115817493-115832986+	circRNA	2	-0.114	-0.19	287	-33.51	15514
mmu-miR-7236-5p	chr10:115817493-115832986+	chr10:115817493-115832986+	circRNA	2			287	-32.96	15514
mmu-miR-3098-5p	chr10:115817493-115832986+	chr10:115817493-115832986+	circRNA	2	-0.001	-0.106	287	-32.89	15514
mmu-miR-3074-1-3p	chr10:115817493-115832986+	chr10:115817493-115832986+	circRNA	2		0.054	287	-32.19	15514
mmu-miR-6935-3p	chr10:115817493-115832986+	chr10:115817493-115832986+	circRNA	2		0.011	287	-32.16	15514
mmu-miR-871-5p	chr10:115817493-115832986+	chr10:115817493-115832986+	circRNA	2			287	-29.81	15514
mmu-miR-1668	chr10:115817493-115832986+	chr10:115817493-115832986+	circRNA	2	-0.127	-0.307	287	-29.81	15514
mmu-miR-183-5p	chr10:115817493-115832986+	chr10:115817493-115832986+	circRNA	2			287	-29.25	15514
mmu-miR-7215-3p	chr10:115817493-115832986+	chr10:115817493-115832986+	circRNA	2	-0.196	-0.179	287	-29.16	15514
mmu-miR-6416-3p	chr10:115817493-115832986+	chr10:115817493-115832986+	circRNA	2		0.065	287	-28.49	15514
mmu-miR-9-3p	chr10:115817493-115832986+	chr10:115817493-115832986+	circRNA	2			287	-27.06	15514
mmu-miR-6382	chr10:115817493-115832986+	chr10:115817493-115832986+	circRNA	2			287	-26.82	15514
mmu-miR-1912-3p	chr10:115817493-115832986+	chr10:115817493-115832986+	circRNA	2		-0.058	287	-25.61	15514
mmu-miR-5709-3p	chr10:115817493-115832986+	chr10:115817493-115832986+	circRNA	2	-0.26	-0.457	287	-20.88	15514
mmu-miR-667-3p	chr10:115817493-115832986+	chr10:115817493-115832986+	circRNA	2		-0.005	286	-54.69	15514
mmu-miR-6996-5p	chr10:115817493-115832986+	chr10:115817493-115832986+	circRNA	2		0.116	286	-44.6	15514
mmu-miR-540-5p	chr10:115817493-115832986+	chr10:115817493-115832986+	circRNA	2			286	-42.63	15514
mmu-miR-3078-3p	chr10:115817493-115832986+	chr10:115817493-115832986+	circRNA	2	-0.352	-0.291	286	-40.88	15514
mmu-miR-669e-3p	chr10:115817493-115832986+	chr10:115817493-115832986+	circRNA	2			286	-39.52	15514
mmu-let-7i-5p	chr10:115817493-115832986+	chr10:115817493-115832986+	circRNA	2	-0.036	-0.099	286	-39.43	15514
mmu-miR-432	chr10:115817493-115832986+	chr10:115817493-115832986+	circRNA	2			286	-39.09	15514
mmu-miR-3097-3p	chr10:115817493-115832986+	chr10:115817493-115832986+	circRNA	2		0.023	286	-38.19	15514
mmu-miR-106b-5p	chr10:115817493-115832986+	chr10:115817493-115832986+	circRNA	2			286	-35.4	15514
mmu-miR-1912-5p	chr10:115817493-115832986+	chr10:115817493-115832986+	circRNA	2		-0.014	286	-35.1	15514
mmu-miR-712-5p	chr10:115817493-115832986+	chr10:115817493-115832986+	circRNA	2	-0.101	-0.378	286	-35.07	15514
mmu-miR-7651-5p	chr10:115817493-115832986+	chr10:115817493-115832986+	circRNA	2	-0.182	-0.203	286	-31.45	15514
mmu-miR-669i	chr10:115817493-115832986+	chr10:115817493-115832986+	circRNA	2		-0.063	286	-30.66	15514
mmu-miR-669c-5p	chr10:115817493-115832986+	chr10:115817493-115832986+	circRNA	2			286	-27.06	15514
mmu-miR-365-3p	chr10:115817493-115832986+	chr10:115817493-115832986+	circRNA	2	-0.163	-0.273	286	-25.82	15514
mmu-miR-3618-3p	chr10:115817493-115832986+	chr10:115817493-115832986+	circRNA	2		0.04	286	-23.48	15514
mmu-miR-463-5p	chr10:115817493-115832986+	chr10:115817493-115832986+	circRNA	2		0.022	286	-23.38	15514
mmu-miR-208b-5p	chr10:115817493-115832986+	chr10:115817493-115832986+	circRNA	2		0.035	286	-22.98	15514
mmu-miR-653-5p	chr10:115817493-115832986+	chr10:115817493-115832986+	circRNA	2			286	-19.7	15514
mmu-miR-6945-5p	chr10:115817493-115832986+	chr10:115817493-115832986+	circRNA	2		0.112	285	-53.05	15514
mmu-miR-1247-5p	chr10:115817493-115832986+	chr10:115817493-115832986+	circRNA	2	-0.178	-0.113	285	-50.33	15514
mmu-miR-7091-5p	chr10:115817493-115832986+	chr10:115817493-115832986+	circRNA	2		0.035	285	-48.1	15514
mmu-miR-6921-5p	chr10:115817493-115832986+	chr10:115817493-115832986+	circRNA	2		0.002	285	-41.61	15514
mmu-miR-22-5p	chr10:115817493-115832986+	chr10:115817493-115832986+	circRNA	2			285	-38.11	15514
mmu-miR-669p-3p	chr10:115817493-115832986+	chr10:115817493-115832986+	circRNA	2		0.031	285	-38.08	15514
mmu-miR-361-5p	chr10:115817493-115832986+	chr10:115817493-115832986+	circRNA	2		0.018	285	-37.29	15514
mmu-miR-6998-5p	chr10:115817493-115832986+	chr10:115817493-115832986+	circRNA	2	-0.15	-0.122	285	-37.25	15514
mmu-miR-127-5p	chr10:115817493-115832986+	chr10:115817493-115832986+	circRNA	2			285	-35.16	15514
mmu-miR-3075-3p	chr10:115817493-115832986+	chr10:115817493-115832986+	circRNA	2			285	-32.9	15514
mmu-miR-6977-3p	chr10:115817493-115832986+	chr10:115817493-115832986+	circRNA	2	-0.252	-0.162	285	-32.09	15514
mmu-miR-449a-3p	chr10:115817493-115832986+	chr10:115817493-115832986+	circRNA	2			285	-31.22	15514
mmu-miR-875-3p	chr10:115817493-115832986+	chr10:115817493-115832986+	circRNA	2		-0.01	285	-29.59	15514
mmu-miR-6365	chr10:115817493-115832986+	chr10:115817493-115832986+	circRNA	2		0.033	285	-27.76	15514
mmu-miR-203-3p	chr10:115817493-115832986+	chr10:115817493-115832986+	circRNA	2	-0.049	-0.162	285	-27.56	15514
mmu-miR-6951-3p	chr10:115817493-115832986+	chr10:115817493-115832986+	circRNA	2			285	-27.2	15514
mmu-let-7j	chr10:115817493-115832986+	chr10:115817493-115832986+	circRNA	2		0.045	285	-24.77	15514
mmu-miR-3100-3p	chr10:115817493-115832986+	chr10:115817493-115832986+	circRNA	2	-0.165	-0.364	285	-20.44	15514
mmu-miR-6392-5p	chr10:115817493-115832986+	chr10:115817493-115832986+	circRNA	2		0.061	284	-50.05	15514
mmu-miR-3089-5p	chr10:115817493-115832986+	chr10:115817493-115832986+	circRNA	2		-0.027	284	-45.34	15514
mmu-miR-6996-3p	chr10:115817493-115832986+	chr10:115817493-115832986+	circRNA	2		0.023	284	-45.3	15514
mmu-miR-7078-5p	chr10:115817493-115832986+	chr10:115817493-115832986+	circRNA	2		-0.014	284	-44.73	15514
mmu-miR-1898	chr10:115817493-115832986+	chr10:115817493-115832986+	circRNA	2			284	-43.38	15514
mmu-miR-7674-5p	chr10:115817493-115832986+	chr10:115817493-115832986+	circRNA	2	-0.037	-0.093	284	-43.12	15514
mmu-miR-1934-3p	chr10:115817493-115832986+	chr10:115817493-115832986+	circRNA	2		0.02	284	-39.66	15514
mmu-miR-670-3p	chr10:115817493-115832986+	chr10:115817493-115832986+	circRNA	2		0.047	284	-34.48	15514
mmu-miR-551b-5p	chr10:115817493-115832986+	chr10:115817493-115832986+	circRNA	2			284	-34.43	15514
mmu-miR-290b-5p	chr10:115817493-115832986+	chr10:115817493-115832986+	circRNA	2		0.042	284	-31.01	15514
mmu-miR-3071-3p	chr10:115817493-115832986+	chr10:115817493-115832986+	circRNA	2		0.021	284	-30.59	15514
mmu-miR-7675-3p	chr10:115817493-115832986+	chr10:115817493-115832986+	circRNA	2		0.024	284	-25.89	15514
mmu-miR-17-5p	chr10:115817493-115832986+	chr10:115817493-115832986+	circRNA	2			284	-21.1	15514
mmu-miR-6975-3p	chr10:115817493-115832986+	chr10:115817493-115832986+	circRNA	2	-0.071	-0.071	283	-50.83	15514
mmu-miR-3104-5p	chr10:115817493-115832986+	chr10:115817493-115832986+	circRNA	2		-0.029	283	-49.66	15514
mmu-miR-206-3p	chr10:115817493-115832986+	chr10:115817493-115832986+	circRNA	2			283	-40.56	15514
mmu-miR-8092	chr10:115817493-115832986+	chr10:115817493-115832986+	circRNA	2	-0.04	-0.029	283	-40.32	15514
mmu-miR-6991-5p	chr10:115817493-115832986+	chr10:115817493-115832986+	circRNA	2		0.021	283	-40.06	15514
mmu-miR-194-2-3p	chr10:115817493-115832986+	chr10:115817493-115832986+	circRNA	2			283	-39.93	15514
mmu-miR-6401	chr10:115817493-115832986+	chr10:115817493-115832986+	circRNA	2		0.027	283	-39.8	15514
mmu-miR-6962-3p	chr10:115817493-115832986+	chr10:115817493-115832986+	circRNA	2		0.111	283	-39.58	15514
mmu-miR-343	chr10:115817493-115832986+	chr10:115817493-115832986+	circRNA	2		-0.006	283	-38.53	15514
mmu-miR-7017-5p	chr10:115817493-115832986+	chr10:115817493-115832986+	circRNA	2		0.049	283	-36.71	15514
mmu-miR-291b-5p	chr10:115817493-115832986+	chr10:115817493-115832986+	circRNA	2	-0.001	-0.201	283	-31.91	15514
mmu-miR-3970	chr10:115817493-115832986+	chr10:115817493-115832986+	circRNA	2		0.07	283	-31.9	15514
mmu-miR-10b-5p	chr10:115817493-115832986+	chr10:115817493-115832986+	circRNA	2	-0.166	-0.231	283	-30.07	15514
mmu-miR-7239-5p	chr10:115817493-115832986+	chr10:115817493-115832986+	circRNA	2	-0.026	-0.14	283	-28.85	15514
mmu-miR-291a-5p	chr10:115817493-115832986+	chr10:115817493-115832986+	circRNA	2	-0.001	-0.201	283	-26.83	15514
mmu-miR-582-5p	chr10:115817493-115832986+	chr10:115817493-115832986+	circRNA	2			283	-25.75	15514
mmu-miR-6903-5p	chr10:115817493-115832986+	chr10:115817493-115832986+	circRNA	2		0.045	283	-24.32	15514
mmu-miR-190a-5p	chr10:115817493-115832986+	chr10:115817493-115832986+	circRNA	2			283	-22.92	15514
mmu-miR-7008-5p	chr10:115817493-115832986+	chr10:115817493-115832986+	circRNA	2			282	-48.74	15514
mmu-miR-1306-3p	chr10:115817493-115832986+	chr10:115817493-115832986+	circRNA	2		0.008	282	-47.04	15514
mmu-miR-7008-3p	chr10:115817493-115832986+	chr10:115817493-115832986+	circRNA	2			282	-44.91	15514
mmu-miR-466j	chr10:115817493-115832986+	chr10:115817493-115832986+	circRNA	2			282	-43.69	15514
mmu-miR-669m-5p	chr10:115817493-115832986+	chr10:115817493-115832986+	circRNA	2			282	-43.56	15514
mmu-miR-466m-5p	chr10:115817493-115832986+	chr10:115817493-115832986+	circRNA	2			282	-43.56	15514
mmu-miR-344g-5p	chr10:115817493-115832986+	chr10:115817493-115832986+	circRNA	2	-0.073	-0.085	282	-42.8	15514
mmu-miR-7051-5p	chr10:115817493-115832986+	chr10:115817493-115832986+	circRNA	2	-0.178	-0.153	282	-38.04	15514
mmu-miR-7064-3p	chr10:115817493-115832986+	chr10:115817493-115832986+	circRNA	2	-0.121	-0.032	282	-36.15	15514
mmu-miR-8120	chr10:115817493-115832986+	chr10:115817493-115832986+	circRNA	2	-0.038	-0.1	282	-35.27	15514
mmu-miR-672-3p	chr10:115817493-115832986+	chr10:115817493-115832986+	circRNA	2		0.054	282	-33.02	15514
mmu-miR-568	chr10:115817493-115832986+	chr10:115817493-115832986+	circRNA	2			282	-32.82	15514
mmu-miR-5121	chr10:115817493-115832986+	chr10:115817493-115832986+	circRNA	2	-0.068	-0.221	282	-32.74	15514
mmu-miR-7006-3p	chr10:115817493-115832986+	chr10:115817493-115832986+	circRNA	2	-0.001	-0.133	282	-31.75	15514
mmu-miR-96-3p	chr10:115817493-115832986+	chr10:115817493-115832986+	circRNA	2		0.081	282	-29.12	15514
mmu-miR-7232-5p	chr10:115817493-115832986+	chr10:115817493-115832986+	circRNA	2	-0.049	-0.081	282	-28.61	15514
mmu-miR-200a-5p	chr10:115817493-115832986+	chr10:115817493-115832986+	circRNA	2		0.106	282	-28.02	15514
mmu-miR-5624-5p	chr10:115817493-115832986+	chr10:115817493-115832986+	circRNA	2			282	-27.88	15514
mmu-miR-487b-5p	chr10:115817493-115832986+	chr10:115817493-115832986+	circRNA	2	-0.045	-0.095	282	-26.56	15514
mmu-miR-6944-5p	chr10:115817493-115832986+	chr10:115817493-115832986+	circRNA	2		0.011	281	-49.13	15514
mmu-miR-7080-5p	chr10:115817493-115832986+	chr10:115817493-115832986+	circRNA	2		0.014	281	-45.25	15514
mmu-miR-6927-5p	chr10:115817493-115832986+	chr10:115817493-115832986+	circRNA	2			281	-42.9	15514
mmu-miR-344b-5p	chr10:115817493-115832986+	chr10:115817493-115832986+	circRNA	2	-0.073	-0.085	281	-40.86	15514
mmu-miR-7674-3p	chr10:115817493-115832986+	chr10:115817493-115832986+	circRNA	2		-0.004	281	-40.68	15514
mmu-miR-21a-3p	chr10:115817493-115832986+	chr10:115817493-115832986+	circRNA	2		0.076	281	-40.61	15514
mmu-miR-676-3p	chr10:115817493-115832986+	chr10:115817493-115832986+	circRNA	2			281	-36.83	15514
mmu-miR-3108-3p	chr10:115817493-115832986+	chr10:115817493-115832986+	circRNA	2	-0.024	0.069	281	-34.84	15514
mmu-miR-7217-3p	chr10:115817493-115832986+	chr10:115817493-115832986+	circRNA	2		0.025	281	-29.26	15514
mmu-miR-3074-2-3p	chr10:115817493-115832986+	chr10:115817493-115832986+	circRNA	2		0.027	281	-28.92	15514
mmu-miR-5615-3p	chr10:115817493-115832986+	chr10:115817493-115832986+	circRNA	2	-0.009	-0.091	281	-28.6	15514
mmu-miR-7237-3p	chr10:115817493-115832986+	chr10:115817493-115832986+	circRNA	2	-0.049	-0.066	281	-27.48	15514
mmu-miR-668-3p	chr10:115817493-115832986+	chr10:115817493-115832986+	circRNA	2	-0.105	-0.221	281	-25.56	15514
mmu-miR-6997-3p	chr10:115817493-115832986+	chr10:115817493-115832986+	circRNA	2	-0.146	-0.242	281	-23.97	15514
mmu-miR-3100-5p	chr10:115817493-115832986+	chr10:115817493-115832986+	circRNA	2		0.04	280	-48.37	15514
mmu-miR-3080-3p	chr10:115817493-115832986+	chr10:115817493-115832986+	circRNA	2			280	-45.94	15514
mmu-miR-5125	chr10:115817493-115832986+	chr10:115817493-115832986+	circRNA	2		0.039	280	-41.11	15514
mmu-miR-7242-3p	chr10:115817493-115832986+	chr10:115817493-115832986+	circRNA	2	-0.082	-0.16	280	-40.48	15514
mmu-miR-184-5p	chr10:115817493-115832986+	chr10:115817493-115832986+	circRNA	2			280	-39.33	15514
mmu-miR-342-3p	chr10:115817493-115832986+	chr10:115817493-115832986+	circRNA	2	-0.109	-0.077	280	-37.19	15514
mmu-miR-295-3p	chr10:115817493-115832986+	chr10:115817493-115832986+	circRNA	2			280	-32.75	15514
mmu-miR-1942	chr10:115817493-115832986+	chr10:115817493-115832986+	circRNA	2		0.134	280	-30.14	15514
mmu-miR-878-3p	chr10:115817493-115832986+	chr10:115817493-115832986+	circRNA	2	-0.129	-0.245	280	-27.87	15514
mmu-miR-511-5p	chr10:115817493-115832986+	chr10:115817493-115832986+	circRNA	2	-0.232	-0.405	280	-20.98	15514
mmu-miR-7070-3p	chr10:115817493-115832986+	chr10:115817493-115832986+	circRNA	2	-0.371	-0.317	280	-20.5	15514
mmu-miR-1947-3p	chr10:115817493-115832986+	chr10:115817493-115832986+	circRNA	1	-0.134	-0.191	178	-31.76	15514
mmu-miR-1188-5p	chr10:115817493-115832986+	chr10:115817493-115832986+	circRNA	1	-0.07	-0.174	169	-30.47	15514
mmu-miR-107-5p	chr10:115817493-115832986+	chr10:115817493-115832986+	circRNA	1	-0.153	-0.24	166	-19.93	15514
mmu-miR-6934-5p	chr10:115817493-115832986+	chr10:115817493-115832986+	circRNA	1	-0.037	-0.041	165	-27.88	15514
mmu-miR-3085-5p	chr10:115817493-115832986+	chr10:115817493-115832986+	circRNA	1	-0.066	-0.08	164	-25.54	15514
mmu-miR-669b-3p	chr10:115817493-115832986+	chr10:115817493-115832986+	circRNA	1			164	-24.76	15514
mmu-miR-466b-3p	chr10:115817493-115832986+	chr10:115817493-115832986+	circRNA	1		0.021	163	-22.88	15514
mmu-miR-466p-3p	chr10:115817493-115832986+	chr10:115817493-115832986+	circRNA	1		0.021	163	-22.88	15514
mmu-miR-466c-3p	chr10:115817493-115832986+	chr10:115817493-115832986+	circRNA	1		0.021	163	-22.88	15514
mmu-miR-146b-5p	chr10:115817493-115832986+	chr10:115817493-115832986+	circRNA	1	-0.148	-0.209	163	-21.17	15514
mmu-miR-7039-5p	chr10:115817493-115832986+	chr10:115817493-115832986+	circRNA	1	-0.032	-0.113	163	-20.07	15514
mmu-miR-133a-5p	chr10:115817493-115832986+	chr10:115817493-115832986+	circRNA	1	-0.063	-0.25	163	-13.05	15514
mmu-miR-466m-3p	chr10:115817493-115832986+	chr10:115817493-115832986+	circRNA	1			162	-25.17	15514
mmu-miR-344c-3p	chr10:115817493-115832986+	chr10:115817493-115832986+	circRNA	1	-0.072	-0.23	162	-25.07	15514
mmu-miR-9769-5p	chr10:115817493-115832986+	chr10:115817493-115832986+	circRNA	1	-0.085	-0.153	162	-21.17	15514
mmu-miR-6956-5p	chr10:115817493-115832986+	chr10:115817493-115832986+	circRNA	1	-0.084	-0.109	160	-28.32	15514
mmu-miR-1968-3p	chr10:115817493-115832986+	chr10:115817493-115832986+	circRNA	1	-0.023	-0.081	160	-22.7	15514
mmu-miR-542-5p	chr10:115817493-115832986+	chr10:115817493-115832986+	circRNA	1	-0.107	-0.049	160	-17.13	15514
mmu-miR-669l-3p	chr10:115817493-115832986+	chr10:115817493-115832986+	circRNA	1	-0.027	-0.27	160	-9.86	15514
mmu-miR-669d-2-3p	chr10:115817493-115832986+	chr10:115817493-115832986+	circRNA	1	-0.027	-0.27	160	-9.47	15514
mmu-miR-467e-3p	chr10:115817493-115832986+	chr10:115817493-115832986+	circRNA	1	-0.017	-0.254	160	-8.25	15514
mmu-miR-467c-3p	chr10:115817493-115832986+	chr10:115817493-115832986+	circRNA	1	-0.017	-0.254	160	-7.98	15514
mmu-miR-344-3p	chr10:115817493-115832986+	chr10:115817493-115832986+	circRNA	1	-0.072	-0.23	159	-23.15	15514
mmu-miR-146a-5p	chr10:115817493-115832986+	chr10:115817493-115832986+	circRNA	1	-0.148	-0.209	159	-20.51	15514
mmu-miR-338-3p	chr10:115817493-115832986+	chr10:115817493-115832986+	circRNA	1	-0.018	-0.108	159	-16.32	15514
mmu-miR-6970-3p	chr10:115817493-115832986+	chr10:115817493-115832986+	circRNA	1			158	-31.26	15514
mmu-miR-874-5p	chr10:115817493-115832986+	chr10:115817493-115832986+	circRNA	1	-0.214	-0.136	158	-29.07	15514
mmu-miR-6911-5p	chr10:115817493-115832986+	chr10:115817493-115832986+	circRNA	1	-0.193	-0.186	158	-24.9	15514
mmu-miR-375-5p	chr10:115817493-115832986+	chr10:115817493-115832986+	circRNA	1	-0.08	0.05	158	-24.87	15514
mmu-miR-3090-5p	chr10:115817493-115832986+	chr10:115817493-115832986+	circRNA	1	-0.099	-0.182	158	-23.69	15514
mmu-miR-378a-5p	chr10:115817493-115832986+	chr10:115817493-115832986+	circRNA	1	-0.043	-0.113	158	-20.82	15514
mmu-miR-192-5p	chr10:115817493-115832986+	chr10:115817493-115832986+	circRNA	1			158	-20.56	15514
mmu-miR-466o-3p	chr10:115817493-115832986+	chr10:115817493-115832986+	circRNA	1			158	-20	15514
mmu-miR-542-3p	chr10:115817493-115832986+	chr10:115817493-115832986+	circRNA	1	-0.015	-0.099	158	-18.31	15514
mmu-miR-149-5p	chr10:115817493-115832986+	chr10:115817493-115832986+	circRNA	1	-0.061	-0.09	157	-32.68	15514
mmu-miR-466g	chr10:115817493-115832986+	chr10:115817493-115832986+	circRNA	1			157	-22.67	15514
mmu-miR-6919-5p	chr10:115817493-115832986+	chr10:115817493-115832986+	circRNA	1	-0.081	-0.101	157	-22.27	15514
mmu-miR-708-3p	chr10:115817493-115832986+	chr10:115817493-115832986+	circRNA	1	-0.006	-0.169	157	-15.27	15514
mmu-miR-3620-5p	chr10:115817493-115832986+	chr10:115817493-115832986+	circRNA	1			156	-33.56	15514
mmu-miR-3099-3p	chr10:115817493-115832986+	chr10:115817493-115832986+	circRNA	1			156	-26.56	15514
mmu-miR-486a-3p	chr10:115817493-115832986+	chr10:115817493-115832986+	circRNA	1	-0.235	-0.177	156	-24.91	15514
mmu-miR-486b-3p	chr10:115817493-115832986+	chr10:115817493-115832986+	circRNA	1	-0.235	-0.177	156	-24.91	15514
mmu-miR-5104	chr10:115817493-115832986+	chr10:115817493-115832986+	circRNA	1	-0.03	-0.127	156	-20.99	15514
mmu-miR-138-5p	chr10:115817493-115832986+	chr10:115817493-115832986+	circRNA	1	-0.01	-0.035	156	-20.57	15514
mmu-miR-139-5p	chr10:115817493-115832986+	chr10:115817493-115832986+	circRNA	1	-0.042	-0.159	156	-16.6	15514
mmu-miR-5127	chr10:115817493-115832986+	chr10:115817493-115832986+	circRNA	1	-0.143	-0.217	155	-27.99	15514
mmu-miR-7029-5p	chr10:115817493-115832986+	chr10:115817493-115832986+	circRNA	1	-0.02	-0.001	155	-23.81	15514
mmu-miR-377-5p	chr10:115817493-115832986+	chr10:115817493-115832986+	circRNA	1			155	-22.61	15514
mmu-miR-7068-5p	chr10:115817493-115832986+	chr10:115817493-115832986+	circRNA	1	-0.05	-0.122	155	-21.2	15514
mmu-miR-425-3p	chr10:115817493-115832986+	chr10:115817493-115832986+	circRNA	1	-0.513	-0.421	155	-21.08	15514
mmu-miR-7681-3p	chr10:115817493-115832986+	chr10:115817493-115832986+	circRNA	1			155	-20.76	15514
mmu-miR-19a-3p	chr10:115817493-115832986+	chr10:115817493-115832986+	circRNA	1	-0.128	-0.21	155	-9.08	15514
mmu-miR-92a-2-5p	chr10:115817493-115832986+	chr10:115817493-115832986+	circRNA	1	-0.049	-0.061	154	-24.91	15514
mmu-miR-6416-5p	chr10:115817493-115832986+	chr10:115817493-115832986+	circRNA	1			154	-23.8	15514
mmu-miR-7662-5p	chr10:115817493-115832986+	chr10:115817493-115832986+	circRNA	1	-0.184	-0.171	154	-22.43	15514
mmu-miR-200b-5p	chr10:115817493-115832986+	chr10:115817493-115832986+	circRNA	1		0.056	154	-21.09	15514
mmu-miR-7219-3p	chr10:115817493-115832986+	chr10:115817493-115832986+	circRNA	1	-0.299	-0.157	154	-21.06	15514
mmu-miR-873a-5p	chr10:115817493-115832986+	chr10:115817493-115832986+	circRNA	1			154	-20.5	15514
mmu-miR-181c-3p	chr10:115817493-115832986+	chr10:115817493-115832986+	circRNA	1			154	-19.84	15514
mmu-miR-425-5p	chr10:115817493-115832986+	chr10:115817493-115832986+	circRNA	1	-0.023	-0.154	154	-19.7	15514
mmu-miR-1192	chr10:115817493-115832986+	chr10:115817493-115832986+	circRNA	1		0.021	154	-17.53	15514
mmu-miR-33-3p	chr10:115817493-115832986+	chr10:115817493-115832986+	circRNA	1	-0.009	-0.196	154	-10.77	15514
mmu-miR-7025-3p	chr10:115817493-115832986+	chr10:115817493-115832986+	circRNA	1	-0.039	-0.212	154	-9.49	15514
mmu-miR-764-3p	chr10:115817493-115832986+	chr10:115817493-115832986+	circRNA	1	-0.099	-0.114	153	-28.16	15514
mmu-miR-6407	chr10:115817493-115832986+	chr10:115817493-115832986+	circRNA	1	-0.208	-0.146	153	-24.13	15514
mmu-miR-143-3p	chr10:115817493-115832986+	chr10:115817493-115832986+	circRNA	1			153	-21.63	15514
mmu-miR-6962-5p	chr10:115817493-115832986+	chr10:115817493-115832986+	circRNA	1	-0.003	-0.019	153	-21.12	15514
mmu-miR-7213-3p	chr10:115817493-115832986+	chr10:115817493-115832986+	circRNA	1	-0.129	-0.356	153	-17.25	15514
mmu-let-7a-2-3p	chr10:115817493-115832986+	chr10:115817493-115832986+	circRNA	1	-0.008	-0.107	153	-14.93	15514
mmu-miR-96-5p	chr10:115817493-115832986+	chr10:115817493-115832986+	circRNA	1	-0.18	-0.164	153	-13.56	15514
mmu-miR-509-3p	chr10:115817493-115832986+	chr10:115817493-115832986+	circRNA	1	-0.133	-0.239	153	-13.13	15514
mmu-miR-6997-5p	chr10:115817493-115832986+	chr10:115817493-115832986+	circRNA	1			152	-28.39	15514
mmu-miR-6546-5p	chr10:115817493-115832986+	chr10:115817493-115832986+	circRNA	1			152	-27.22	15514
mmu-miR-574-3p	chr10:115817493-115832986+	chr10:115817493-115832986+	circRNA	1			152	-24.76	15514
mmu-miR-6969-5p	chr10:115817493-115832986+	chr10:115817493-115832986+	circRNA	1		-0.02	152	-22.66	15514
mmu-miR-7119-5p	chr10:115817493-115832986+	chr10:115817493-115832986+	circRNA	1	-0.032	-0.051	152	-21.51	15514
mmu-miR-223-3p	chr10:115817493-115832986+	chr10:115817493-115832986+	circRNA	1	-0.049	-0.022	152	-19.44	15514
mmu-miR-5710	chr10:115817493-115832986+	chr10:115817493-115832986+	circRNA	1	-0.018	-0.038	152	-18.83	15514
mmu-miR-6399	chr10:115817493-115832986+	chr10:115817493-115832986+	circRNA	1	-0.112	-0.237	152	-18.42	15514
mmu-miR-3088-5p	chr10:115817493-115832986+	chr10:115817493-115832986+	circRNA	1	-0.005	-0.083	152	-17.09	15514
mmu-miR-155-3p	chr10:115817493-115832986+	chr10:115817493-115832986+	circRNA	1	-0.144	-0.206	152	-16.71	15514
mmu-miR-6418-3p	chr10:115817493-115832986+	chr10:115817493-115832986+	circRNA	1	-0.032	-0.102	152	-16.05	15514
mmu-miR-6541	chr10:115817493-115832986+	chr10:115817493-115832986+	circRNA	1	-0.072	-0.201	152	-14.32	15514
mmu-miR-880-5p	chr10:115817493-115832986+	chr10:115817493-115832986+	circRNA	1	-0.048	-0.247	152	-13.61	15514
mmu-miR-3106-5p	chr10:115817493-115832986+	chr10:115817493-115832986+	circRNA	1	-0.026	-0.105	152	-13.49	15514
mmu-miR-3089-3p	chr10:115817493-115832986+	chr10:115817493-115832986+	circRNA	1	-0.156	-0.229	152	-12.6	15514
mmu-miR-669m-3p	chr10:115817493-115832986+	chr10:115817493-115832986+	circRNA	1	-0.008	-0.239	152	-6.28	15514
mmu-miR-7653-3p	chr10:115817493-115832986+	chr10:115817493-115832986+	circRNA	1		0.092	151	-35.52	15514
mmu-miR-7668-3p	chr10:115817493-115832986+	chr10:115817493-115832986+	circRNA	1			151	-33.32	15514
mmu-miR-7045-3p	chr10:115817493-115832986+	chr10:115817493-115832986+	circRNA	1		0.007	151	-33.18	15514
mmu-miR-615-3p	chr10:115817493-115832986+	chr10:115817493-115832986+	circRNA	1	-0.347	-0.235	151	-26.18	15514
mmu-miR-467f	chr10:115817493-115832986+	chr10:115817493-115832986+	circRNA	1			151	-25.07	15514
mmu-miR-7218-3p	chr10:115817493-115832986+	chr10:115817493-115832986+	circRNA	1		0.063	151	-24.75	15514
mmu-miR-129b-5p	chr10:115817493-115832986+	chr10:115817493-115832986+	circRNA	1		-0.019	151	-23.5	15514
mmu-miR-7667-3p	chr10:115817493-115832986+	chr10:115817493-115832986+	circRNA	1		0.038	151	-23.15	15514
mmu-miR-7053-3p	chr10:115817493-115832986+	chr10:115817493-115832986+	circRNA	1		0.054	151	-23.06	15514
mmu-miR-7683-5p	chr10:115817493-115832986+	chr10:115817493-115832986+	circRNA	1	-0.072	-0.026	151	-22.24	15514
mmu-miR-7221-3p	chr10:115817493-115832986+	chr10:115817493-115832986+	circRNA	1	-0.02	-0.128	151	-21.29	15514
mmu-miR-3569-3p	chr10:115817493-115832986+	chr10:115817493-115832986+	circRNA	1	-0.025	-0.102	151	-19.95	15514
mmu-miR-340-3p	chr10:115817493-115832986+	chr10:115817493-115832986+	circRNA	1			151	-18.71	15514
mmu-miR-448-5p	chr10:115817493-115832986+	chr10:115817493-115832986+	circRNA	1	-0.003	-0.078	151	-18.17	15514
mmu-miR-7669-5p	chr10:115817493-115832986+	chr10:115817493-115832986+	circRNA	1	-0.089	-0.136	151	-14.62	15514
mmu-miR-153-3p	chr10:115817493-115832986+	chr10:115817493-115832986+	circRNA	1	-0.043	-0.158	151	-13.98	15514
mmu-miR-376c-3p	chr10:115817493-115832986+	chr10:115817493-115832986+	circRNA	1	-0.221	-0.3	151	-11.8	15514
mmu-miR-5618-3p	chr10:115817493-115832986+	chr10:115817493-115832986+	circRNA	1	-0.136	-0.299	151	-10.67	15514
mmu-miR-467b-3p	chr10:115817493-115832986+	chr10:115817493-115832986+	circRNA	1	-0.008	-0.239	151	-7.98	15514
mmu-miR-7044-5p	chr10:115817493-115832986+	chr10:115817493-115832986+	circRNA	1			150	-30.44	15514
mmu-miR-1947-5p	chr10:115817493-115832986+	chr10:115817493-115832986+	circRNA	1		0.09	150	-26.65	15514
mmu-miR-3572-3p	chr10:115817493-115832986+	chr10:115817493-115832986+	circRNA	1			150	-24.54	15514
mmu-miR-466q	chr10:115817493-115832986+	chr10:115817493-115832986+	circRNA	1			150	-24.02	15514
mmu-miR-466f-5p	chr10:115817493-115832986+	chr10:115817493-115832986+	circRNA	1		0.014	150	-23.58	15514
mmu-miR-3072-5p	chr10:115817493-115832986+	chr10:115817493-115832986+	circRNA	1	-0.162	-0.103	150	-22.33	15514
mmu-miR-345-5p	chr10:115817493-115832986+	chr10:115817493-115832986+	circRNA	1	-0.075	-0.111	150	-22.32	15514
mmu-miR-3081-3p	chr10:115817493-115832986+	chr10:115817493-115832986+	circRNA	1			150	-22.07	15514
mmu-miR-7083-5p	chr10:115817493-115832986+	chr10:115817493-115832986+	circRNA	1		-0.014	150	-21.78	15514
mmu-miR-215-5p	chr10:115817493-115832986+	chr10:115817493-115832986+	circRNA	1			150	-21.2	15514
mmu-miR-8099	chr10:115817493-115832986+	chr10:115817493-115832986+	circRNA	1		0.032	150	-19.25	15514
mmu-miR-30c-2-3p	chr10:115817493-115832986+	chr10:115817493-115832986+	circRNA	1			150	-17.89	15514
mmu-miR-130c	chr10:115817493-115832986+	chr10:115817493-115832986+	circRNA	1	-0.046	-0.045	150	-17.47	15514
mmu-let-7g-5p	chr10:115817493-115832986+	chr10:115817493-115832986+	circRNA	1	-0.045	-0.114	150	-15.1	15514
mmu-miR-363-5p	chr10:115817493-115832986+	chr10:115817493-115832986+	circRNA	1	-0.03	-0.079	150	-14.39	15514
mmu-miR-367-5p	chr10:115817493-115832986+	chr10:115817493-115832986+	circRNA	1	-0.173	-0.254	150	-14.13	15514
mmu-miR-7214-5p	chr10:115817493-115832986+	chr10:115817493-115832986+	circRNA	1	-0.115	-0.323	150	-12.76	15514
mmu-miR-1195	chr10:115817493-115832986+	chr10:115817493-115832986+	circRNA	1			149	-32.34	15514
mmu-miR-3077-5p	chr10:115817493-115832986+	chr10:115817493-115832986+	circRNA	1	-0.127	-0.039	149	-31.97	15514
mmu-miR-6929-3p	chr10:115817493-115832986+	chr10:115817493-115832986+	circRNA	1			149	-31.56	15514
mmu-miR-1906	chr10:115817493-115832986+	chr10:115817493-115832986+	circRNA	1	-0.069	-0.095	149	-30.13	15514
mmu-miR-6974-3p	chr10:115817493-115832986+	chr10:115817493-115832986+	circRNA	1		0.085	149	-29.37	15514
mmu-miR-7647-3p	chr10:115817493-115832986+	chr10:115817493-115832986+	circRNA	1			149	-28.12	15514
mmu-miR-7225-3p	chr10:115817493-115832986+	chr10:115817493-115832986+	circRNA	1			149	-26.44	15514
mmu-miR-208a-5p	chr10:115817493-115832986+	chr10:115817493-115832986+	circRNA	1			149	-24.22	15514
mmu-miR-5122	chr10:115817493-115832986+	chr10:115817493-115832986+	circRNA	1	-0.148	-0.035	149	-23.84	15514
mmu-miR-770-3p	chr10:115817493-115832986+	chr10:115817493-115832986+	circRNA	1	-0.124	-0.1	149	-23.71	15514
mmu-miR-302d-5p	chr10:115817493-115832986+	chr10:115817493-115832986+	circRNA	1			149	-19.62	15514
mmu-miR-7078-3p	chr10:115817493-115832986+	chr10:115817493-115832986+	circRNA	1			149	-15.27	15514
mmu-miR-876-5p	chr10:115817493-115832986+	chr10:115817493-115832986+	circRNA	1			149	-15.18	15514
mmu-miR-6390	chr10:115817493-115832986+	chr10:115817493-115832986+	circRNA	1			149	-10.66	15514
mmu-miR-705	chr10:115817493-115832986+	chr10:115817493-115832986+	circRNA	1		0.033	148	-31.09	15514
mmu-miR-669j	chr10:115817493-115832986+	chr10:115817493-115832986+	circRNA	1			148	-30.87	15514
mmu-miR-709	chr10:115817493-115832986+	chr10:115817493-115832986+	circRNA	1			148	-26.68	15514
mmu-miR-7684-5p	chr10:115817493-115832986+	chr10:115817493-115832986+	circRNA	1	-0.047	-0.1	148	-25.43	15514
mmu-miR-7048-3p	chr10:115817493-115832986+	chr10:115817493-115832986+	circRNA	1		0.003	148	-22.25	15514
mmu-miR-125b-1-3p	chr10:115817493-115832986+	chr10:115817493-115832986+	circRNA	1			148	-20.57	15514
mmu-miR-327	chr10:115817493-115832986+	chr10:115817493-115832986+	circRNA	1	-0.059	-0.166	148	-20.52	15514
mmu-miR-134-3p	chr10:115817493-115832986+	chr10:115817493-115832986+	circRNA	1			148	-20.45	15514
mmu-miR-6379	chr10:115817493-115832986+	chr10:115817493-115832986+	circRNA	1		0.063	148	-20.23	15514
mmu-miR-140-5p	chr10:115817493-115832986+	chr10:115817493-115832986+	circRNA	1			148	-19.03	15514
mmu-miR-6952-3p	chr10:115817493-115832986+	chr10:115817493-115832986+	circRNA	1	-0.135	-0.137	148	-18.97	15514
mmu-miR-695	chr10:115817493-115832986+	chr10:115817493-115832986+	circRNA	1	-0.075	-0.139	148	-17.62	15514
mmu-miR-362-5p	chr10:115817493-115832986+	chr10:115817493-115832986+	circRNA	1		0.039	148	-17.11	15514
mmu-miR-329-5p	chr10:115817493-115832986+	chr10:115817493-115832986+	circRNA	1		0.008	148	-16.13	15514
mmu-miR-7656-3p	chr10:115817493-115832986+	chr10:115817493-115832986+	circRNA	1	-0.099	-0.238	148	-16.11	15514
mmu-miR-1198-3p	chr10:115817493-115832986+	chr10:115817493-115832986+	circRNA	1			148	-16.02	15514
mmu-miR-3969	chr10:115817493-115832986+	chr10:115817493-115832986+	circRNA	1		-0.008	148	-16.01	15514
mmu-miR-1191b-3p	chr10:115817493-115832986+	chr10:115817493-115832986+	circRNA	1	-0.021	-0.073	148	-15.75	15514
mmu-miR-543-3p	chr10:115817493-115832986+	chr10:115817493-115832986+	circRNA	1	-0.014	-0.134	148	-14.4	15514
mmu-miR-653-3p	chr10:115817493-115832986+	chr10:115817493-115832986+	circRNA	1	-0.171	-0.224	148	-11.61	15514
mmu-miR-669k-3p	chr10:115817493-115832986+	chr10:115817493-115832986+	circRNA	1	-0.052	-0.174	148	-11.31	15514
mmu-miR-496a-3p	chr10:115817493-115832986+	chr10:115817493-115832986+	circRNA	1			148	-9.91	15514
mmu-miR-1231-5p	chr10:115817493-115832986+	chr10:115817493-115832986+	circRNA	1			147	-30.72	15514
mmu-miR-1946a	chr10:115817493-115832986+	chr10:115817493-115832986+	circRNA	1			147	-25.35	15514
mmu-miR-1893	chr10:115817493-115832986+	chr10:115817493-115832986+	circRNA	1	-0.2	-0.067	147	-24.96	15514
mmu-miR-212-5p	chr10:115817493-115832986+	chr10:115817493-115832986+	circRNA	1			147	-24.47	15514
mmu-miR-7049-3p	chr10:115817493-115832986+	chr10:115817493-115832986+	circRNA	1		0.032	147	-23.3	15514
mmu-miR-184-3p	chr10:115817493-115832986+	chr10:115817493-115832986+	circRNA	1	-0.078	-0.022	147	-20.76	15514
mmu-miR-29c-5p	chr10:115817493-115832986+	chr10:115817493-115832986+	circRNA	1	-0.176	-0.116	147	-17.33	15514
mmu-miR-8118	chr10:115817493-115832986+	chr10:115817493-115832986+	circRNA	1		0.048	147	-16.99	15514
mmu-miR-3059-3p	chr10:115817493-115832986+	chr10:115817493-115832986+	circRNA	1			147	-16.84	15514
mmu-miR-34b-5p	chr10:115817493-115832986+	chr10:115817493-115832986+	circRNA	1	-0.024	-0.012	147	-16.72	15514
mmu-miR-125b-2-3p	chr10:115817493-115832986+	chr10:115817493-115832986+	circRNA	1	-0.005	-0.12	147	-16.66	15514
mmu-miR-181a-1-3p	chr10:115817493-115832986+	chr10:115817493-115832986+	circRNA	1			147	-16.06	15514
mmu-miR-16-2-3p	chr10:115817493-115832986+	chr10:115817493-115832986+	circRNA	1			147	-16	15514
mmu-miR-3074-5p	chr10:115817493-115832986+	chr10:115817493-115832986+	circRNA	1	-0.087	-0.134	147	-14.76	15514
mmu-miR-322-5p	chr10:115817493-115832986+	chr10:115817493-115832986+	circRNA	1			147	-14.65	15514
mmu-miR-8107	chr10:115817493-115832986+	chr10:115817493-115832986+	circRNA	1	-0.007	-0.113	147	-14.57	15514
mmu-miR-470-3p	chr10:115817493-115832986+	chr10:115817493-115832986+	circRNA	1	-0.029	-0.099	147	-14.4	15514
mmu-miR-7678-5p	chr10:115817493-115832986+	chr10:115817493-115832986+	circRNA	1			147	-14.4	15514
mmu-miR-33-5p	chr10:115817493-115832986+	chr10:115817493-115832986+	circRNA	1			147	-13.43	15514
mmu-miR-879-5p	chr10:115817493-115832986+	chr10:115817493-115832986+	circRNA	1	-0.045	-0.102	147	-13.23	15514
mmu-miR-703	chr10:115817493-115832986+	chr10:115817493-115832986+	circRNA	1		0.009	147	-12.07	15514
mmu-miR-19b-3p	chr10:115817493-115832986+	chr10:115817493-115832986+	circRNA	1	-0.128	-0.21	147	-9.08	15514
mmu-miR-8110	chr10:115817493-115832986+	chr10:115817493-115832986+	circRNA	1			146	-32.26	15514
mmu-miR-7083-3p	chr10:115817493-115832986+	chr10:115817493-115832986+	circRNA	1		0.111	146	-30.39	15514
mmu-miR-7671-3p	chr10:115817493-115832986+	chr10:115817493-115832986+	circRNA	1			146	-28.69	15514
mmu-miR-7687-5p	chr10:115817493-115832986+	chr10:115817493-115832986+	circRNA	1			146	-28.23	15514
mmu-miR-3060-5p	chr10:115817493-115832986+	chr10:115817493-115832986+	circRNA	1			146	-25.3	15514
mmu-miR-6984-5p	chr10:115817493-115832986+	chr10:115817493-115832986+	circRNA	1			146	-23.77	15514
mmu-miR-6918-3p	chr10:115817493-115832986+	chr10:115817493-115832986+	circRNA	1	-0.193	-0.258	146	-22.54	15514
mmu-miR-7659-5p	chr10:115817493-115832986+	chr10:115817493-115832986+	circRNA	1		-0.02	146	-22.39	15514
mmu-miR-678	chr10:115817493-115832986+	chr10:115817493-115832986+	circRNA	1			146	-22.23	15514
mmu-miR-1927	chr10:115817493-115832986+	chr10:115817493-115832986+	circRNA	1	-0.033	-0.096	146	-21.68	15514
mmu-miR-6411	chr10:115817493-115832986+	chr10:115817493-115832986+	circRNA	1			146	-21.03	15514
mmu-miR-141-5p	chr10:115817493-115832986+	chr10:115817493-115832986+	circRNA	1			146	-21.02	15514
mmu-miR-1197-3p	chr10:115817493-115832986+	chr10:115817493-115832986+	circRNA	1			146	-20.6	15514
mmu-miR-5621-3p	chr10:115817493-115832986+	chr10:115817493-115832986+	circRNA	1	-0.068	-0.033	146	-20	15514
mmu-miR-599	chr10:115817493-115832986+	chr10:115817493-115832986+	circRNA	1			146	-19.51	15514
mmu-miR-1191b-5p	chr10:115817493-115832986+	chr10:115817493-115832986+	circRNA	1		0.041	146	-18.59	15514
mmu-miR-3067-5p	chr10:115817493-115832986+	chr10:115817493-115832986+	circRNA	1	-0.234	-0.29	146	-18.33	15514
mmu-miR-6366	chr10:115817493-115832986+	chr10:115817493-115832986+	circRNA	1	-0.06	-0.084	146	-18.08	15514
mmu-miR-6898-3p	chr10:115817493-115832986+	chr10:115817493-115832986+	circRNA	1			146	-18.04	15514
mmu-miR-3084-5p	chr10:115817493-115832986+	chr10:115817493-115832986+	circRNA	1		0.026	146	-17.03	15514
mmu-miR-1a-3p	chr10:115817493-115832986+	chr10:115817493-115832986+	circRNA	1			146	-15.77	15514
mmu-miR-201-5p	chr10:115817493-115832986+	chr10:115817493-115832986+	circRNA	1			146	-15.27	15514
mmu-miR-3069-3p	chr10:115817493-115832986+	chr10:115817493-115832986+	circRNA	1	-0.069	-0.126	146	-14.86	15514
mmu-miR-3094-5p	chr10:115817493-115832986+	chr10:115817493-115832986+	circRNA	1		0.046	146	-13.96	15514
mmu-miR-132-3p	chr10:115817493-115832986+	chr10:115817493-115832986+	circRNA	1	-0.053	-0.213	146	-11.89	15514
mmu-miR-409-3p	chr10:115817493-115832986+	chr10:115817493-115832986+	circRNA	1	-0.064	-0.204	146	-10.82	15514
mmu-miR-6516-3p	chr10:115817493-115832986+	chr10:115817493-115832986+	circRNA	1		0.009	146	-10.13	15514
mmu-miR-702-3p	chr10:115817493-115832986+	chr10:115817493-115832986+	circRNA	1		0.069	145	-29.66	15514
mmu-miR-6940-3p	chr10:115817493-115832986+	chr10:115817493-115832986+	circRNA	1			145	-29.21	15514
mmu-miR-7219-5p	chr10:115817493-115832986+	chr10:115817493-115832986+	circRNA	1			145	-27.65	15514
mmu-miR-7036b-5p	chr10:115817493-115832986+	chr10:115817493-115832986+	circRNA	1			145	-26.93	15514
mmu-miR-466h-3p	chr10:115817493-115832986+	chr10:115817493-115832986+	circRNA	1			145	-26.87	15514
mmu-miR-341-5p	chr10:115817493-115832986+	chr10:115817493-115832986+	circRNA	1		0.034	145	-26.68	15514
mmu-miR-7030-3p	chr10:115817493-115832986+	chr10:115817493-115832986+	circRNA	1		0.098	145	-26.66	15514
mmu-miR-6988-5p	chr10:115817493-115832986+	chr10:115817493-115832986+	circRNA	1		0.037	145	-25.6	15514
mmu-miR-1933-3p	chr10:115817493-115832986+	chr10:115817493-115832986+	circRNA	1		0.038	145	-23.72	15514
mmu-miR-6385	chr10:115817493-115832986+	chr10:115817493-115832986+	circRNA	1		0.042	145	-23.66	15514
mmu-miR-151-5p	chr10:115817493-115832986+	chr10:115817493-115832986+	circRNA	1			145	-23.34	15514
mmu-miR-7014-3p	chr10:115817493-115832986+	chr10:115817493-115832986+	circRNA	1			145	-22.97	15514
mmu-miR-7062-5p	chr10:115817493-115832986+	chr10:115817493-115832986+	circRNA	1	-0.081	-0.083	145	-22.39	15514
mmu-miR-693-3p	chr10:115817493-115832986+	chr10:115817493-115832986+	circRNA	1			145	-22.34	15514
mmu-miR-145a-5p	chr10:115817493-115832986+	chr10:115817493-115832986+	circRNA	1			145	-22.32	15514
mmu-miR-7076-3p	chr10:115817493-115832986+	chr10:115817493-115832986+	circRNA	1		0.027	145	-22.13	15514
mmu-miR-1962	chr10:115817493-115832986+	chr10:115817493-115832986+	circRNA	1		0.036	145	-21.96	15514
mmu-miR-615-5p	chr10:115817493-115832986+	chr10:115817493-115832986+	circRNA	1	-0.09	-0.041	145	-21.54	15514
mmu-miR-3113-3p	chr10:115817493-115832986+	chr10:115817493-115832986+	circRNA	1	-0.024	-0.023	145	-21.42	15514
mmu-miR-434-3p	chr10:115817493-115832986+	chr10:115817493-115832986+	circRNA	1			145	-19.98	15514
mmu-miR-6989-5p	chr10:115817493-115832986+	chr10:115817493-115832986+	circRNA	1	-0.048	-0.066	145	-19.83	15514
mmu-miR-346-5p	chr10:115817493-115832986+	chr10:115817493-115832986+	circRNA	1	-0.097	-0.128	145	-19.66	15514
mmu-miR-29b-3p	chr10:115817493-115832986+	chr10:115817493-115832986+	circRNA	1			145	-18.68	15514
mmu-miR-3062-5p	chr10:115817493-115832986+	chr10:115817493-115832986+	circRNA	1			145	-18	15514
mmu-miR-5625-3p	chr10:115817493-115832986+	chr10:115817493-115832986+	circRNA	1			145	-17.33	15514
mmu-miR-7b-3p	chr10:115817493-115832986+	chr10:115817493-115832986+	circRNA	1		0.004	145	-16.26	15514
mmu-miR-7234-3p	chr10:115817493-115832986+	chr10:115817493-115832986+	circRNA	1	-0.126	-0.169	145	-15.06	15514
mmu-miR-7077-5p	chr10:115817493-115832986+	chr10:115817493-115832986+	circRNA	1	-0.101	-0.154	145	-14.99	15514
mmu-miR-196a-5p	chr10:115817493-115832986+	chr10:115817493-115832986+	circRNA	1			145	-14.69	15514
mmu-miR-1251-3p	chr10:115817493-115832986+	chr10:115817493-115832986+	circRNA	1	-0.033	-0.157	145	-14.01	15514
mmu-miR-26b-3p	chr10:115817493-115832986+	chr10:115817493-115832986+	circRNA	1	-0.214	-0.302	145	-13.12	15514
mmu-miR-144-3p	chr10:115817493-115832986+	chr10:115817493-115832986+	circRNA	1			145	-12.88	15514
mmu-miR-7229-3p	chr10:115817493-115832986+	chr10:115817493-115832986+	circRNA	1	-0.012	-0.151	145	-12.72	15514
mmu-miR-3079-5p	chr10:115817493-115832986+	chr10:115817493-115832986+	circRNA	1		0.037	145	-12.25	15514
mmu-miR-710	chr10:115817493-115832986+	chr10:115817493-115832986+	circRNA	1	-0.298	-0.406	145	-12.08	15514
mmu-miR-6715-3p	chr10:115817493-115832986+	chr10:115817493-115832986+	circRNA	1	-0.139	-0.204	145	-11.75	15514
mmu-miR-1961	chr10:115817493-115832986+	chr10:115817493-115832986+	circRNA	1	-0.045	-0.114	145	-11.59	15514
mmu-miR-9768-3p	chr10:115817493-115832986+	chr10:115817493-115832986+	circRNA	1	-0.031	-0.138	145	-11.51	15514
mmu-miR-1955-3p	chr10:115817493-115832986+	chr10:115817493-115832986+	circRNA	1	-0.004	-0.226	145	-10.86	15514
mmu-miR-1966-3p	chr10:115817493-115832986+	chr10:115817493-115832986+	circRNA	1	-0.011	-0.149	145	-9.77	15514
mmu-miR-7664-5p	chr10:115817493-115832986+	chr10:115817493-115832986+	circRNA	1	-0.074	-0.374	145	-6.19	15514
mmu-miR-6923-5p	chr10:115817493-115832986+	chr10:115817493-115832986+	circRNA	1		0.081	144	-30.08	15514
mmu-miR-2861	chr10:115817493-115832986+	chr10:115817493-115832986+	circRNA	1		0.042	144	-27.08	15514
mmu-miR-5106	chr10:115817493-115832986+	chr10:115817493-115832986+	circRNA	1		-0.061	144	-24.74	15514
mmu-miR-7231-3p	chr10:115817493-115832986+	chr10:115817493-115832986+	circRNA	1			144	-24.64	15514
mmu-miR-7689-3p	chr10:115817493-115832986+	chr10:115817493-115832986+	circRNA	1			144	-24.57	15514
mmu-miR-302c-5p	chr10:115817493-115832986+	chr10:115817493-115832986+	circRNA	1			144	-24.24	15514
mmu-miR-1190	chr10:115817493-115832986+	chr10:115817493-115832986+	circRNA	1			144	-23.6	15514
mmu-miR-7004-5p	chr10:115817493-115832986+	chr10:115817493-115832986+	circRNA	1			144	-23.55	15514
mmu-miR-6963-3p	chr10:115817493-115832986+	chr10:115817493-115832986+	circRNA	1		0.051	144	-23.25	15514
mmu-miR-5124a	chr10:115817493-115832986+	chr10:115817493-115832986+	circRNA	1			144	-22.73	15514
mmu-miR-1970	chr10:115817493-115832986+	chr10:115817493-115832986+	circRNA	1		0.011	144	-22.17	15514
mmu-miR-6985-3p	chr10:115817493-115832986+	chr10:115817493-115832986+	circRNA	1		0.042	144	-22.15	15514
mmu-miR-192-3p	chr10:115817493-115832986+	chr10:115817493-115832986+	circRNA	1			144	-21.99	15514
mmu-miR-5112	chr10:115817493-115832986+	chr10:115817493-115832986+	circRNA	1			144	-20.71	15514
mmu-miR-684	chr10:115817493-115832986+	chr10:115817493-115832986+	circRNA	1			144	-20.46	15514
mmu-miR-7033-5p	chr10:115817493-115832986+	chr10:115817493-115832986+	circRNA	1	-0.232	-0.256	144	-20.03	15514
mmu-miR-7226-3p	chr10:115817493-115832986+	chr10:115817493-115832986+	circRNA	1	-0.018	-0.118	144	-19.76	15514
mmu-miR-5135	chr10:115817493-115832986+	chr10:115817493-115832986+	circRNA	1			144	-19.51	15514
mmu-miR-3102-5p.2-5p	chr10:115817493-115832986+	chr10:115817493-115832986+	circRNA	1		0.013	144	-19.22	15514
mmu-miR-3073a-5p	chr10:115817493-115832986+	chr10:115817493-115832986+	circRNA	1			144	-19.1	15514
mmu-miR-6908-5p	chr10:115817493-115832986+	chr10:115817493-115832986+	circRNA	1			144	-19.07	15514
mmu-miR-743a-5p	chr10:115817493-115832986+	chr10:115817493-115832986+	circRNA	1			144	-18.86	15514
mmu-miR-1298-5p	chr10:115817493-115832986+	chr10:115817493-115832986+	circRNA	1		0.033	144	-18.59	15514
mmu-miR-298-3p	chr10:115817493-115832986+	chr10:115817493-115832986+	circRNA	1		0.057	144	-18.43	15514
mmu-miR-6537-3p	chr10:115817493-115832986+	chr10:115817493-115832986+	circRNA	1			144	-17.76	15514
mmu-miR-7678-3p	chr10:115817493-115832986+	chr10:115817493-115832986+	circRNA	1			144	-17.07	15514
mmu-miR-503-3p	chr10:115817493-115832986+	chr10:115817493-115832986+	circRNA	1			144	-16.84	15514
mmu-miR-1247-3p	chr10:115817493-115832986+	chr10:115817493-115832986+	circRNA	1		0.042	144	-16.49	15514
mmu-miR-193b-5p	chr10:115817493-115832986+	chr10:115817493-115832986+	circRNA	1			144	-16.41	15514
mmu-miR-497a-3p	chr10:115817493-115832986+	chr10:115817493-115832986+	circRNA	1		0.032	144	-16.26	15514
mmu-miR-27b-3p	chr10:115817493-115832986+	chr10:115817493-115832986+	circRNA	1	-0.076	-0.171	144	-15.78	15514
mmu-miR-6408	chr10:115817493-115832986+	chr10:115817493-115832986+	circRNA	1		0.02	144	-15.04	15514
mmu-miR-154-5p	chr10:115817493-115832986+	chr10:115817493-115832986+	circRNA	1			144	-15.01	15514
mmu-miR-7034-3p	chr10:115817493-115832986+	chr10:115817493-115832986+	circRNA	1	-0.08	-0.155	144	-14.93	15514
mmu-miR-3962	chr10:115817493-115832986+	chr10:115817493-115832986+	circRNA	1		0.004	144	-14.47	15514
mmu-miR-7664-3p	chr10:115817493-115832986+	chr10:115817493-115832986+	circRNA	1			144	-14.18	15514
mmu-miR-540-3p	chr10:115817493-115832986+	chr10:115817493-115832986+	circRNA	1	-0.08	-0.16	144	-14.01	15514
mmu-miR-694	chr10:115817493-115832986+	chr10:115817493-115832986+	circRNA	1		0.019	144	-13.23	15514
mmu-miR-32-5p	chr10:115817493-115832986+	chr10:115817493-115832986+	circRNA	1			144	-12.44	15514
mmu-miR-6942-3p	chr10:115817493-115832986+	chr10:115817493-115832986+	circRNA	1		0.041	144	-12.27	15514
mmu-miR-32-3p	chr10:115817493-115832986+	chr10:115817493-115832986+	circRNA	1			144	-11.63	15514
mmu-miR-27a-3p	chr10:115817493-115832986+	chr10:115817493-115832986+	circRNA	1	-0.113	-0.233	144	-10.15	15514
mmu-miR-15b-3p	chr10:115817493-115832986+	chr10:115817493-115832986+	circRNA	1		-0.052	144	-8.41	15514
mmu-miR-7650-3p	chr10:115817493-115832986+	chr10:115817493-115832986+	circRNA	1			144	-6.35	15514
mmu-miR-1946b	chr10:115817493-115832986+	chr10:115817493-115832986+	circRNA	1			143	-29.19	15514
mmu-miR-6922-5p	chr10:115817493-115832986+	chr10:115817493-115832986+	circRNA	1			143	-27.66	15514
mmu-miR-202-3p	chr10:115817493-115832986+	chr10:115817493-115832986+	circRNA	1			143	-26.63	15514
mmu-miR-3093-5p	chr10:115817493-115832986+	chr10:115817493-115832986+	circRNA	1		0.033	143	-26.15	15514
mmu-miR-6347	chr10:115817493-115832986+	chr10:115817493-115832986+	circRNA	1			143	-24.83	15514
mmu-miR-7038-3p	chr10:115817493-115832986+	chr10:115817493-115832986+	circRNA	1		0.111	143	-24.45	15514
mmu-miR-6349	chr10:115817493-115832986+	chr10:115817493-115832986+	circRNA	1			143	-24.02	15514
mmu-miR-7037-5p	chr10:115817493-115832986+	chr10:115817493-115832986+	circRNA	1			143	-23.69	15514
mmu-miR-383-5p	chr10:115817493-115832986+	chr10:115817493-115832986+	circRNA	1			143	-23.62	15514
mmu-miR-222-3p	chr10:115817493-115832986+	chr10:115817493-115832986+	circRNA	1			143	-23.13	15514
mmu-miR-7238-5p	chr10:115817493-115832986+	chr10:115817493-115832986+	circRNA	1			143	-22.64	15514
mmu-miR-7033-3p	chr10:115817493-115832986+	chr10:115817493-115832986+	circRNA	1		-0.019	143	-22.26	15514
mmu-miR-6947-5p	chr10:115817493-115832986+	chr10:115817493-115832986+	circRNA	1			143	-22.08	15514
mmu-miR-18b-3p	chr10:115817493-115832986+	chr10:115817493-115832986+	circRNA	1		0.024	143	-21.66	15514
mmu-miR-7001-5p	chr10:115817493-115832986+	chr10:115817493-115832986+	circRNA	1		0.008	143	-21.19	15514
mmu-miR-6928-5p	chr10:115817493-115832986+	chr10:115817493-115832986+	circRNA	1			143	-20.98	15514
mmu-miR-331-5p	chr10:115817493-115832986+	chr10:115817493-115832986+	circRNA	1			143	-20.62	15514
mmu-miR-6900-3p	chr10:115817493-115832986+	chr10:115817493-115832986+	circRNA	1			143	-20.16	15514
mmu-miR-1904	chr10:115817493-115832986+	chr10:115817493-115832986+	circRNA	1			143	-20	15514
mmu-miR-802-3p	chr10:115817493-115832986+	chr10:115817493-115832986+	circRNA	1	-0.093	-0.078	143	-19.41	15514
mmu-miR-6358	chr10:115817493-115832986+	chr10:115817493-115832986+	circRNA	1			143	-19.36	15514
mmu-miR-6715-5p	chr10:115817493-115832986+	chr10:115817493-115832986+	circRNA	1			143	-19.02	15514
mmu-miR-6363	chr10:115817493-115832986+	chr10:115817493-115832986+	circRNA	1			143	-18.92	15514
mmu-miR-764-5p	chr10:115817493-115832986+	chr10:115817493-115832986+	circRNA	1			143	-18.82	15514
mmu-let-7a-1-3p	chr10:115817493-115832986+	chr10:115817493-115832986+	circRNA	1			143	-18.65	15514
mmu-let-7c-2-3p	chr10:115817493-115832986+	chr10:115817493-115832986+	circRNA	1			143	-18.65	15514
mmu-miR-7240-5p	chr10:115817493-115832986+	chr10:115817493-115832986+	circRNA	1	-0.019	-0.102	143	-18.27	15514
mmu-miR-673-5p	chr10:115817493-115832986+	chr10:115817493-115832986+	circRNA	1			143	-17.99	15514
mmu-miR-342-5p	chr10:115817493-115832986+	chr10:115817493-115832986+	circRNA	1			143	-17.8	15514
mmu-miR-7652-3p	chr10:115817493-115832986+	chr10:115817493-115832986+	circRNA	1	-0.035	-0.181	143	-17.48	15514
mmu-miR-3103-3p	chr10:115817493-115832986+	chr10:115817493-115832986+	circRNA	1		0.08	143	-17.33	15514
mmu-miR-200c-5p	chr10:115817493-115832986+	chr10:115817493-115832986+	circRNA	1		0.041	143	-17.26	15514
mmu-miR-6769b-3p	chr10:115817493-115832986+	chr10:115817493-115832986+	circRNA	1			143	-17.22	15514
mmu-miR-34c-5p	chr10:115817493-115832986+	chr10:115817493-115832986+	circRNA	1	-0.021	-0.01	143	-16.84	15514
mmu-miR-6897-3p	chr10:115817493-115832986+	chr10:115817493-115832986+	circRNA	1		0.03	143	-16.25	15514
mmu-miR-494-3p	chr10:115817493-115832986+	chr10:115817493-115832986+	circRNA	1		-0.036	143	-16.15	15514
mmu-miR-7220-5p	chr10:115817493-115832986+	chr10:115817493-115832986+	circRNA	1			143	-16.15	15514
mmu-miR-495-3p	chr10:115817493-115832986+	chr10:115817493-115832986+	circRNA	1		0.029	143	-15.95	15514
mmu-miR-7046-3p	chr10:115817493-115832986+	chr10:115817493-115832986+	circRNA	1	-0.041	-0.146	143	-15.53	15514
mmu-miR-7027-3p	chr10:115817493-115832986+	chr10:115817493-115832986+	circRNA	1			143	-15.28	15514
mmu-miR-134-5p	chr10:115817493-115832986+	chr10:115817493-115832986+	circRNA	1	-0.019	-0.096	143	-14.94	15514
mmu-miR-7663-3p	chr10:115817493-115832986+	chr10:115817493-115832986+	circRNA	1			143	-13.43	15514
mmu-miR-872-3p	chr10:115817493-115832986+	chr10:115817493-115832986+	circRNA	1		0.01	143	-12.87	15514
mmu-miR-488-5p	chr10:115817493-115832986+	chr10:115817493-115832986+	circRNA	1		0.03	143	-12.36	15514
mmu-miR-3061-3p	chr10:115817493-115832986+	chr10:115817493-115832986+	circRNA	1	-0.007	-0.162	143	-12.27	15514
mmu-miR-7657-5p	chr10:115817493-115832986+	chr10:115817493-115832986+	circRNA	1			143	-11.94	15514
mmu-miR-6945-3p	chr10:115817493-115832986+	chr10:115817493-115832986+	circRNA	1	-0.053	-0.126	143	-11.14	15514
mmu-miR-1957b	chr10:115817493-115832986+	chr10:115817493-115832986+	circRNA	1			143	-10.15	15514
mmu-miR-6420	chr10:115817493-115832986+	chr10:115817493-115832986+	circRNA	1		-0.013	143	-5.16	15514
mmu-miR-3552	chr10:115817493-115832986+	chr10:115817493-115832986+	circRNA	1			142	-30.17	15514
mmu-miR-7663-5p	chr10:115817493-115832986+	chr10:115817493-115832986+	circRNA	1			142	-25.88	15514
mmu-miR-188-3p	chr10:115817493-115832986+	chr10:115817493-115832986+	circRNA	1		0.032	142	-25.5	15514
mmu-miR-1964-5p	chr10:115817493-115832986+	chr10:115817493-115832986+	circRNA	1		0.043	142	-23.93	15514
mmu-miR-6915-3p	chr10:115817493-115832986+	chr10:115817493-115832986+	circRNA	1		0.021	142	-23.88	15514
mmu-miR-92b-5p	chr10:115817493-115832986+	chr10:115817493-115832986+	circRNA	1		0.018	142	-23.75	15514
mmu-miR-6405	chr10:115817493-115832986+	chr10:115817493-115832986+	circRNA	1		0.028	142	-23.5	15514
mmu-miR-7676-3p	chr10:115817493-115832986+	chr10:115817493-115832986+	circRNA	1		-0.016	142	-22.48	15514
mmu-miR-6392-3p	chr10:115817493-115832986+	chr10:115817493-115832986+	circRNA	1			142	-22.42	15514
mmu-miR-665-3p	chr10:115817493-115832986+	chr10:115817493-115832986+	circRNA	1		0.037	142	-22.31	15514
mmu-miR-1899	chr10:115817493-115832986+	chr10:115817493-115832986+	circRNA	1			142	-22.28	15514
mmu-miR-485-5p	chr10:115817493-115832986+	chr10:115817493-115832986+	circRNA	1		0.044	142	-22.2	15514
mmu-miR-3073b-3p	chr10:115817493-115832986+	chr10:115817493-115832986+	circRNA	1			142	-21.42	15514
mmu-miR-3087-3p	chr10:115817493-115832986+	chr10:115817493-115832986+	circRNA	1			142	-21.33	15514
mmu-miR-7055-5p	chr10:115817493-115832986+	chr10:115817493-115832986+	circRNA	1			142	-21.33	15514
mmu-miR-378a-3p	chr10:115817493-115832986+	chr10:115817493-115832986+	circRNA	1			142	-21.01	15514
mmu-miR-378c	chr10:115817493-115832986+	chr10:115817493-115832986+	circRNA	1			142	-20.8	15514
mmu-miR-1224-5p	chr10:115817493-115832986+	chr10:115817493-115832986+	circRNA	1			142	-20.68	15514
mmu-miR-6999-5p	chr10:115817493-115832986+	chr10:115817493-115832986+	circRNA	1		0.042	142	-20.53	15514
mmu-miR-7022-3p	chr10:115817493-115832986+	chr10:115817493-115832986+	circRNA	1		0.024	142	-20.4	15514
mmu-miR-3091-3p	chr10:115817493-115832986+	chr10:115817493-115832986+	circRNA	1		0.039	142	-20.3	15514
mmu-miR-1930-3p	chr10:115817493-115832986+	chr10:115817493-115832986+	circRNA	1			142	-20.16	15514
mmu-miR-3064-5p	chr10:115817493-115832986+	chr10:115817493-115832986+	circRNA	1			142	-19.88	15514
mmu-miR-7236-3p	chr10:115817493-115832986+	chr10:115817493-115832986+	circRNA	1	-0.327	-0.283	142	-19.45	15514
mmu-miR-299b-5p	chr10:115817493-115832986+	chr10:115817493-115832986+	circRNA	1		0.015	142	-19.28	15514
mmu-miR-92a-1-5p	chr10:115817493-115832986+	chr10:115817493-115832986+	circRNA	1			142	-18.66	15514
mmu-miR-7118-3p	chr10:115817493-115832986+	chr10:115817493-115832986+	circRNA	1			142	-18.63	15514
mmu-miR-582-3p	chr10:115817493-115832986+	chr10:115817493-115832986+	circRNA	1			142	-18.5	15514
mmu-miR-7024-5p	chr10:115817493-115832986+	chr10:115817493-115832986+	circRNA	1			142	-17.97	15514
mmu-miR-3087-5p	chr10:115817493-115832986+	chr10:115817493-115832986+	circRNA	1			142	-17.51	15514
mmu-miR-155-5p	chr10:115817493-115832986+	chr10:115817493-115832986+	circRNA	1			142	-17.47	15514
mmu-miR-148a-5p	chr10:115817493-115832986+	chr10:115817493-115832986+	circRNA	1		0.04	142	-17.44	15514
mmu-miR-6391	chr10:115817493-115832986+	chr10:115817493-115832986+	circRNA	1		0.028	142	-16.51	15514
mmu-miR-3471	chr10:115817493-115832986+	chr10:115817493-115832986+	circRNA	1		0.037	142	-16.23	15514
mmu-miR-693-5p	chr10:115817493-115832986+	chr10:115817493-115832986+	circRNA	1			142	-16.16	15514
mmu-miR-7081-3p	chr10:115817493-115832986+	chr10:115817493-115832986+	circRNA	1	-0.034	-0.071	142	-15.97	15514
mmu-miR-1264-5p	chr10:115817493-115832986+	chr10:115817493-115832986+	circRNA	1			142	-15.43	15514
mmu-miR-7241-3p	chr10:115817493-115832986+	chr10:115817493-115832986+	circRNA	1			142	-15.37	15514
mmu-miR-1981-3p	chr10:115817493-115832986+	chr10:115817493-115832986+	circRNA	1		0.03	142	-15.31	15514
mmu-miR-6964-3p	chr10:115817493-115832986+	chr10:115817493-115832986+	circRNA	1		0.013	142	-15.08	15514
mmu-miR-3547-3p	chr10:115817493-115832986+	chr10:115817493-115832986+	circRNA	1	-0.27	-0.283	142	-14.98	15514
mmu-miR-3964	chr10:115817493-115832986+	chr10:115817493-115832986+	circRNA	1			142	-14.6	15514
mmu-miR-6342	chr10:115817493-115832986+	chr10:115817493-115832986+	circRNA	1			142	-14.57	15514
mmu-miR-6954-3p	chr10:115817493-115832986+	chr10:115817493-115832986+	circRNA	1	-0.135	-0.058	142	-14.44	15514
mmu-miR-687	chr10:115817493-115832986+	chr10:115817493-115832986+	circRNA	1			142	-13.47	15514
mmu-miR-7680-5p	chr10:115817493-115832986+	chr10:115817493-115832986+	circRNA	1			142	-13.43	15514
mmu-miR-6348	chr10:115817493-115832986+	chr10:115817493-115832986+	circRNA	1	-0.14	-0.145	142	-13.34	15514
mmu-miR-6353	chr10:115817493-115832986+	chr10:115817493-115832986+	circRNA	1			142	-13.08	15514
mmu-miR-7060-3p	chr10:115817493-115832986+	chr10:115817493-115832986+	circRNA	1		-0.052	142	-11.96	15514
mmu-miR-6341	chr10:115817493-115832986+	chr10:115817493-115832986+	circRNA	1			142	-11.82	15514
mmu-miR-483-3p	chr10:115817493-115832986+	chr10:115817493-115832986+	circRNA	1	-0.082	-0.104	142	-11.39	15514
mmu-miR-3105-3p	chr10:115817493-115832986+	chr10:115817493-115832986+	circRNA	1		0.027	142	-10.78	15514
mmu-miR-1264-3p	chr10:115817493-115832986+	chr10:115817493-115832986+	circRNA	1		-0.023	142	-10.51	15514
mmu-miR-26a-1-3p	chr10:115817493-115832986+	chr10:115817493-115832986+	circRNA	1		-0.037	142	-8.62	15514
mmu-miR-204-5p	chr10:115817493-115832986+	chr10:115817493-115832986+	circRNA	1	-0.219	-0.28	142	-8.46	15514
mmu-miR-211-5p	chr10:115817493-115832986+	chr10:115817493-115832986+	circRNA	1	-0.219	-0.28	142	-8.46	15514
mmu-miR-6973b-3p	chr10:115817493-115832986+	chr10:115817493-115832986+	circRNA	1			141	-29.33	15514
mmu-miR-6912-3p	chr10:115817493-115832986+	chr10:115817493-115832986+	circRNA	1		0.041	141	-28.14	15514
mmu-miR-1306-5p	chr10:115817493-115832986+	chr10:115817493-115832986+	circRNA	1		0.059	141	-27	15514
mmu-miR-7036a-5p	chr10:115817493-115832986+	chr10:115817493-115832986+	circRNA	1			141	-26.59	15514
mmu-miR-3473b	chr10:115817493-115832986+	chr10:115817493-115832986+	circRNA	1			141	-26	15514
mmu-miR-3473e	chr10:115817493-115832986+	chr10:115817493-115832986+	circRNA	1			141	-26	15514
mmu-miR-669k-5p	chr10:115817493-115832986+	chr10:115817493-115832986+	circRNA	1			141	-25.47	15514
mmu-miR-133c	chr10:115817493-115832986+	chr10:115817493-115832986+	circRNA	1			141	-25.35	15514
mmu-miR-7041-3p	chr10:115817493-115832986+	chr10:115817493-115832986+	circRNA	1		-0.006	141	-24.9	15514
mmu-miR-666-5p	chr10:115817493-115832986+	chr10:115817493-115832986+	circRNA	1			141	-24.51	15514
mmu-miR-7026-5p	chr10:115817493-115832986+	chr10:115817493-115832986+	circRNA	1			141	-23.37	15514
mmu-miR-449a-5p	chr10:115817493-115832986+	chr10:115817493-115832986+	circRNA	1	-0.021	-0.01	141	-23.13	15514
mmu-miR-702-5p	chr10:115817493-115832986+	chr10:115817493-115832986+	circRNA	1		0.023	141	-22.99	15514
mmu-miR-429-5p	chr10:115817493-115832986+	chr10:115817493-115832986+	circRNA	1			141	-21.43	15514
mmu-miR-666-3p	chr10:115817493-115832986+	chr10:115817493-115832986+	circRNA	1			141	-21.36	15514
mmu-miR-770-5p	chr10:115817493-115832986+	chr10:115817493-115832986+	circRNA	1		0.001	141	-20.44	15514
mmu-miR-3093-3p	chr10:115817493-115832986+	chr10:115817493-115832986+	circRNA	1			141	-20.39	15514
mmu-miR-365-2-5p	chr10:115817493-115832986+	chr10:115817493-115832986+	circRNA	1		0.044	141	-20.12	15514
mmu-miR-3106-3p	chr10:115817493-115832986+	chr10:115817493-115832986+	circRNA	1			141	-20.07	15514
mmu-miR-27a-5p	chr10:115817493-115832986+	chr10:115817493-115832986+	circRNA	1		0.053	141	-19.9	15514
mmu-miR-6918-5p	chr10:115817493-115832986+	chr10:115817493-115832986+	circRNA	1		0.017	141	-19.53	15514
mmu-miR-5626-5p	chr10:115817493-115832986+	chr10:115817493-115832986+	circRNA	1		0.057	141	-19.4	15514
mmu-miR-1936	chr10:115817493-115832986+	chr10:115817493-115832986+	circRNA	1			141	-19.03	15514
mmu-miR-3108-5p	chr10:115817493-115832986+	chr10:115817493-115832986+	circRNA	1			141	-18.88	15514
mmu-miR-3072-3p	chr10:115817493-115832986+	chr10:115817493-115832986+	circRNA	1		-0.012	141	-18.56	15514
mmu-miR-7660-3p	chr10:115817493-115832986+	chr10:115817493-115832986+	circRNA	1			141	-17.91	15514
mmu-miR-350-3p	chr10:115817493-115832986+	chr10:115817493-115832986+	circRNA	1		0.041	141	-17.57	15514
mmu-miR-125a-3p	chr10:115817493-115832986+	chr10:115817493-115832986+	circRNA	1			141	-17.55	15514
mmu-miR-1902	chr10:115817493-115832986+	chr10:115817493-115832986+	circRNA	1		0.002	141	-17.29	15514
mmu-miR-222-5p	chr10:115817493-115832986+	chr10:115817493-115832986+	circRNA	1	-0.027	-0.134	141	-17.25	15514
mmu-miR-202-5p	chr10:115817493-115832986+	chr10:115817493-115832986+	circRNA	1		0.011	141	-17.21	15514
mmu-miR-7673-3p	chr10:115817493-115832986+	chr10:115817493-115832986+	circRNA	1		0.002	141	-17.08	15514
mmu-miR-19b-1-5p	chr10:115817493-115832986+	chr10:115817493-115832986+	circRNA	1			141	-16.27	15514
mmu-miR-1929-5p	chr10:115817493-115832986+	chr10:115817493-115832986+	circRNA	1			141	-16.07	15514
mmu-miR-455-3p	chr10:115817493-115832986+	chr10:115817493-115832986+	circRNA	1	-0.084	-0.179	141	-15.82	15514
mmu-miR-3082-3p	chr10:115817493-115832986+	chr10:115817493-115832986+	circRNA	1			141	-15.7	15514
mmu-miR-2183	chr10:115817493-115832986+	chr10:115817493-115832986+	circRNA	1			141	-15.47	15514
mmu-miR-491-3p	chr10:115817493-115832986+	chr10:115817493-115832986+	circRNA	1		0.04	141	-14.46	15514
mmu-miR-190b-5p	chr10:115817493-115832986+	chr10:115817493-115832986+	circRNA	1			141	-13.78	15514
mmu-miR-100-3p	chr10:115817493-115832986+	chr10:115817493-115832986+	circRNA	1		0.024	141	-13.72	15514
mmu-miR-7227-5p	chr10:115817493-115832986+	chr10:115817493-115832986+	circRNA	1		0.024	141	-13.6	15514
mmu-miR-7243-3p	chr10:115817493-115832986+	chr10:115817493-115832986+	circRNA	1	-0.141	-0.194	141	-13.47	15514
mmu-miR-744-3p	chr10:115817493-115832986+	chr10:115817493-115832986+	circRNA	1	-0.131	-0.239	141	-13.14	15514
mmu-miR-195a-5p	chr10:115817493-115832986+	chr10:115817493-115832986+	circRNA	1			141	-12.97	15514
mmu-miR-326-3p	chr10:115817493-115832986+	chr10:115817493-115832986+	circRNA	1	-0.004	-0.059	141	-12.83	15514
mmu-miR-434-5p	chr10:115817493-115832986+	chr10:115817493-115832986+	circRNA	1			141	-12.3	15514
mmu-miR-3060-3p	chr10:115817493-115832986+	chr10:115817493-115832986+	circRNA	1		0.03	141	-12.29	15514
mmu-miR-1194	chr10:115817493-115832986+	chr10:115817493-115832986+	circRNA	1		0.069	141	-11.72	15514
mmu-miR-6481	chr10:115817493-115832986+	chr10:115817493-115832986+	circRNA	1		0.042	141	-11.5	15514
mmu-miR-16-5p	chr10:115817493-115832986+	chr10:115817493-115832986+	circRNA	1			141	-11.14	15514
mmu-miR-383-3p	chr10:115817493-115832986+	chr10:115817493-115832986+	circRNA	1		0.016	141	-10.6	15514
mmu-miR-344e-3p	chr10:115817493-115832986+	chr10:115817493-115832986+	circRNA	1		0.022	141	-10.43	15514
mmu-miR-878-5p	chr10:115817493-115832986+	chr10:115817493-115832986+	circRNA	1		-0.024	141	-10.13	15514
mmu-miR-98-3p	chr10:115817493-115832986+	chr10:115817493-115832986+	circRNA	1		-0.038	141	-8.35	15514
mmu-miR-3057-3p	chr10:115817493-115832986+	chr10:115817493-115832986+	circRNA	1		0.03	140	-26.17	15514
mmu-miR-7222-3p	chr10:115817493-115832986+	chr10:115817493-115832986+	circRNA	1			140	-25.9	15514
mmu-miR-675-5p	chr10:115817493-115832986+	chr10:115817493-115832986+	circRNA	1			140	-24.23	15514
mmu-miR-1956	chr10:115817493-115832986+	chr10:115817493-115832986+	circRNA	1			140	-23.97	15514
mmu-miR-6931-3p	chr10:115817493-115832986+	chr10:115817493-115832986+	circRNA	1		0.064	140	-23.18	15514
mmu-miR-449c-5p	chr10:115817493-115832986+	chr10:115817493-115832986+	circRNA	1	-0.028	-0.013	140	-22.77	15514
mmu-miR-1892	chr10:115817493-115832986+	chr10:115817493-115832986+	circRNA	1		0.056	140	-22.48	15514
mmu-miR-6412	chr10:115817493-115832986+	chr10:115817493-115832986+	circRNA	1			140	-22.13	15514
mmu-miR-338-5p	chr10:115817493-115832986+	chr10:115817493-115832986+	circRNA	1			140	-21.5	15514
mmu-miR-302c-3p	chr10:115817493-115832986+	chr10:115817493-115832986+	circRNA	1			140	-20.9	15514
mmu-miR-148b-3p	chr10:115817493-115832986+	chr10:115817493-115832986+	circRNA	1			140	-20.82	15514
mmu-miR-5099	chr10:115817493-115832986+	chr10:115817493-115832986+	circRNA	1			140	-20.68	15514
mmu-miR-148a-3p	chr10:115817493-115832986+	chr10:115817493-115832986+	circRNA	1			140	-20.46	15514
mmu-miR-3069-5p	chr10:115817493-115832986+	chr10:115817493-115832986+	circRNA	1			140	-20.27	15514
mmu-miR-344h-3p	chr10:115817493-115832986+	chr10:115817493-115832986+	circRNA	1			140	-20.25	15514
mmu-miR-6394	chr10:115817493-115832986+	chr10:115817493-115832986+	circRNA	1	-0.068	-0.11	140	-20.11	15514
mmu-miR-5132-3p	chr10:115817493-115832986+	chr10:115817493-115832986+	circRNA	1		-0.016	140	-20.03	15514
mmu-miR-7094-3p	chr10:115817493-115832986+	chr10:115817493-115832986+	circRNA	1			140	-19.8	15514
mmu-miR-28a-3p	chr10:115817493-115832986+	chr10:115817493-115832986+	circRNA	1			140	-19.7	15514
mmu-miR-16-1-3p	chr10:115817493-115832986+	chr10:115817493-115832986+	circRNA	1			140	-19.6	15514
mmu-miR-3085-3p	chr10:115817493-115832986+	chr10:115817493-115832986+	circRNA	1			140	-19.4	15514
mmu-miR-767	chr10:115817493-115832986+	chr10:115817493-115832986+	circRNA	1		0.003	140	-19.37	15514
mmu-miR-5625-5p	chr10:115817493-115832986+	chr10:115817493-115832986+	circRNA	1		0.005	140	-19.26	15514
mmu-miR-8111	chr10:115817493-115832986+	chr10:115817493-115832986+	circRNA	1			140	-19.22	15514
mmu-miR-7218-5p	chr10:115817493-115832986+	chr10:115817493-115832986+	circRNA	1			140	-19.02	15514
mmu-miR-7647-5p	chr10:115817493-115832986+	chr10:115817493-115832986+	circRNA	1			140	-18.99	15514
mmu-miR-337-5p	chr10:115817493-115832986+	chr10:115817493-115832986+	circRNA	1			140	-18.7	15514
mmu-miR-369-3p	chr10:115817493-115832986+	chr10:115817493-115832986+	circRNA	1			140	-18.44	15514
mmu-miR-7066-5p	chr10:115817493-115832986+	chr10:115817493-115832986+	circRNA	1			140	-17.94	15514
mmu-miR-871-3p	chr10:115817493-115832986+	chr10:115817493-115832986+	circRNA	1			140	-17.93	15514
mmu-miR-7036a-3p	chr10:115817493-115832986+	chr10:115817493-115832986+	circRNA	1	-0.134	-0.096	140	-17.63	15514
mmu-miR-218-5p	chr10:115817493-115832986+	chr10:115817493-115832986+	circRNA	1			140	-17.53	15514
mmu-miR-7217-5p	chr10:115817493-115832986+	chr10:115817493-115832986+	circRNA	1		-0.01	140	-17.39	15514
mmu-miR-6971-3p	chr10:115817493-115832986+	chr10:115817493-115832986+	circRNA	1		0.016	140	-17.23	15514
mmu-miR-380-3p	chr10:115817493-115832986+	chr10:115817493-115832986+	circRNA	1			140	-16.98	15514
mmu-miR-218-2-3p	chr10:115817493-115832986+	chr10:115817493-115832986+	circRNA	1		0.037	140	-16.74	15514
mmu-miR-6362	chr10:115817493-115832986+	chr10:115817493-115832986+	circRNA	1			140	-16.72	15514
mmu-miR-1905	chr10:115817493-115832986+	chr10:115817493-115832986+	circRNA	1	-0.022	-0.045	140	-16.52	15514
mmu-miR-7084-3p	chr10:115817493-115832986+	chr10:115817493-115832986+	circRNA	1	-0.013	-0.083	140	-16.21	15514
mmu-miR-6370	chr10:115817493-115832986+	chr10:115817493-115832986+	circRNA	1		-0.05	140	-16.07	15514
mmu-miR-6993-3p	chr10:115817493-115832986+	chr10:115817493-115832986+	circRNA	1			140	-15.89	15514
mmu-miR-30c-5p	chr10:115817493-115832986+	chr10:115817493-115832986+	circRNA	1			140	-14.95	15514
mmu-miR-6376	chr10:115817493-115832986+	chr10:115817493-115832986+	circRNA	1			140	-14.75	15514
mmu-miR-301b-3p	chr10:115817493-115832986+	chr10:115817493-115832986+	circRNA	1			140	-14.68	15514
mmu-miR-181b-1-3p	chr10:115817493-115832986+	chr10:115817493-115832986+	circRNA	1			140	-14.64	15514
mmu-miR-294-5p	chr10:115817493-115832986+	chr10:115817493-115832986+	circRNA	1			140	-14.47	15514
mmu-miR-698-3p	chr10:115817493-115832986+	chr10:115817493-115832986+	circRNA	1		0.026	140	-14.16	15514
mmu-miR-7227-3p	chr10:115817493-115832986+	chr10:115817493-115832986+	circRNA	1		-0.007	140	-14.11	15514
mmu-miR-6923-3p	chr10:115817493-115832986+	chr10:115817493-115832986+	circRNA	1	-0.045	-0.092	140	-14.08	15514
mmu-miR-344e-5p	chr10:115817493-115832986+	chr10:115817493-115832986+	circRNA	1			140	-14.06	15514
mmu-miR-344h-5p	chr10:115817493-115832986+	chr10:115817493-115832986+	circRNA	1			140	-14.06	15514
mmu-miR-7002-5p	chr10:115817493-115832986+	chr10:115817493-115832986+	circRNA	1	-0.321	-0.388	140	-14.03	15514
mmu-miR-3068-3p	chr10:115817493-115832986+	chr10:115817493-115832986+	circRNA	1			140	-13.86	15514
mmu-miR-133b-5p	chr10:115817493-115832986+	chr10:115817493-115832986+	circRNA	1			140	-13.75	15514
mmu-miR-1193-3p	chr10:115817493-115832986+	chr10:115817493-115832986+	circRNA	1	-0.09	-0.123	140	-13.63	15514
mmu-miR-674-3p	chr10:115817493-115832986+	chr10:115817493-115832986+	circRNA	1	-0.017	-0.071	140	-13.52	15514
mmu-miR-1950	chr10:115817493-115832986+	chr10:115817493-115832986+	circRNA	1		-0.044	140	-13.24	15514
mmu-miR-138-2-3p	chr10:115817493-115832986+	chr10:115817493-115832986+	circRNA	1			140	-13.18	15514
mmu-miR-3062-3p	chr10:115817493-115832986+	chr10:115817493-115832986+	circRNA	1	-0.073	-0.122	140	-13.05	15514
mmu-miR-212-3p	chr10:115817493-115832986+	chr10:115817493-115832986+	circRNA	1	-0.022	-0.206	140	-12.98	15514
mmu-miR-3971	chr10:115817493-115832986+	chr10:115817493-115832986+	circRNA	1	-0.095	-0.134	140	-12.92	15514
mmu-miR-6384	chr10:115817493-115832986+	chr10:115817493-115832986+	circRNA	1	-0.211	-0.366	140	-12.37	15514
mmu-miR-7080-3p	chr10:115817493-115832986+	chr10:115817493-115832986+	circRNA	1	-0.057	-0.057	140	-11.86	15514
mmu-miR-592-5p	chr10:115817493-115832986+	chr10:115817493-115832986+	circRNA	1			140	-11.76	15514
mmu-miR-539-3p	chr10:115817493-115832986+	chr10:115817493-115832986+	circRNA	1		0.011	140	-11.15	15514
mmu-miR-7010-3p	chr10:115817493-115832986+	chr10:115817493-115832986+	circRNA	1		0.019	140	-11.13	15514
mmu-miR-7065-3p	chr10:115817493-115832986+	chr10:115817493-115832986+	circRNA	1	-0.123	-0.353	140	-10.77	15514
mmu-miR-7007-3p	chr10:115817493-115832986+	chr10:115817493-115832986+	circRNA	1	-0.024	-0.077	140	-10.73	15514
mmu-miR-6933-3p	chr10:115817493-115832986+	chr10:115817493-115832986+	circRNA	1	-0.003	-0.234	140	-10.67	15514
mmu-miR-449c-3p	chr10:115817493-115832986+	chr10:115817493-115832986+	circRNA	1			140	-10.56	15514
mmu-miR-217-5p	chr10:115817493-115832986+	chr10:115817493-115832986+	circRNA	1	-0.074	-0.183	140	-10.41	15514
mmu-miR-499-3p	chr10:115817493-115832986+	chr10:115817493-115832986+	circRNA	1		0.007	140	-10.23	15514
mmu-miR-302a-5p	chr10:115817493-115832986+	chr10:115817493-115832986+	circRNA	1		-0.027	140	-10.19	15514
mmu-miR-6910-3p	chr10:115817493-115832986+	chr10:115817493-115832986+	circRNA	1			140	-9.88	15514
mmu-miR-374b-5p	chr10:115817493-115832986+	chr10:115817493-115832986+	circRNA	1			140	-9.76	15514
mmu-miR-3057-3p	chr10:127002881-127004771+	chr10:127002881-127004771+	circRNA	4	-0.708	-0.58	600	-87.61	1911
mmu-miR-214-5p	chr10:127002881-127004771+	chr10:127002881-127004771+	circRNA	4	-0.388	-0.289	582	-82.55	1911
mmu-miR-669p-5p	chr10:127002881-127004771+	chr10:127002881-127004771+	circRNA	4		-0.038	580	-77.36	1911
mmu-miR-669a-5p	chr10:127002881-127004771+	chr10:127002881-127004771+	circRNA	4		-0.038	580	-77.36	1911
mmu-miR-207	chr10:127002881-127004771+	chr10:127002881-127004771+	circRNA	3	-0.087	-0.12	454	-81.73	1911
mmu-miR-27b-3p	chr10:127002881-127004771+	chr10:127002881-127004771+	circRNA	3	-0.083	-0.134	452	-52.84	1911
mmu-miR-27a-3p	chr10:127002881-127004771+	chr10:127002881-127004771+	circRNA	3	-0.083	-0.134	452	-52.57	1911
mmu-miR-7667-5p	chr10:127002881-127004771+	chr10:127002881-127004771+	circRNA	3		-0.026	446	-71.27	1911
mmu-miR-1839-5p	chr10:127002881-127004771+	chr10:127002881-127004771+	circRNA	3	-0.08	-0.108	444	-55.87	1911
mmu-miR-6899-3p	chr10:127002881-127004771+	chr10:127002881-127004771+	circRNA	3	-0.028	-0.033	441	-67.09	1911
mmu-miR-6976-3p	chr10:127002881-127004771+	chr10:127002881-127004771+	circRNA	3	-0.324	-0.284	436	-53.26	1911
mmu-miR-7029-3p	chr10:127002881-127004771+	chr10:127002881-127004771+	circRNA	3	-0.49	-0.378	434	-51.85	1911
mmu-miR-6984-3p	chr10:127002881-127004771+	chr10:127002881-127004771+	circRNA	3	-0.071	-0.247	433	-51.27	1911
mmu-miR-7118-5p	chr10:127002881-127004771+	chr10:127002881-127004771+	circRNA	3	-0.201	-0.165	431	-67.48	1911
mmu-miR-7076-5p	chr10:127002881-127004771+	chr10:127002881-127004771+	circRNA	3	-0.297	-0.187	430	-66.73	1911
mmu-miR-497b	chr10:127002881-127004771+	chr10:127002881-127004771+	circRNA	3		0.057	425	-73.84	1911
mmu-miR-2861	chr10:127002881-127004771+	chr10:127002881-127004771+	circRNA	3	-0.284	-0.171	424	-76.21	1911
mmu-miR-532-3p	chr10:127002881-127004771+	chr10:127002881-127004771+	circRNA	3	-0.282	-0.176	423	-52.46	1911
mmu-miR-6357	chr10:127002881-127004771+	chr10:127002881-127004771+	circRNA	2	-0.108	-0.085	322	-56.39	1911
mmu-miR-7058-3p	chr10:127002881-127004771+	chr10:127002881-127004771+	circRNA	2		-0.012	320	-55.8	1911
mmu-miR-330-5p	chr10:127002881-127004771+	chr10:127002881-127004771+	circRNA	2	-0.302	-0.267	316	-44.49	1911
mmu-miR-6909-3p	chr10:127002881-127004771+	chr10:127002881-127004771+	circRNA	2	-0.351	-0.191	315	-64.7	1911
mmu-miR-6345	chr10:127002881-127004771+	chr10:127002881-127004771+	circRNA	2	-0.108	-0.085	315	-47.37	1911
mmu-miR-6966-3p	chr10:127002881-127004771+	chr10:127002881-127004771+	circRNA	2	-0.228	-0.23	315	-42.67	1911
mmu-miR-3473d	chr10:127002881-127004771+	chr10:127002881-127004771+	circRNA	2	-0.046	-0.092	311	-43.94	1911
mmu-miR-6991-3p	chr10:127002881-127004771+	chr10:127002881-127004771+	circRNA	2	-0.224	-0.195	310	-41.54	1911
mmu-miR-3544-5p	chr10:127002881-127004771+	chr10:127002881-127004771+	circRNA	2	-0.3	-0.345	310	-35.73	1911
mmu-miR-128-3p	chr10:127002881-127004771+	chr10:127002881-127004771+	circRNA	2	-0.287	-0.349	308	-35.39	1911
mmu-miR-6969-5p	chr10:127002881-127004771+	chr10:127002881-127004771+	circRNA	2	-0.632	-0.62	308	-33	1911
mmu-miR-7081-5p	chr10:127002881-127004771+	chr10:127002881-127004771+	circRNA	2	-0.154	-0.127	306	-55.49	1911
mmu-miR-29b-2-5p	chr10:127002881-127004771+	chr10:127002881-127004771+	circRNA	2			305	-42.37	1911
mmu-miR-450a-2-3p	chr10:127002881-127004771+	chr10:127002881-127004771+	circRNA	2	-0.069	-0.044	305	-41.68	1911
mmu-miR-6912-5p	chr10:127002881-127004771+	chr10:127002881-127004771+	circRNA	2	-0.466	-0.413	304	-48.5	1911
mmu-miR-466k	chr10:127002881-127004771+	chr10:127002881-127004771+	circRNA	2		-0.024	304	-41.83	1911
mmu-miR-7038-3p	chr10:127002881-127004771+	chr10:127002881-127004771+	circRNA	2	-0.267	-0.253	303	-38.07	1911
mmu-miR-7022-3p	chr10:127002881-127004771+	chr10:127002881-127004771+	circRNA	2	-0.08	-0.054	302	-40.1	1911
mmu-miR-6953-5p	chr10:127002881-127004771+	chr10:127002881-127004771+	circRNA	2	-0.168	-0.074	301	-50.76	1911
mmu-miR-7656-3p	chr10:127002881-127004771+	chr10:127002881-127004771+	circRNA	2	-0.22	-0.314	301	-46.89	1911
mmu-miR-122-5p	chr10:127002881-127004771+	chr10:127002881-127004771+	circRNA	2	-0.193	-0.172	301	-40.35	1911
mmu-miR-6363	chr10:127002881-127004771+	chr10:127002881-127004771+	circRNA	2	-0.174	-0.198	301	-30.98	1911
mmu-miR-7012-5p	chr10:127002881-127004771+	chr10:127002881-127004771+	circRNA	2	-0.042	-0.045	300	-51.96	1911
mmu-miR-7682-3p	chr10:127002881-127004771+	chr10:127002881-127004771+	circRNA	2	-0.24	-0.243	300	-50.8	1911
mmu-miR-7088-3p	chr10:127002881-127004771+	chr10:127002881-127004771+	circRNA	2	-0.079	-0.129	300	-49.52	1911
mmu-miR-6986-5p	chr10:127002881-127004771+	chr10:127002881-127004771+	circRNA	2			300	-48.28	1911
mmu-miR-8091	chr10:127002881-127004771+	chr10:127002881-127004771+	circRNA	2	-0.24	-0.203	300	-45.76	1911
mmu-miR-6340	chr10:127002881-127004771+	chr10:127002881-127004771+	circRNA	2	-0.044	-0.062	300	-45.27	1911
mmu-miR-669f-5p	chr10:127002881-127004771+	chr10:127002881-127004771+	circRNA	2		-0.011	300	-43.4	1911
mmu-miR-3090-5p	chr10:127002881-127004771+	chr10:127002881-127004771+	circRNA	2	-0.228	-0.212	299	-51.3	1911
mmu-miR-3967	chr10:127002881-127004771+	chr10:127002881-127004771+	circRNA	2	-0.147	-0.135	299	-40.22	1911
mmu-miR-6539	chr10:127002881-127004771+	chr10:127002881-127004771+	circRNA	2	-0.275	-0.36	299	-34.22	1911
mmu-miR-7647-3p	chr10:127002881-127004771+	chr10:127002881-127004771+	circRNA	2	-0.131	-0.156	298	-45.31	1911
mmu-miR-135a-1-3p	chr10:127002881-127004771+	chr10:127002881-127004771+	circRNA	2	-0.147	-0.126	298	-43.81	1911
mmu-miR-7001-3p	chr10:127002881-127004771+	chr10:127002881-127004771+	circRNA	2	-0.206	-0.186	298	-35.79	1911
mmu-miR-2136	chr10:127002881-127004771+	chr10:127002881-127004771+	circRNA	2	-0.353	-0.254	298	-35.78	1911
mmu-miR-466l-5p	chr10:127002881-127004771+	chr10:127002881-127004771+	circRNA	2	-0.056	-0.107	298	-33.89	1911
mmu-miR-9768-3p	chr10:127002881-127004771+	chr10:127002881-127004771+	circRNA	2	-0.044	-0.037	297	-49.44	1911
mmu-miR-5134-5p	chr10:127002881-127004771+	chr10:127002881-127004771+	circRNA	2		0.005	296	-50.4	1911
mmu-miR-7016-3p	chr10:127002881-127004771+	chr10:127002881-127004771+	circRNA	2	-0.326	-0.213	296	-49.92	1911
mmu-miR-351-5p	chr10:127002881-127004771+	chr10:127002881-127004771+	circRNA	2	-0.024	0.017	295	-52.96	1911
mmu-miR-672-5p	chr10:127002881-127004771+	chr10:127002881-127004771+	circRNA	2		0.049	295	-46.93	1911
mmu-miR-1956	chr10:127002881-127004771+	chr10:127002881-127004771+	circRNA	2	-0.496	-0.409	295	-42.01	1911
mmu-miR-3552	chr10:127002881-127004771+	chr10:127002881-127004771+	circRNA	2	-0.35	-0.309	295	-41.2	1911
mmu-miR-3091-3p	chr10:127002881-127004771+	chr10:127002881-127004771+	circRNA	2	-0.358	-0.295	295	-37.56	1911
mmu-miR-7080-5p	chr10:127002881-127004771+	chr10:127002881-127004771+	circRNA	2	-0.224	-0.215	294	-52.67	1911
mmu-miR-6944-5p	chr10:127002881-127004771+	chr10:127002881-127004771+	circRNA	2	-0.149	-0.123	294	-45.4	1911
mmu-miR-326-3p	chr10:127002881-127004771+	chr10:127002881-127004771+	circRNA	2	-0.274	-0.22	294	-32.43	1911
mmu-miR-6981-5p	chr10:127002881-127004771+	chr10:127002881-127004771+	circRNA	2	-0.005	0.011	293	-51.84	1911
mmu-miR-7050-5p	chr10:127002881-127004771+	chr10:127002881-127004771+	circRNA	2	-0.012	-0.025	293	-50.24	1911
mmu-miR-6950-5p	chr10:127002881-127004771+	chr10:127002881-127004771+	circRNA	2	-0.098	-0.064	293	-46.67	1911
mmu-miR-211-5p	chr10:127002881-127004771+	chr10:127002881-127004771+	circRNA	2	-0.017	0.011	293	-44	1911
mmu-miR-7030-5p	chr10:127002881-127004771+	chr10:127002881-127004771+	circRNA	2	-0.318	-0.191	292	-51.2	1911
mmu-miR-7018-5p	chr10:127002881-127004771+	chr10:127002881-127004771+	circRNA	2	-0.057	-0.064	292	-44.59	1911
mmu-miR-665-5p	chr10:127002881-127004771+	chr10:127002881-127004771+	circRNA	2	-0.321	-0.178	292	-41.91	1911
mmu-miR-5129-5p	chr10:127002881-127004771+	chr10:127002881-127004771+	circRNA	2	-0.368	-0.211	292	-36.56	1911
mmu-miR-1231-5p	chr10:127002881-127004771+	chr10:127002881-127004771+	circRNA	2	-0.147	-0.12	291	-44.76	1911
mmu-miR-7231-5p	chr10:127002881-127004771+	chr10:127002881-127004771+	circRNA	2	-0.116	-0.092	291	-41.55	1911
mmu-miR-7051-3p	chr10:127002881-127004771+	chr10:127002881-127004771+	circRNA	2	-0.008	-0.012	291	-38.99	1911
mmu-miR-761	chr10:127002881-127004771+	chr10:127002881-127004771+	circRNA	2	-0.162	-0.134	290	-44.48	1911
mmu-miR-298-3p	chr10:127002881-127004771+	chr10:127002881-127004771+	circRNA	2	-0.023	0.013	290	-38.28	1911
mmu-miR-494-3p	chr10:127002881-127004771+	chr10:127002881-127004771+	circRNA	2	-0.021	-0.263	290	-30.57	1911
mmu-miR-7037-3p	chr10:127002881-127004771+	chr10:127002881-127004771+	circRNA	2	-0.136	-0.069	289	-56.89	1911
mmu-miR-6992-5p	chr10:127002881-127004771+	chr10:127002881-127004771+	circRNA	2		0.009	289	-51.94	1911
mmu-miR-5617-5p	chr10:127002881-127004771+	chr10:127002881-127004771+	circRNA	2		0.004	289	-44.87	1911
mmu-miR-7056-3p	chr10:127002881-127004771+	chr10:127002881-127004771+	circRNA	2	-0.071	-0.075	289	-42.3	1911
mmu-miR-7213-5p	chr10:127002881-127004771+	chr10:127002881-127004771+	circRNA	2	-0.339	-0.281	289	-40.7	1911
mmu-miR-574-5p	chr10:127002881-127004771+	chr10:127002881-127004771+	circRNA	2	-0.394	-0.353	289	-35.99	1911
mmu-miR-6971-5p	chr10:127002881-127004771+	chr10:127002881-127004771+	circRNA	2		0.02	288	-53.13	1911
mmu-miR-7054-5p	chr10:127002881-127004771+	chr10:127002881-127004771+	circRNA	2		0.021	288	-47.99	1911
mmu-miR-6948-3p	chr10:127002881-127004771+	chr10:127002881-127004771+	circRNA	2	-0.209	-0.183	288	-40.67	1911
mmu-miR-214-3p	chr10:127002881-127004771+	chr10:127002881-127004771+	circRNA	2	-0.158	-0.127	288	-39.28	1911
mmu-miR-6929-3p	chr10:127002881-127004771+	chr10:127002881-127004771+	circRNA	2	-0.441	-0.342	288	-35.03	1911
mmu-miR-6916-5p	chr10:127002881-127004771+	chr10:127002881-127004771+	circRNA	2	-0.057	-0.011	288	-33.17	1911
mmu-miR-7231-3p	chr10:127002881-127004771+	chr10:127002881-127004771+	circRNA	2	-0.026	-0.084	287	-45.21	1911
mmu-miR-210-5p	chr10:127002881-127004771+	chr10:127002881-127004771+	circRNA	2	-0.168	-0.166	287	-42.53	1911
mmu-miR-505-5p	chr10:127002881-127004771+	chr10:127002881-127004771+	circRNA	2	-0.176	-0.119	287	-40.01	1911
mmu-miR-669l-5p	chr10:127002881-127004771+	chr10:127002881-127004771+	circRNA	2		-0.038	287	-35.26	1911
mmu-miR-6955-5p	chr10:127002881-127004771+	chr10:127002881-127004771+	circRNA	2		-0.021	286	-49.36	1911
mmu-miR-5622-5p	chr10:127002881-127004771+	chr10:127002881-127004771+	circRNA	2		0.021	286	-41.84	1911
mmu-miR-204-5p	chr10:127002881-127004771+	chr10:127002881-127004771+	circRNA	2	-0.017	0.011	285	-44.28	1911
mmu-miR-7212-5p	chr10:127002881-127004771+	chr10:127002881-127004771+	circRNA	2		0.05	284	-49.39	1911
mmu-miR-7662-3p	chr10:127002881-127004771+	chr10:127002881-127004771+	circRNA	2	-0.176	-0.119	284	-45.65	1911
mmu-miR-6960-5p	chr10:127002881-127004771+	chr10:127002881-127004771+	circRNA	2		0.041	284	-35.75	1911
mmu-miR-7085-5p	chr10:127002881-127004771+	chr10:127002881-127004771+	circRNA	2		0.003	283	-55.9	1911
mmu-miR-5623-3p	chr10:127002881-127004771+	chr10:127002881-127004771+	circRNA	2		-0.004	283	-44.32	1911
[truncated: 113,594 more rows]

## Sheet: binding_sites
miRNA binding sites miRNA Binding Sites on target. Range: the position of Binding site on target. Seed Match: the type for the seed match. context+ score & context score: The context+ score & context score from TargetScan. Structure Score & Free Energy: The thermodynamic properties of the binding site from miRanda.
miRNA	Seqname	GeneSymbol	Type	Range	Seed Match	Context+ Score	Context Score	Structure Score	Free Energy
mmu-miR-28a-5p	chr10:111976742-111977398+	chr10:111976742-111977398+	circRNA	(255,276)	7mer-m8	-0.178	-0.149	161	-20.73
mmu-miR-7234-3p	chr10:111976742-111977398+	chr10:111976742-111977398+	circRNA	(42,66)	7mer-m8	-0.262	-0.225	160	-16.67
mmu-miR-6402	chr10:111976742-111977398+	chr10:111976742-111977398+	circRNA	(265,287)	8mer	-0.317	-0.3	159	-22.25
mmu-miR-7215-5p	chr10:111976742-111977398+	chr10:111976742-111977398+	circRNA	(181,208)	8mer	-0.192	-0.386	159	-19.15
mmu-miR-6908-5p	chr10:111976742-111977398+	chr10:111976742-111977398+	circRNA	(116,139)	7mer-m8	-0.209	-0.2	159	-23.49
mmu-miR-7680-3p	chr10:111976742-111977398+	chr10:111976742-111977398+	circRNA	(118,140)	Imperfect			158	-24.43
mmu-miR-7031-5p	chr10:111976742-111977398+	chr10:111976742-111977398+	circRNA	(310,333)	Imperfect			157	-28.15
mmu-miR-3073a-3p	chr10:111976742-111977398+	chr10:111976742-111977398+	circRNA	(152,176)	7mer-m8	-0.219	-0.261	156	-17.36
mmu-miR-6984-5p	chr10:111976742-111977398+	chr10:111976742-111977398+	circRNA	(307,333)	7mer-m8	-0.049	-0.128	156	-26.94
mmu-miR-28c	chr10:111976742-111977398+	chr10:111976742-111977398+	circRNA	(256,275)	7mer-m8	-0.216	-0.162	156	-21.15
mmu-miR-7028-3p	chr10:111976742-111977398+	chr10:111976742-111977398+	circRNA	(200,225)	8mer	-0.27	-0.337	155	-18.88
mmu-miR-8118	chr10:111976742-111977398+	chr10:111976742-111977398+	circRNA	(29,49)	8mer	-0.206	-0.321	155	-15.78
mmu-miR-7063-5p	chr10:111976742-111977398+	chr10:111976742-111977398+	circRNA	(307,332)	Imperfect			153	-27.27
mmu-miR-707	chr10:111976742-111977398+	chr10:111976742-111977398+	circRNA	(22,43)	7mer-m8	-0.142	-0.148	152	-22.84
mmu-miR-7234-5p	chr10:111976742-111977398+	chr10:111976742-111977398+	circRNA	(203,228)	Imperfect			152	-21.44
mmu-miR-499-3p	chr10:111976742-111977398+	chr10:111976742-111977398+	circRNA	(139,163)	7mer-m8	-0.113	-0.216	152	-13.8
mmu-miR-3103-3p	chr10:111976742-111977398+	chr10:111976742-111977398+	circRNA	(190,213)	7mer-m8	-0.175	-0.199	151	-14.6
mmu-let-7j	chr10:111976742-111977398+	chr10:111976742-111977398+	circRNA	(128,152)	Imperfect			151	-20.34
mmu-miR-540-5p	chr10:111976742-111977398+	chr10:111976742-111977398+	circRNA	(50,74)	8mer	-0.481	-0.427	150	-17.55
mmu-miR-5620-3p	chr10:111976742-111977398+	chr10:111976742-111977398+	circRNA	(21,44)	7mer-m8	-0.169	-0.214	150	-18.17
mmu-miR-488-3p	chr10:111976742-111977398+	chr10:111976742-111977398+	circRNA	(310,332)	7mer-m8	-0.079	-0.113	150	-17.24
mmu-let-7g-5p	chr10:111976742-111977398+	chr10:111976742-111977398+	circRNA	(271,292)	Imperfect			150	-26.1
mmu-miR-132-3p	chr10:111976742-111977398+	chr10:111976742-111977398+	circRNA	(23,46)	7mer-m8	-0.187	-0.231	150	-17.7
mmu-miR-471-3p	chr10:111976742-111977398+	chr10:111976742-111977398+	circRNA	(309,331)	8mer	-0.187	-0.207	149	-14.23
mmu-miR-3086-3p	chr10:111976742-111977398+	chr10:111976742-111977398+	circRNA	(219,240)	Imperfect			149	-19.43
mmu-miR-7683-5p	chr10:111976742-111977398+	chr10:111976742-111977398+	circRNA	(290,312)	Offset 6mer		-0.016	149	-26.42
mmu-miR-28b	chr10:111976742-111977398+	chr10:111976742-111977398+	circRNA	(255,275)	7mer-m8	-0.188	-0.115	149	-17.26
mmu-miR-6951-3p	chr10:111976742-111977398+	chr10:111976742-111977398+	circRNA	(205,226)	Imperfect			149	-18.59
mmu-miR-881-3p	chr10:111976742-111977398+	chr10:111976742-111977398+	circRNA	(291,312)	Imperfect			149	-20.03
mmu-let-7c-1-3p	chr10:111976742-111977398+	chr10:111976742-111977398+	circRNA	(29,52)	8mer	-0.247	-0.374	149	-13.99
mmu-miR-6997-3p	chr10:111976742-111977398+	chr10:111976742-111977398+	circRNA	(195,215)	7mer-m8	-0.129	-0.17	148	-15.41
mmu-miR-320-5p	chr10:111976742-111977398+	chr10:111976742-111977398+	circRNA	(204,226)	Offset 6mer		-0.034	148	-20.4
mmu-miR-7079-5p	chr10:111976742-111977398+	chr10:111976742-111977398+	circRNA	(298,320)	Offset 6mer		-0.014	148	-27.65
mmu-miR-3113-5p	chr10:111976742-111977398+	chr10:111976742-111977398+	circRNA	(97,119)	7mer-m8	-0.161	-0.105	147	-18.69
mmu-miR-7662-5p	chr10:111976742-111977398+	chr10:111976742-111977398+	circRNA	(298,320)	Offset 6mer		-0.012	147	-28
mmu-miR-8120	chr10:111976742-111977398+	chr10:111976742-111977398+	circRNA	(245,266)	7mer-m8	-0.144	-0.115	146	-14.42
mmu-miR-6386	chr10:111976742-111977398+	chr10:111976742-111977398+	circRNA	(242,266)	Offset 6mer		-0.008	145	-21.54
mmu-miR-3112-3p	chr10:111976742-111977398+	chr10:111976742-111977398+	circRNA	(263,284)	7mer-m8	-0.018	-0.064	145	-15.88
mmu-miR-7004-5p	chr10:111976742-111977398+	chr10:111976742-111977398+	circRNA	(299,325)	Imperfect			145	-28.99
mmu-miR-6898-5p	chr10:111976742-111977398+	chr10:111976742-111977398+	circRNA	(53,76)	8mer	-0.442	-0.413	145	-18.78
mmu-miR-212-3p	chr10:111976742-111977398+	chr10:111976742-111977398+	circRNA	(22,46)	7mer-m8	-0.168	-0.2	145	-14.78
mmu-miR-7081-3p	chr10:111976742-111977398+	chr10:111976742-111977398+	circRNA	(284,305)	8mer	-0.415	-0.33	145	-18.96
mmu-miR-485-3p	chr10:111976742-111977398+	chr10:111976742-111977398+	circRNA	(148,172)	Imperfect			145	-20.78
mmu-miR-692	chr10:111976742-111977398+	chr10:111976742-111977398+	circRNA	(190,209)	7mer-m8	-0.137	-0.275	144	-16.67
mmu-miR-7223-5p	chr10:111976742-111977398+	chr10:111976742-111977398+	circRNA	(89,108)	6mer		-0.03	144	-21.54
mmu-miR-5626-3p	chr10:111976742-111977398+	chr10:111976742-111977398+	circRNA	(266,287)	8mer	-0.264	-0.289	144	-10.45
mmu-miR-335-5p	chr10:111976742-111977398+	chr10:111976742-111977398+	circRNA	(89,112)	7mer-m8	-0.162	-0.162	144	-12.94
mmu-miR-7075-3p	chr10:111976742-111977398+	chr10:111976742-111977398+	circRNA	(277,298)	7mer-m8	-0.092	-0.097	144	-10.05
mmu-miR-350-3p	chr10:111976742-111977398+	chr10:111976742-111977398+	circRNA	(196,218)	8mer	-0.098	-0.255	144	-11.49
mmu-miR-466g	chr10:111976742-111977398+	chr10:111976742-111977398+	circRNA	(26,50)	Imperfect			144	-15.53
mmu-miR-3113-3p	chr10:111976742-111977398+	chr10:111976742-111977398+	circRNA	(98,118)	8mer	-0.439	-0.35	144	-19.29
mmu-let-7i-5p	chr10:111976742-111977398+	chr10:111976742-111977398+	circRNA	(270,292)	Imperfect			144	-22.24
mmu-miR-708-5p	chr10:111976742-111977398+	chr10:111976742-111977398+	circRNA	(254,276)	7mer-m8	-0.141	-0.087	144	-14.36
mmu-miR-692	chr10:111976742-111977398+	chr10:111976742-111977398+	circRNA	(202,223)	7mer-A1	-0.05	-0.104	143	-16
mmu-miR-872-3p	chr10:111976742-111977398+	chr10:111976742-111977398+	circRNA	(278,299)	Imperfect			143	-17.16
mmu-miR-7679-3p	chr10:111976742-111977398+	chr10:111976742-111977398+	circRNA	(230,254)	Offset 6mer		-0.032	143	-23.65
mmu-miR-3070-5p	chr10:111976742-111977398+	chr10:111976742-111977398+	circRNA	(282,305)	Offset 6mer		-0.039	142	-22.31
mmu-miR-331-3p	chr10:111976742-111977398+	chr10:111976742-111977398+	circRNA	(282,304)	7mer-A1	-0.172	-0.051	142	-23.77
mmu-miR-6961-3p	chr10:111976742-111977398+	chr10:111976742-111977398+	circRNA	(187,209)	Offset 6mer		-0.049	142	-12.58
mmu-miR-363-5p	chr10:111976742-111977398+	chr10:111976742-111977398+	circRNA	(235,257)	7mer-m8	-0.175	-0.134	142	-13.07
mmu-miR-6946-3p	chr10:111976742-111977398+	chr10:111976742-111977398+	circRNA	(207,227)	Offset 6mer		-0.011	142	-14.99
mmu-miR-672-3p	chr10:111976742-111977398+	chr10:111976742-111977398+	circRNA	(25,48)	Imperfect			142	-26.9
mmu-miR-7240-3p	chr10:111976742-111977398+	chr10:111976742-111977398+	circRNA	(213,233)	Imperfect			142	-17.92
mmu-miR-7084-3p	chr10:111976742-111977398+	chr10:111976742-111977398+	circRNA	(282,304)	Imperfect			142	-16.58
mmu-miR-676-3p	chr10:111976742-111977398+	chr10:111976742-111977398+	circRNA	(137,158)	Imperfect			141	-21.2
mmu-miR-434-3p	chr10:111976742-111977398+	chr10:111976742-111977398+	circRNA	(279,301)	Offset 6mer		0	141	-15.5
mmu-miR-29a-5p	chr10:111976742-111977398+	chr10:111976742-111977398+	circRNA	(165,186)	Imperfect			141	-14.62
mmu-miR-6416-5p	chr10:111976742-111977398+	chr10:111976742-111977398+	circRNA	(125,146)	6mer		-0.026	141	-15.18
mmu-miR-5621-3p	chr10:111976742-111977398+	chr10:111976742-111977398+	circRNA	(71,92)	7mer-m8	-0.321	-0.222	141	-18.47
mmu-miR-5125	chr10:111976742-111977398+	chr10:111976742-111977398+	circRNA	(120,140)	7mer-m8	-0.205	-0.187	140	-13.99
mmu-miR-532-5p	chr10:111976742-111977398+	chr10:111976742-111977398+	circRNA	(244,266)	Offset 6mer		-0.001	140	-17.84
mmu-miR-6936-5p	chr10:111976742-111977398+	chr10:111976742-111977398+	circRNA	(280,300)	Imperfect			140	-16.17
mmu-miR-7651-3p	chr10:111976742-111977398+	chr10:111976742-111977398+	circRNA	(261,285)	7mer-m8	-0.063	-0.121	140	-13.63
mmu-miR-7049-5p	chr10:111976742-111977398+	chr10:111976742-111977398+	circRNA	(313,333)	Imperfect			140	-18.51
mmu-miR-7214-5p	chr10:111976742-111977398+	chr10:111976742-111977398+	circRNA	(40,63)	Imperfect			140	-16.91
mmu-miR-883a-5p	chr10:111976742-111977398+	chr10:111976742-111977398+	circRNA	(296,318)	7mer-m8	-0.09	-0.055	140	-11.52
mmu-miR-3109-5p	chr10:111976742-111977398+	chr10:111976742-111977398+	circRNA	(295,321)	Imperfect			140	-20.86
mmu-miR-19b-3p	chr10:111976742-111977398+	chr10:111976742-111977398+	circRNA	(26,51)	Imperfect			140	-16.61
mmu-let-7c-5p	chr10:111976742-111977398+	chr10:111976742-111977398+	circRNA	(270,292)	Imperfect			140	-20.67
mmu-let-7b-5p	chr10:111976742-111977398+	chr10:111976742-111977398+	circRNA	(270,292)	Imperfect			140	-21.04
mmu-miR-329-5p	chr10:111976742-111977398+	chr10:111976742-111977398+	circRNA	(87,109)	Imperfect			140	-21.14
mmu-miR-7054-5p	chr10:115389173-115390436+	chr10:115389173-115390436+	circRNA	(1123,1148)	7mer-m8	-0.113	-0.125	166	-23.59
mmu-miR-7660-3p	chr10:115389173-115390436+	chr10:115389173-115390436+	circRNA	(1178,1201)	8mer	-0.205	-0.33	164	-17.02
mmu-miR-706	chr10:115389173-115390436+	chr10:115389173-115390436+	circRNA	(1117,1139)	7mer-m8	-0.1	-0.192	163	-15
mmu-miR-6898-3p	chr10:115389173-115390436+	chr10:115389173-115390436+	circRNA	(179,200)	7mer-m8	-0.189	-0.22	163	-16.34
mmu-miR-669c-3p	chr10:115389173-115390436+	chr10:115389173-115390436+	circRNA	(594,616)	7mer-m8	-0.057	-0.161	163	-18.38
mmu-miR-302b-3p	chr10:115389173-115390436+	chr10:115389173-115390436+	circRNA	(276,298)	Imperfect			161	-22.04
mmu-miR-196a-5p	chr10:115389173-115390436+	chr10:115389173-115390436+	circRNA	(1208,1228)	7mer-m8	-0.284	-0.307	161	-19.34
mmu-miR-6951-5p	chr10:115389173-115390436+	chr10:115389173-115390436+	circRNA	(854,874)	8mer	-0.158	-0.451	161	-9.48
mmu-miR-30d-3p	chr10:115389173-115390436+	chr10:115389173-115390436+	circRNA	(71,93)	8mer	-0.18	-0.324	160	-14.07
mmu-miR-30e-3p	chr10:115389173-115390436+	chr10:115389173-115390436+	circRNA	(71,93)	8mer	-0.18	-0.324	159	-13.32
mmu-miR-3109-5p	chr10:115389173-115390436+	chr10:115389173-115390436+	circRNA	(109,132)	7mer-m8	-0.186	-0.22	159	-17.53
mmu-miR-30a-3p	chr10:115389173-115390436+	chr10:115389173-115390436+	circRNA	(71,93)	8mer	-0.18	-0.324	159	-15.15
mmu-miR-6418-3p	chr10:115389173-115390436+	chr10:115389173-115390436+	circRNA	(438,464)	8mer	-0.224	-0.299	159	-26.18
mmu-miR-29a-5p	chr10:115389173-115390436+	chr10:115389173-115390436+	circRNA	(448,473)	8mer	-0.122	-0.329	158	-16.4
mmu-miR-6715-3p	chr10:115389173-115390436+	chr10:115389173-115390436+	circRNA	(203,225)	7mer-m8	-0.124	-0.192	158	-18.92
mmu-miR-669h-3p	chr10:115389173-115390436+	chr10:115389173-115390436+	circRNA	(911,932)	7mer-m8	-0.2	-0.314	158	-13.06
mmu-miR-7211-5p	chr10:115389173-115390436+	chr10:115389173-115390436+	circRNA	(59,81)	7mer-m8	-0.161	-0.198	157	-25.43
mmu-miR-21b	chr10:115389173-115390436+	chr10:115389173-115390436+	circRNA	(984,1007)	Imperfect			157	-15.77
mmu-miR-215-5p	chr10:115389173-115390436+	chr10:115389173-115390436+	circRNA	(88,109)	7mer-m8	-0.229	-0.226	157	-15.52
mmu-miR-376b-3p	chr10:115389173-115390436+	chr10:115389173-115390436+	circRNA	(679,700)	8mer	-0.208	-0.322	157	-16.7
mmu-miR-1966-3p	chr10:115389173-115390436+	chr10:115389173-115390436+	circRNA	(89,112)	8mer	-0.294	-0.392	157	-15.59
mmu-miR-302a-3p	chr10:115389173-115390436+	chr10:115389173-115390436+	circRNA	(276,298)	Imperfect			157	-22.19
mmu-miR-98-5p	chr10:115389173-115390436+	chr10:115389173-115390436+	circRNA	(1206,1229)	Offset 6mer	-0.09	-0.062	156	-19.86
mmu-miR-6999-3p	chr10:115389173-115390436+	chr10:115389173-115390436+	circRNA	(156,177)	7mer-m8	-0.243	-0.327	156	-19.04
mmu-miR-448-3p	chr10:115389173-115390436+	chr10:115389173-115390436+	circRNA	(909,931)	7mer-m8	-0.173	-0.272	156	-11.99
mmu-miR-6951-3p	chr10:115389173-115390436+	chr10:115389173-115390436+	circRNA	(299,320)	7mer-m8	-0.007	-0.268	155	-9.1
mmu-miR-6944-3p	chr10:115389173-115390436+	chr10:115389173-115390436+	circRNA	(601,624)	7mer-m8	-0.029	-0.125	155	-18.84
mmu-miR-6926-5p	chr10:115389173-115390436+	chr10:115389173-115390436+	circRNA	(1151,1174)	6mer		-0.046	155	-25.95
mmu-miR-450b-3p	chr10:115389173-115390436+	chr10:115389173-115390436+	circRNA	(774,796)	7mer-m8	-0.182	-0.282	155	-11.66
mmu-miR-6390	chr10:115389173-115390436+	chr10:115389173-115390436+	circRNA	(237,259)	7mer-m8	-0.072	-0.197	155	-14.21
mmu-miR-5710	chr10:115389173-115390436+	chr10:115389173-115390436+	circRNA	(776,797)	7mer-m8	-0.276	-0.345	155	-15.3
mmu-miR-6338	chr10:115389173-115390436+	chr10:115389173-115390436+	circRNA	(1050,1072)	Imperfect			155	-21.05
mmu-miR-450a-1-3p	chr10:115389173-115390436+	chr10:115389173-115390436+	circRNA	(774,796)	7mer-m8	-0.182	-0.282	155	-11.66
mmu-miR-672-3p	chr10:115389173-115390436+	chr10:115389173-115390436+	circRNA	(592,615)	7mer-m8	-0.064	-0.122	154	-17.57
mmu-miR-224-3p	chr10:115389173-115390436+	chr10:115389173-115390436+	circRNA	(328,352)	7mer-m8	-0.159	-0.226	154	-16.39
mmu-miR-377-3p	chr10:115389173-115390436+	chr10:115389173-115390436+	circRNA	(596,618)	8mer	-0.149	-0.226	154	-13.2
mmu-miR-5616-5p	chr10:115389173-115390436+	chr10:115389173-115390436+	circRNA	(55,79)	Imperfect			154	-21.71
mmu-miR-6344	chr10:115389173-115390436+	chr10:115389173-115390436+	circRNA	(346,370)	7mer-m8	-0.068	-0.235	154	-8.83
mmu-miR-214-3p	chr10:115389173-115390436+	chr10:115389173-115390436+	circRNA	(501,525)	7mer-A1	-0.101	-0.116	153	-25.81
mmu-miR-541-5p	chr10:115389173-115390436+	chr10:115389173-115390436+	circRNA	(220,244)	Offset 6mer		-0.047	153	-23.18
mmu-miR-7223-5p	chr10:115389173-115390436+	chr10:115389173-115390436+	circRNA	(32,54)	7mer-m8	-0.161	-0.221	153	-17.77
mmu-miR-7078-3p	chr10:115389173-115390436+	chr10:115389173-115390436+	circRNA	(549,573)	Offset 6mer		-0.039	153	-18.36
mmu-miR-5114	chr10:115389173-115390436+	chr10:115389173-115390436+	circRNA	(795,818)	8mer	-0.393	-0.476	153	-18.03
mmu-miR-7006-3p	chr10:115389173-115390436+	chr10:115389173-115390436+	circRNA	(91,112)	8mer	-0.283	-0.39	153	-19.77
mmu-miR-7049-5p	chr10:115389173-115390436+	chr10:115389173-115390436+	circRNA	(1129,1152)	8mer	-0.306	-0.372	153	-18.5
mmu-miR-6400	chr10:115389173-115390436+	chr10:115389173-115390436+	circRNA	(1060,1082)	8mer	-0.319	-0.415	153	-15.74
mmu-miR-302d-3p	chr10:115389173-115390436+	chr10:115389173-115390436+	circRNA	(276,298)	Imperfect			153	-19.22
mmu-miR-129b-5p	chr10:115389173-115390436+	chr10:115389173-115390436+	circRNA	(1134,1156)	Imperfect			153	-23.12
mmu-miR-196b-5p	chr10:115389173-115390436+	chr10:115389173-115390436+	circRNA	(1208,1228)	7mer-m8	-0.284	-0.307	153	-19.34
mmu-miR-669k-3p	chr10:115389173-115390436+	chr10:115389173-115390436+	circRNA	(912,932)	7mer-m8	-0.181	-0.283	152	-12.27
mmu-miR-141-3p	chr10:115389173-115390436+	chr10:115389173-115390436+	circRNA	(1001,1023)	7mer-m8	-0.213	-0.305	152	-12.18
mmu-miR-6481	chr10:115389173-115390436+	chr10:115389173-115390436+	circRNA	(945,964)	7mer-m8	-0.155	-0.289	152	-12.16
mmu-miR-200a-3p	chr10:115389173-115390436+	chr10:115389173-115390436+	circRNA	(1001,1023)	7mer-m8	-0.213	-0.305	152	-12.17
mmu-miR-511-5p	chr10:115389173-115390436+	chr10:115389173-115390436+	circRNA	(64,84)	Imperfect			152	-22.81
mmu-let-7c-5p	chr10:115389173-115390436+	chr10:115389173-115390436+	circRNA	(1206,1229)	Offset 6mer	-0.086	-0.061	152	-19.4
mmu-miR-505-3p	chr10:115389173-115390436+	chr10:115389173-115390436+	circRNA	(934,956)	Offset 6mer		-0.058	152	-19.07
mmu-miR-20b-3p	chr10:115389173-115390436+	chr10:115389173-115390436+	circRNA	(321,343)	7mer-m8	-0.165	-0.194	152	-16.19
mmu-miR-6903-5p	chr10:115389173-115390436+	chr10:115389173-115390436+	circRNA	(774,795)	8mer	-0.321	-0.423	152	-17
mmu-miR-106a-3p	chr10:115389173-115390436+	chr10:115389173-115390436+	circRNA	(320,343)	7mer-m8	-0.165	-0.194	152	-13.24
mmu-miR-3071-3p	chr10:115389173-115390436+	chr10:115389173-115390436+	circRNA	(538,560)	Imperfect			152	-23.48
mmu-miR-7665-5p	chr10:115389173-115390436+	chr10:115389173-115390436+	circRNA	(1127,1149)	Imperfect			152	-25.1
mmu-let-7a-5p	chr10:115389173-115390436+	chr10:115389173-115390436+	circRNA	(1206,1229)	Offset 6mer	-0.086	-0.061	152	-18.3
mmu-miR-5709-3p	chr10:115389173-115390436+	chr10:115389173-115390436+	circRNA	(119,143)	Imperfect			151	-19.92
mmu-miR-192-5p	chr10:115389173-115390436+	chr10:115389173-115390436+	circRNA	(89,109)	7mer-m8	-0.238	-0.242	151	-19.62
mmu-miR-302d-5p	chr10:115389173-115390436+	chr10:115389173-115390436+	circRNA	(904,926)	Offset 6mer		-0.077	151	-16.42
mmu-miR-465d-5p	chr10:115389173-115390436+	chr10:115389173-115390436+	circRNA	(871,893)	Offset 6mer		-0.067	151	-15.97
mmu-miR-676-3p	chr10:115389173-115390436+	chr10:115389173-115390436+	circRNA	(326,347)	Offset 6mer		-0.036	151	-19.4
mmu-miR-6914-3p	chr10:115389173-115390436+	chr10:115389173-115390436+	circRNA	(427,448)	7mer-m8	-0.094	-0.098	151	-15.99
mmu-miR-7008-3p	chr10:115389173-115390436+	chr10:115389173-115390436+	circRNA	(363,385)	Imperfect			151	-19.14
mmu-miR-7649-3p	chr10:115389173-115390436+	chr10:115389173-115390436+	circRNA	(426,448)	Imperfect			151	-28.84
mmu-miR-6344	chr10:115389173-115390436+	chr10:115389173-115390436+	circRNA	(546,568)	8mer	-0.079	-0.362	151	-12.09
mmu-miR-344h-5p	chr10:115389173-115390436+	chr10:115389173-115390436+	circRNA	(21,42)	8mer	-0.419	-0.401	151	-17.41
mmu-miR-344e-5p	chr10:115389173-115390436+	chr10:115389173-115390436+	circRNA	(21,42)	8mer	-0.419	-0.401	151	-17.41
mmu-miR-669a-3-3p	chr10:115389173-115390436+	chr10:115389173-115390436+	circRNA	(743,766)	7mer-m8	-0.135	-0.244	150	-10.35
mmu-miR-21a-5p	chr10:115389173-115390436+	chr10:115389173-115390436+	circRNA	(487,508)	Offset 6mer	-0.034	-0.046	150	-15.74
mmu-miR-669a-3p	chr10:115389173-115390436+	chr10:115389173-115390436+	circRNA	(743,766)	7mer-m8	-0.135	-0.244	150	-10.27
mmu-miR-6959-5p	chr10:115389173-115390436+	chr10:115389173-115390436+	circRNA	(1116,1139)	Imperfect			150	-22.94
mmu-miR-335-3p	chr10:115389173-115390436+	chr10:115389173-115390436+	circRNA	(294,318)	8mer	-0.057	-0.383	150	-8.18
mmu-miR-1981-3p	chr10:115389173-115390436+	chr10:115389173-115390436+	circRNA	(920,941)	7mer-m8	-0.16	-0.253	150	-8.01
mmu-miR-669o-3p	chr10:115389173-115390436+	chr10:115389173-115390436+	circRNA	(743,766)	7mer-m8	-0.135	-0.244	150	-10.27
mmu-miR-6357	chr10:115389173-115390436+	chr10:115389173-115390436+	circRNA	(417,442)	7mer-m8	-0.151	-0.172	150	-20.63
mmu-miR-378a-5p	chr10:115389173-115390436+	chr10:115389173-115390436+	circRNA	(358,380)	Imperfect			150	-23.01
mmu-miR-543-3p	chr10:115389173-115390436+	chr10:115389173-115390436+	circRNA	(286,307)	7mer-m8	-0.146	-0.297	150	-15.19
mmu-miR-1969	chr10:115389173-115390436+	chr10:115389173-115390436+	circRNA	(678,696)	8mer	-0.225	-0.335	150	-18.6
mmu-miR-7075-3p	chr10:115389173-115390436+	chr10:115389173-115390436+	circRNA	(202,223)	7mer-m8	-0.069	-0.085	150	-14.84
mmu-miR-3061-3p	chr10:115389173-115390436+	chr10:115389173-115390436+	circRNA	(77,98)	8mer	-0.285	-0.364	149	-16.61
mmu-miR-875-3p	chr10:115389173-115390436+	chr10:115389173-115390436+	circRNA	(939,963)	7mer-m8	-0.127	-0.298	149	-11.19
mmu-miR-28c	chr10:115389173-115390436+	chr10:115389173-115390436+	circRNA	(131,151)	Offset 6mer		-0.083	149	-17.97
mmu-miR-6983-3p	chr10:115389173-115390436+	chr10:115389173-115390436+	circRNA	(621,646)	Offset 6mer		-0.059	149	-16.53
mmu-miR-344c-3p	chr10:115389173-115390436+	chr10:115389173-115390436+	circRNA	(489,514)	8mer	-0.235	-0.265	149	-13.44
mmu-miR-344-3p	chr10:115389173-115390436+	chr10:115389173-115390436+	circRNA	(489,514)	8mer	-0.235	-0.265	149	-17.31
mmu-miR-1970	chr10:115389173-115390436+	chr10:115389173-115390436+	circRNA	(1109,1131)	8mer	-0.372	-0.375	149	-20.32
mmu-miR-8100	chr10:115389173-115390436+	chr10:115389173-115390436+	circRNA	(1127,1150)	Imperfect			149	-21.58
mmu-miR-6237	chr10:115389173-115390436+	chr10:115389173-115390436+	circRNA	(1142,1164)	8mer	-0.202	-0.273	149	-14.83
mmu-miR-7216-5p	chr10:115389173-115390436+	chr10:115389173-115390436+	circRNA	(716,739)	Imperfect			149	-22.99
mmu-miR-677-3p	chr10:115389173-115390436+	chr10:115389173-115390436+	circRNA	(1152,1178)	7mer-m8	-0.217	-0.243	149	-16.23
mmu-miR-1958	chr10:115389173-115390436+	chr10:115389173-115390436+	circRNA	(715,740)	8mer	-0.17	-0.343	149	-17.16
mmu-miR-6914-3p	chr10:115389173-115390436+	chr10:115389173-115390436+	circRNA	(210,232)	7mer-m8	-0.183	-0.189	148	-22.17
mmu-miR-200c-3p	chr10:115389173-115390436+	chr10:115389173-115390436+	circRNA	(1000,1023)	Imperfect			148	-11.61
mmu-miR-7216-3p	chr10:115389173-115390436+	chr10:115389173-115390436+	circRNA	(771,792)	Imperfect			148	-11.8
mmu-miR-7015-3p	chr10:115389173-115390436+	chr10:115389173-115390436+	circRNA	(433,452)	Imperfect			148	-28.58
mmu-miR-876-5p	chr10:115389173-115390436+	chr10:115389173-115390436+	circRNA	(451,472)	Offset 6mer		-0.043	148	-19.63
mmu-miR-1898	chr10:115389173-115390436+	chr10:115389173-115390436+	circRNA	(584,606)	Offset 6mer		-0.024	148	-14.29
mmu-miR-1191a	chr10:115389173-115390436+	chr10:115389173-115390436+	circRNA	(68,89)	7mer-m8	-0.097	-0.138	148	-20.8
mmu-miR-421-3p	chr10:115389173-115390436+	chr10:115389173-115390436+	circRNA	(502,526)	Imperfect			148	-21.49
mmu-miR-6381	chr10:115389173-115390436+	chr10:115389173-115390436+	circRNA	(1141,1162)	7mer-m8	-0.284	-0.28	148	-14.77
mmu-miR-7081-3p	chr10:115389173-115390436+	chr10:115389173-115390436+	circRNA	(55,78)	8mer	-0.44	-0.357	148	-18.69
mmu-miR-6946-3p	chr10:115389173-115390436+	chr10:115389173-115390436+	circRNA	(1047,1068)	8mer	-0.164	-0.382	148	-14.58
mmu-let-7b-5p	chr10:115389173-115390436+	chr10:115389173-115390436+	circRNA	(1206,1229)	Offset 6mer	-0.083	-0.06	148	-18.71
mmu-miR-335-3p	chr10:115389173-115390436+	chr10:115389173-115390436+	circRNA	(137,159)	Imperfect			148	-13.96
mmu-miR-3071-5p	chr10:115389173-115390436+	chr10:115389173-115390436+	circRNA	(1041,1063)	8mer	-0.191	-0.424	148	-9.38
mmu-miR-194-1-3p	chr10:115389173-115390436+	chr10:115389173-115390436+	circRNA	(1151,1174)	7mer-m8	-0.193	-0.18	147	-17.63
mmu-miR-466e-3p	chr10:115389173-115390436+	chr10:115389173-115390436+	circRNA	(953,975)	7mer-m8	-0.113	-0.279	147	-5.21
mmu-miR-7063-5p	chr10:115389173-115390436+	chr10:115389173-115390436+	circRNA	(252,272)	7mer-m8	-0.22	-0.238	147	-20.09
mmu-miR-7092-3p	chr10:115389173-115390436+	chr10:115389173-115390436+	circRNA	(383,405)	Imperfect			147	-20.5
mmu-miR-7214-3p	chr10:115389173-115390436+	chr10:115389173-115390436+	circRNA	(302,327)	8mer	-0.451	-0.479	147	-18.13
mmu-miR-592-5p	chr10:115389173-115390436+	chr10:115389173-115390436+	circRNA	(1108,1133)	Offset 6mer		-0.039	147	-16.49
mmu-miR-744-3p	chr10:115389173-115390436+	chr10:115389173-115390436+	circRNA	(416,437)	7mer-m8	-0.13	-0.124	147	-15.93
mmu-miR-294-3p	chr10:115389173-115390436+	chr10:115389173-115390436+	circRNA	(275,298)	Imperfect			147	-18.08
mmu-miR-551b-5p	chr10:115389173-115390436+	chr10:115389173-115390436+	circRNA	(618,646)	7mer-m8	-0.021	-0.217	147	-14.73
mmu-miR-742-3p	chr10:115389173-115390436+	chr10:115389173-115390436+	circRNA	(1155,1179)	7mer-m8	-0.108	-0.149	147	-12.4
mmu-miR-505-5p	chr10:115389173-115390436+	chr10:115389173-115390436+	circRNA	(522,546)	Imperfect			147	-21.23
mmu-miR-3081-5p	chr10:115389173-115390436+	chr10:115389173-115390436+	circRNA	(797,819)	Offset 6mer		-0.086	147	-18.97
mmu-miR-21b	chr10:115389173-115390436+	chr10:115389173-115390436+	circRNA	(819,841)	Imperfect			147	-8.79
mmu-miR-664-3p	chr10:115389173-115390436+	chr10:115389173-115390436+	circRNA	(101,124)	7mer-m8	-0.042	-0.183	147	-11.8
mmu-miR-466a-3p	chr10:115389173-115390436+	chr10:115389173-115390436+	circRNA	(953,975)	7mer-m8	-0.113	-0.279	147	-5.21
mmu-miR-3544-3p	chr10:115389173-115390436+	chr10:115389173-115390436+	circRNA	(55,77)	Imperfect			147	-19.48
mmu-miR-1912-5p	chr10:115389173-115390436+	chr10:115389173-115390436+	circRNA	(151,173)	7mer-m8	-0.147	-0.164	147	-10.44
mmu-miR-7688-3p	chr10:115389173-115390436+	chr10:115389173-115390436+	circRNA	(89,110)	Imperfect			147	-23.38
mmu-miR-6373	chr10:115389173-115390436+	chr10:115389173-115390436+	circRNA	(717,742)	Imperfect			147	-17.64
mmu-miR-127-5p	chr10:115389173-115390436+	chr10:115389173-115390436+	circRNA	(30,57)	7mer-m8	-0.223	-0.246	146	-19.93
mmu-miR-488-3p	chr10:115389173-115390436+	chr10:115389173-115390436+	circRNA	(979,1001)	6mer		-0.094	146	-14.58
mmu-miR-6340	chr10:115389173-115390436+	chr10:115389173-115390436+	circRNA	(503,526)	8mer	-0.3	-0.378	146	-19.67
mmu-miR-1953	chr10:115389173-115390436+	chr10:115389173-115390436+	circRNA	(715,740)	Offset 6mer		-0.054	146	-20.24
mmu-miR-6972-5p	chr10:115389173-115390436+	chr10:115389173-115390436+	circRNA	(1130,1152)	Imperfect			146	-20.24
mmu-miR-7058-3p	chr10:115389173-115390436+	chr10:115389173-115390436+	circRNA	(149,171)	Imperfect			146	-19.49
mmu-miR-3057-5p	chr10:115389173-115390436+	chr10:115389173-115390436+	circRNA	(129,153)	Imperfect			146	-19.72
mmu-miR-322-3p	chr10:115389173-115390436+	chr10:115389173-115390436+	circRNA	(900,922)	Imperfect			146	-11.66
mmu-miR-26b-5p	chr10:115389173-115390436+	chr10:115389173-115390436+	circRNA	(839,861)	Imperfect			146	-19.83
mmu-miR-7240-3p	chr10:115389173-115390436+	chr10:115389173-115390436+	circRNA	(611,632)	7mer-A1	-0.219	-0.122	146	-19.71
mmu-miR-325-3p	chr10:115389173-115390436+	chr10:115389173-115390436+	circRNA	(293,315)	Imperfect			146	-9.61
mmu-miR-590-3p	chr10:115389173-115390436+	chr10:115389173-115390436+	circRNA	(636,658)	Imperfect			146	-9
mmu-miR-3108-3p	chr10:115389173-115390436+	chr10:115389173-115390436+	circRNA	(492,513)	Offset 6mer		-0.034	146	-12.38
mmu-miR-3097-5p	chr10:115389173-115390436+	chr10:115389173-115390436+	circRNA	(1204,1230)	6mer		-0.045	146	-27.44
mmu-miR-7016-5p	chr10:115389173-115390436+	chr10:115389173-115390436+	circRNA	(1128,1148)	Imperfect			145	-23.46
mmu-miR-496a-3p	chr10:115389173-115390436+	chr10:115389173-115390436+	circRNA	(1172,1196)	Offset 6mer		-0.059	145	-17.95
mmu-let-7g-5p	chr10:115389173-115390436+	chr10:115389173-115390436+	circRNA	(1205,1229)	Offset 6mer	-0.08	-0.058	145	-14.6
mmu-miR-6999-5p	chr10:115389173-115390436+	chr10:115389173-115390436+	circRNA	(1125,1148)	7mer-m8	-0.113	-0.125	145	-17.79
mmu-miR-7030-5p	chr10:115389173-115390436+	chr10:115389173-115390436+	circRNA	(1121,1142)	6mer		-0.054	145	-23.81
mmu-miR-6975-5p	chr10:115389173-115390436+	chr10:115389173-115390436+	circRNA	(795,818)	Imperfect			145	-20.43
mmu-miR-186-5p	chr10:115389173-115390436+	chr10:115389173-115390436+	circRNA	(571,592)	7mer-m8	-0.024	-0.241	145	-7.11
mmu-miR-7235-3p	chr10:115389173-115390436+	chr10:115389173-115390436+	circRNA	(88,110)	Imperfect			145	-19.46
mmu-miR-880-5p	chr10:115389173-115390436+	chr10:115389173-115390436+	circRNA	(862,882)	Imperfect			145	-17.16
mmu-miR-6913-3p	chr10:115389173-115390436+	chr10:115389173-115390436+	circRNA	(214,237)	8mer	-0.226	-0.292	145	-18.26
mmu-miR-7041-5p	chr10:115389173-115390436+	chr10:115389173-115390436+	circRNA	(1069,1092)	7mer-m8	-0.197	-0.207	145	-12.8
mmu-miR-879-5p	chr10:115389173-115390436+	chr10:115389173-115390436+	circRNA	(488,510)	Offset 6mer		-0.054	145	-16.85
mmu-miR-6931-3p	chr10:115389173-115390436+	chr10:115389173-115390436+	circRNA	(192,215)	7mer-m8	-0.136	-0.11	145	-22.42
mmu-miR-669p-3p	chr10:115389173-115390436+	chr10:115389173-115390436+	circRNA	(741,765)	7mer-m8	-0.031	-0.179	145	-9.41
mmu-miR-200c-5p	chr10:115389173-115390436+	chr10:115389173-115390436+	circRNA	(66,88)	7mer-m8	-0.153	-0.165	145	-13.63
mmu-miR-3101-3p	chr10:115389173-115390436+	chr10:115389173-115390436+	circRNA	(34,54)	7mer-m8	-0.152	-0.206	145	-12.22
mmu-miR-411-3p	chr10:115389173-115390436+	chr10:115389173-115390436+	circRNA	(888,910)	7mer-m8	-0.121	-0.226	145	-10.65
mmu-miR-6948-3p	chr10:115389173-115390436+	chr10:115389173-115390436+	circRNA	(1190,1210)	Offset 6mer		-0.044	145	-19.92
mmu-miR-467g	chr10:115389173-115390436+	chr10:115389173-115390436+	circRNA	(955,975)	7mer-m8	-0.113	-0.279	145	-5.16
mmu-miR-881-3p	chr10:115389173-115390436+	chr10:115389173-115390436+	circRNA	(1112,1134)	7mer-m8	-0.13	-0.144	145	-14.97
mmu-let-7j	chr10:115389173-115390436+	chr10:115389173-115390436+	circRNA	(224,252)	Offset 6mer		-0.051	145	-19.54
mmu-miR-5132-3p	chr10:115389173-115390436+	chr10:115389173-115390436+	circRNA	(399,420)	7mer-m8	-0.028	-0.091	145	-12.78
mmu-miR-379-3p	chr10:115389173-115390436+	chr10:115389173-115390436+	circRNA	(888,910)	7mer-m8	-0.121	-0.226	145	-11.93
mmu-miR-6352	chr10:115389173-115390436+	chr10:115389173-115390436+	circRNA	(774,796)	7mer-m8	-0.154	-0.235	145	-11.81
mmu-miR-6359	chr10:115389173-115390436+	chr10:115389173-115390436+	circRNA	(1102,1123)	7mer-m8	-0.145	-0.181	144	-10.19
mmu-miR-497b	chr10:115389173-115390436+	chr10:115389173-115390436+	circRNA	(1210,1233)	Offset 6mer		-0.068	144	-22.02
mmu-miR-291a-3p	chr10:115389173-115390436+	chr10:115389173-115390436+	circRNA	(276,298)	Imperfect			144	-16.24
mmu-miR-200b-3p	chr10:115389173-115390436+	chr10:115389173-115390436+	circRNA	(1001,1023)	Imperfect			144	-10.95
mmu-let-7f-5p	chr10:115389173-115390436+	chr10:115389173-115390436+	circRNA	(1206,1229)	Offset 6mer	-0.08	-0.058	144	-13.02
mmu-miR-1982-5p	chr10:115389173-115390436+	chr10:115389173-115390436+	circRNA	(252,272)	Imperfect			144	-23.33
mmu-miR-694	chr10:115389173-115390436+	chr10:115389173-115390436+	circRNA	(943,962)	7mer-m8	-0.027	-0.218	144	-12.14
mmu-miR-6345	chr10:115389173-115390436+	chr10:115389173-115390436+	circRNA	(417,442)	7mer-m8	-0.132	-0.141	144	-20.09
mmu-let-7d-5p	chr10:115389173-115390436+	chr10:115389173-115390436+	circRNA	(1206,1229)	Offset 6mer	-0.076	-0.057	144	-18.58
mmu-miR-21c	chr10:115389173-115390436+	chr10:115389173-115390436+	circRNA	(488,508)	Offset 6mer	-0.034	-0.046	144	-13.81
mmu-miR-6338	chr10:115389173-115390436+	chr10:115389173-115390436+	circRNA	(449,472)	Imperfect			144	-20.35
mmu-miR-6971-5p	chr10:115389173-115390436+	chr10:115389173-115390436+	circRNA	(1121,1143)	7mer-m8	-0.317	-0.262	144	-20.54
mmu-miR-30c-2-3p	chr10:115389173-115390436+	chr10:115389173-115390436+	circRNA	(1120,1142)	Offset 6mer		-0.033	144	-19.11
mmu-miR-465b-5p	chr10:115389173-115390436+	chr10:115389173-115390436+	circRNA	(872,893)	Offset 6mer		-0.064	144	-14.77
mmu-miR-1904	chr10:115389173-115390436+	chr10:115389173-115390436+	circRNA	(1083,1105)	Imperfect			144	-23.21
mmu-miR-290b-5p	chr10:115389173-115390436+	chr10:115389173-115390436+	circRNA	(967,987)	8mer	-0.081	-0.459	144	-9.29
mmu-miR-1251-3p	chr10:115389173-115390436+	chr10:115389173-115390436+	circRNA	(30,53)	7mer-m8	-0.228	-0.242	144	-11.44
mmu-let-7e-5p	chr10:115389173-115390436+	chr10:115389173-115390436+	circRNA	(1206,1229)	Offset 6mer	-0.086	-0.061	144	-16.32
mmu-miR-6898-3p	chr10:115389173-115390436+	chr10:115389173-115390436+	circRNA	(564,585)	Imperfect			143	-15.26
mmu-miR-21b	chr10:115389173-115390436+	chr10:115389173-115390436+	circRNA	(486,508)	Imperfect			143	-14.44
mmu-miR-7031-5p	chr10:115389173-115390436+	chr10:115389173-115390436+	circRNA	(247,273)	Offset 6mer		-0.032	143	-27.7
mmu-miR-3112-5p	chr10:115389173-115390436+	chr10:115389173-115390436+	circRNA	(812,833)	Offset 6mer		-0.091	143	-11.39
mmu-miR-302a-5p	chr10:115389173-115390436+	chr10:115389173-115390436+	circRNA	(875,899)	Offset 6mer		-0.087	143	-11.15
mmu-miR-7229-3p	chr10:115389173-115390436+	chr10:115389173-115390436+	circRNA	(590,616)	Imperfect			143	-22.61
mmu-miR-299b-5p	chr10:115389173-115390436+	chr10:115389173-115390436+	circRNA	(266,286)	Offset 6mer		-0.04	143	-15.6
mmu-miR-293-5p	chr10:115389173-115390436+	chr10:115389173-115390436+	circRNA	(700,721)	Offset 6mer		-0.026	143	-12.32
mmu-miR-6904-3p	chr10:115389173-115390436+	chr10:115389173-115390436+	circRNA	(495,516)	7mer-m8	-0.134	-0.175	143	-11.39
mmu-miR-7094b-2-5p	chr10:115389173-115390436+	chr10:115389173-115390436+	circRNA	(796,818)	8mer	-0.362	-0.47	143	-17.11
mmu-miR-465a-5p	chr10:115389173-115390436+	chr10:115389173-115390436+	circRNA	(871,893)	Offset 6mer		-0.06	143	-11.34
mmu-miR-743b-5p	chr10:115389173-115390436+	chr10:115389173-115390436+	circRNA	(701,722)	Imperfect			143	-18.31
mmu-miR-376c-3p	chr10:115389173-115390436+	chr10:115389173-115390436+	circRNA	(900,921)	Imperfect			143	-12.01
mmu-miR-7042-3p	chr10:115389173-115390436+	chr10:115389173-115390436+	circRNA	(555,576)	Imperfect			143	-14.44
mmu-miR-7092-5p	chr10:115389173-115390436+	chr10:115389173-115390436+	circRNA	(637,664)	Imperfect			143	-13.93
mmu-miR-1941-5p	chr10:115389173-115390436+	chr10:115389173-115390436+	circRNA	(1115,1141)	6mer		-0.033	143	-25.89
mmu-miR-5616-5p	chr10:115389173-115390436+	chr10:115389173-115390436+	circRNA	(1047,1068)	Imperfect			143	-15.66
mmu-miR-6925-5p	chr10:115389173-115390436+	chr10:115389173-115390436+	circRNA	(788,810)	Imperfect			143	-21.25
mmu-miR-677-3p	chr10:115389173-115390436+	chr10:115389173-115390436+	circRNA	(586,611)	Offset 6mer		-0.026	142	-16.07
mmu-miR-7227-3p	chr10:115389173-115390436+	chr10:115389173-115390436+	circRNA	(943,963)	7mer-m8	-0.136	-0.314	142	-14.26
mmu-miR-7214-5p	chr10:115389173-115390436+	chr10:115389173-115390436+	circRNA	(1136,1157)	Imperfect			142	-16.73
mmu-miR-295-5p	chr10:115389173-115390436+	chr10:115389173-115390436+	circRNA	(858,881)	7mer-m8	-0.094	-0.243	142	-11.23
mmu-miR-7675-3p	chr10:115389173-115390436+	chr10:115389173-115390436+	circRNA	(102,120)	Offset 6mer		-0.056	142	-12.05
mmu-miR-6899-3p	chr10:115389173-115390436+	chr10:115389173-115390436+	circRNA	(382,406)	Offset 6mer		-0.032	142	-18.76
mmu-miR-7214-5p	chr10:115389173-115390436+	chr10:115389173-115390436+	circRNA	(849,871)	Offset 6mer		-0.081	142	-10.19
mmu-miR-590-5p	chr10:115389173-115390436+	chr10:115389173-115390436+	circRNA	(152,174)	Imperfect			142	-10.84
mmu-miR-100-3p	chr10:115389173-115390436+	chr10:115389173-115390436+	circRNA	(35,56)	Offset 6mer		-0.049	142	-13.55
mmu-miR-7041-3p	chr10:115389173-115390436+	chr10:115389173-115390436+	circRNA	(221,241)	Imperfect			142	-17.13
mmu-miR-6238	chr10:115389173-115390436+	chr10:115389173-115390436+	circRNA	(510,533)	Imperfect			142	-15.4
mmu-miR-7070-5p	chr10:115389173-115390436+	chr10:115389173-115390436+	circRNA	(250,272)	Imperfect			142	-22.57
mmu-miR-203-3p	chr10:115389173-115390436+	chr10:115389173-115390436+	circRNA	(333,355)	8mer	-0.043	-0.266	142	-9.65
mmu-miR-344h-3p	chr10:115389173-115390436+	chr10:115389173-115390436+	circRNA	(1172,1194)	Imperfect			142	-16.27
mmu-miR-295-3p	chr10:115389173-115390436+	chr10:115389173-115390436+	circRNA	(275,298)	Imperfect			142	-11.82
mmu-miR-683	chr10:115389173-115390436+	chr10:115389173-115390436+	circRNA	(210,235)	Imperfect			142	-20.35
mmu-miR-330-3p	chr10:115389173-115390436+	chr10:115389173-115390436+	circRNA	(642,665)	7mer-m8	-0.123	-0.221	142	-9.72
mmu-miR-7226-3p	chr10:115389173-115390436+	chr10:115389173-115390436+	circRNA	(592,615)	Offset 6mer		-0.004	142	-17.25
mmu-miR-7092-3p	chr10:115389173-115390436+	chr10:115389173-115390436+	circRNA	(301,324)	Imperfect			142	-7.81
mmu-miR-6983-3p	chr10:115389173-115390436+	chr10:115389173-115390436+	circRNA	(520,545)	Imperfect			142	-12.36
mmu-miR-501-5p	chr10:115389173-115390436+	chr10:115389173-115390436+	circRNA	(353,374)	Offset 6mer		-0.026	141	-15.67
mmu-miR-297a-3p	chr10:115389173-115390436+	chr10:115389173-115390436+	circRNA	(954,975)	7mer-m8	-0.094	-0.248	141	-5.16
mmu-miR-7042-5p	chr10:115389173-115390436+	chr10:115389173-115390436+	circRNA	(973,997)	7mer-m8	-0.253	-0.336	141	-17.81
mmu-miR-28b	chr10:115389173-115390436+	chr10:115389173-115390436+	circRNA	(130,151)	Offset 6mer		-0.08	141	-14.27
mmu-miR-466d-3p	chr10:115389173-115390436+	chr10:115389173-115390436+	circRNA	(955,975)	7mer-m8	-0.113	-0.279	141	-4.97
mmu-miR-7664-5p	chr10:115389173-115390436+	chr10:115389173-115390436+	circRNA	(1092,1114)	Imperfect			141	-13.26
mmu-miR-669d-3p	chr10:115389173-115390436+	chr10:115389173-115390436+	circRNA	(953,975)	7mer-m8	-0.103	-0.264	141	-4.89
mmu-miR-879-3p	chr10:115389173-115390436+	chr10:115389173-115390436+	circRNA	(667,688)	Imperfect			141	-13.89
mmu-miR-16-2-3p	chr10:115389173-115390436+	chr10:115389173-115390436+	circRNA	(955,978)	6mer		-0.082	141	-13.16
mmu-miR-202-5p	chr10:115389173-115390436+	chr10:115389173-115390436+	circRNA	(87,107)	Offset 6mer		-0.049	141	-13.58
mmu-miR-7675-5p	chr10:115389173-115390436+	chr10:115389173-115390436+	circRNA	(1169,1191)	Imperfect			141	-12.56
mmu-miR-6384	chr10:115389173-115390436+	chr10:115389173-115390436+	circRNA	(1188,1208)	Imperfect			141	-15.32
mmu-miR-297b-3p	chr10:115389173-115390436+	chr10:115389173-115390436+	circRNA	(954,975)	7mer-m8	-0.094	-0.248	141	-5.16
mmu-miR-3473g	chr10:115389173-115390436+	chr10:115389173-115390436+	circRNA	(1009,1030)	Imperfect			141	-13.62
mmu-miR-10a-5p	chr10:115389173-115390436+	chr10:115389173-115390436+	circRNA	(54,77)	Imperfect			141	-23.48
mmu-miR-3061-3p	chr10:115389173-115390436+	chr10:115389173-115390436+	circRNA	(555,575)	7mer-m8	-0.134	-0.253	141	-11.09
mmu-miR-873a-3p	chr10:115389173-115390436+	chr10:115389173-115390436+	circRNA	(946,966)	Imperfect			141	-13.06
mmu-miR-6984-3p	chr10:115389173-115390436+	chr10:115389173-115390436+	circRNA	(359,383)	Imperfect			141	-20.83
mmu-miR-367-5p	chr10:115389173-115390436+	chr10:115389173-115390436+	circRNA	(417,438)	7mer-m8	-0.063	-0.055	141	-15.42
mmu-miR-6993-5p	chr10:115389173-115390436+	chr10:115389173-115390436+	circRNA	(1121,1143)	Imperfect			141	-25.21
mmu-miR-1249-5p	chr10:115389173-115390436+	chr10:115389173-115390436+	circRNA	(1068,1093)	7mer-m8	-0.257	-0.227	141	-19.95
mmu-miR-1a-2-5p	chr10:115389173-115390436+	chr10:115389173-115390436+	circRNA	(1188,1211)	Imperfect			141	-12.54
mmu-miR-17-5p	chr10:115389173-115390436+	chr10:115389173-115390436+	circRNA	(121,144)	Imperfect			141	-17.8
mmu-miR-19b-2-5p	chr10:115389173-115390436+	chr10:115389173-115390436+	circRNA	(321,346)	Imperfect			141	-20.51
mmu-miR-1298-3p	chr10:115389173-115390436+	chr10:115389173-115390436+	circRNA	(24,46)	Imperfect			141	-21.04
mmu-miR-7009-3p	chr10:115389173-115390436+	chr10:115389173-115390436+	circRNA	(61,82)	Imperfect			141	-18.12
mmu-miR-20a-5p	chr10:115389173-115390436+	chr10:115389173-115390436+	circRNA	(121,144)	Imperfect			141	-15.69
mmu-miR-29b-2-5p	chr10:115389173-115390436+	chr10:115389173-115390436+	circRNA	(563,586)	Imperfect			141	-11.62
mmu-miR-1942	chr10:115389173-115390436+	chr10:115389173-115390436+	circRNA	(1104,1125)	7mer-m8	-0.158	-0.205	141	-10.59
mmu-miR-6967-5p	chr10:115389173-115390436+	chr10:115389173-115390436+	circRNA	(1127,1148)	Imperfect			141	-16.02
mmu-miR-297c-3p	chr10:115389173-115390436+	chr10:115389173-115390436+	circRNA	(954,975)	7mer-m8	-0.094	-0.248	141	-5.16
mmu-miR-6937-3p	chr10:115389173-115390436+	chr10:115389173-115390436+	circRNA	(1208,1231)	7mer-m8	-0.211	-0.208	140	-14.44
mmu-miR-17-3p	chr10:115389173-115390436+	chr10:115389173-115390436+	circRNA	(321,343)	7mer-m8	-0.146	-0.163	140	-14.49
mmu-miR-742-3p	chr10:115389173-115390436+	chr10:115389173-115390436+	circRNA	(894,916)	7mer-m8	-0.177	-0.244	140	-9.84
mmu-miR-6944-3p	chr10:115389173-115390436+	chr10:115389173-115390436+	circRNA	(694,717)	7mer-m8	-0.012	-0.095	140	-10.17
mmu-let-7k	chr10:115389173-115390436+	chr10:115389173-115390436+	circRNA	(1209,1229)	Offset 6mer	-0.083	-0.06	140	-16.63
mmu-miR-1929-3p	chr10:115389173-115390436+	chr10:115389173-115390436+	circRNA	(152,174)	7mer-m8	-0.195	-0.204	140	-16.06
mmu-miR-712-5p	chr10:115389173-115390436+	chr10:115389173-115390436+	circRNA	(346,367)	8mer	-0.191	-0.304	140	-9.16
mmu-miR-31-3p	chr10:115389173-115390436+	chr10:115389173-115390436+	circRNA	(198,222)	Imperfect			140	-20.59
mmu-miR-6415	chr10:115389173-115390436+	chr10:115389173-115390436+	circRNA	(406,428)	Imperfect			140	-16.32
mmu-miR-429-3p	chr10:115389173-115390436+	chr10:115389173-115390436+	circRNA	(998,1023)	Imperfect			140	-11.66
mmu-miR-7218-3p	chr10:115389173-115390436+	chr10:115389173-115390436+	circRNA	(190,214)	Offset 6mer		0.002	140	-17.74
mmu-miR-7009-3p	chr10:115389173-115390436+	chr10:115389173-115390436+	circRNA	(350,371)	7mer-m8	-0.073	-0.169	140	-11.88
mmu-miR-26a-1-3p	chr10:115389173-115390436+	chr10:115389173-115390436+	circRNA	(435,457)	6mer		0.003	140	-19.33
mmu-miR-7002-3p	chr10:115389173-115390436+	chr10:115389173-115390436+	circRNA	(85,104)	Imperfect			140	-18.53
mmu-miR-6417	chr10:115389173-115390436+	chr10:115389173-115390436+	circRNA	(640,662)	7mer-m8	-0.141	-0.231	140	-8.24
mmu-miR-539-5p	chr10:115389173-115390436+	chr10:115389173-115390436+	circRNA	(1229,1251)	Offset 6mer		-0.039	140	-11.22
mmu-miR-140-5p	chr10:115389173-115390436+	chr10:115389173-115390436+	circRNA	(755,777)	Imperfect			140	-9.56
mmu-miR-3099-5p	chr10:115389173-115390436+	chr10:115389173-115390436+	circRNA	(408,429)	8mer	-0.201	-0.262	140	-9.82
mmu-miR-450a-5p	chr10:115389173-115390436+	chr10:115389173-115390436+	circRNA	(443,465)	Imperfect			140	-21.65
mmu-miR-6951-3p	chr10:115389173-115390436+	chr10:115389173-115390436+	circRNA	(1046,1069)	Imperfect			140	-8.11
mmu-miR-6976-5p	chr10:115389173-115390436+	chr10:115389173-115390436+	circRNA	(1127,1149)	Imperfect			140	-16.52
mmu-miR-6943-3p	chr10:115389173-115390436+	chr10:115389173-115390436+	circRNA	(362,384)	Imperfect			140	-15.43
mmu-miR-7026-3p	chr10:115389173-115390436+	chr10:115389173-115390436+	circRNA	(1136,1159)	Offset 6mer		-0.018	140	-17.47
mmu-miR-6931-3p	chr10:115389173-115390436+	chr10:115389173-115390436+	circRNA	(441,462)	Offset 6mer		-0.025	140	-12.77
mmu-miR-706	chr10:115389173-115390436+	chr10:115389173-115390436+	circRNA	(649,671)	8mer	-0.177	-0.425	140	-7.77
mmu-miR-7650-3p	chr10:115389173-115390436+	chr10:115389173-115390436+	circRNA	(1085,1105)	Imperfect			140	-11.17
mmu-miR-1950	chr10:115389173-115390436+	chr10:115389173-115390436+	circRNA	(28,50)	Offset 6mer		-0.054	140	-15.9
mmu-miR-210-5p	chr10:115389173-115390436+	chr10:115389173-115390436+	circRNA	(430,452)	Offset 6mer		-0.016	140	-21.41
mmu-miR-376a-3p	chr10:115389173-115390436+	chr10:115389173-115390436+	circRNA	(679,700)	Imperfect			140	-12.99
mmu-miR-3061-3p	chr10:115389173-115390436+	chr10:115389173-115390436+	circRNA	(62,84)	8mer	-0.158	-0.25	140	-15.02
mmu-miR-599	chr10:115389173-115390436+	chr10:115389173-115390436+	circRNA	(1113,1132)	7mer-m8	-0.132	-0.126	140	-11.01
mmu-miR-6240	chr10:115389173-115390436+	chr10:115389173-115390436+	circRNA	(639,665)	7mer-m8	-0.123	-0.221	140	-10.7
mmu-miR-693-3p	chr10:115389173-115390436+	chr10:115389173-115390436+	circRNA	(405,429)	7mer-A1	-0.057	-0.072	140	-17.22
mmu-miR-6935-3p	chr10:115389173-115390436+	chr10:115389173-115390436+	circRNA	(385,405)	Imperfect			140	-15.62
mmu-miR-7078-5p	chr10:115389173-115390436+	chr10:115389173-115390436+	circRNA	(1153,1172)	Imperfect			140	-19.78
mmu-let-7i-5p	chr10:115389173-115390436+	chr10:115389173-115390436+	circRNA	(1206,1229)	Offset 6mer	-0.076	-0.057	140	-13.88
mmu-miR-7661-5p	chr10:115389173-115390436+	chr10:115389173-115390436+	circRNA	(646,670)	Imperfect			140	-8.71
mmu-miR-382-5p	chr10:115389173-115390436+	chr10:115389173-115390436+	circRNA	(1198,1220)	8mer	-0.246	-0.384	140	-9.82
mmu-miR-6976-5p	chr10:115389173-115390436+	chr10:115389173-115390436+	circRNA	(716,740)	Imperfect			140	-17.53
mmu-miR-429-5p	chr10:115389173-115390436+	chr10:115389173-115390436+	circRNA	(66,87)	7mer-m8	-0.179	-0.187	140	-13.35
mmu-miR-3964	chr10:115389173-115390436+	chr10:115389173-115390436+	circRNA	(233,253)	7mer-m8	-0.138	-0.188	140	-8.72
mmu-miR-294-5p	chr10:115389173-115390436+	chr10:115389173-115390436+	circRNA	(313,335)	Offset 6mer		-0.035	140	-10.72
mmu-miR-5110	chr10:115406353-115406898+	chr10:115406353-115406898+	circRNA	(42,68)	7mer-m8	-0.309	-0.346	190	-38.4
mmu-miR-3083-5p	chr10:115406353-115406898+	chr10:115406353-115406898+	circRNA	(245,267)	7mer-m8	-0.357	-0.352	176	-26.98
mmu-miR-6917-5p	chr10:115406353-115406898+	chr10:115406353-115406898+	circRNA	(53,74)	7mer-m8	-0.18	-0.2	164	-22.36
mmu-miR-6994-5p	chr10:115406353-115406898+	chr10:115406353-115406898+	circRNA	(57,79)	7mer-m8	-0.053	-0.09	163	-22.79
mmu-let-7e-5p	chr10:115406353-115406898+	chr10:115406353-115406898+	circRNA	(44,65)	7mer-m8	-0.189	-0.179	162	-22.55
mmu-let-7k	chr10:115406353-115406898+	chr10:115406353-115406898+	circRNA	(46,65)	7mer-m8	-0.189	-0.179	161	-22.18
mmu-miR-103-1-5p	chr10:115406353-115406898+	chr10:115406353-115406898+	circRNA	(256,280)	8mer	-0.265	-0.345	161	-19.48
mmu-miR-103-2-5p	chr10:115406353-115406898+	chr10:115406353-115406898+	circRNA	(256,280)	8mer	-0.265	-0.345	161	-18.17
mmu-let-7b-5p	chr10:115406353-115406898+	chr10:115406353-115406898+	circRNA	(43,65)	7mer-m8	-0.189	-0.179	160	-21.42
mmu-miR-7a-5p	chr10:115406353-115406898+	chr10:115406353-115406898+	circRNA	(337,360)	8mer	-0.3	-0.265	160	-20.58
mmu-miR-7056-5p	chr10:115406353-115406898+	chr10:115406353-115406898+	circRNA	(52,74)	Imperfect			160	-29.08
mmu-miR-155-5p	chr10:115406353-115406898+	chr10:115406353-115406898+	circRNA	(278,302)	Imperfect			159	-21.07
mmu-miR-363-5p	chr10:115406353-115406898+	chr10:115406353-115406898+	circRNA	(54,76)	7mer-m8	-0.208	-0.183	158	-12.53
mmu-miR-6932-3p	chr10:115406353-115406898+	chr10:115406353-115406898+	circRNA	(88,109)	7mer-m8	-0.07	-0.102	158	-16.5
mmu-miR-7086-5p	chr10:115406353-115406898+	chr10:115406353-115406898+	circRNA	(46,69)	7mer-m8	-0.138	-0.132	158	-22.24
mmu-let-7d-5p	chr10:115406353-115406898+	chr10:115406353-115406898+	circRNA	(44,65)	7mer-m8	-0.189	-0.179	158	-20.88
mmu-miR-6933-3p	chr10:115406353-115406898+	chr10:115406353-115406898+	circRNA	(199,219)	Imperfect			158	-22.46
mmu-miR-200b-3p	chr10:115406353-115406898+	chr10:115406353-115406898+	circRNA	(279,301)	8mer	-0.249	-0.443	158	-15.64
mmu-let-7a-5p	chr10:115406353-115406898+	chr10:115406353-115406898+	circRNA	(44,65)	7mer-m8	-0.189	-0.179	158	-20.7
mmu-miR-429-3p	chr10:115406353-115406898+	chr10:115406353-115406898+	circRNA	(279,301)	8mer	-0.249	-0.443	158	-12.24
mmu-miR-6922-5p	chr10:115406353-115406898+	chr10:115406353-115406898+	circRNA	(52,74)	Imperfect			158	-32.26
mmu-miR-107-5p	chr10:115406353-115406898+	chr10:115406353-115406898+	circRNA	(256,280)	8mer	-0.255	-0.343	157	-16.01
mmu-miR-6402	chr10:115406353-115406898+	chr10:115406353-115406898+	circRNA	(148,174)	7mer-m8	-0.201	-0.249	157	-15.76
mmu-miR-6934-5p	chr10:115406353-115406898+	chr10:115406353-115406898+	circRNA	(69,91)	Imperfect			156	-29.46
mmu-miR-7074-3p	chr10:115406353-115406898+	chr10:115406353-115406898+	circRNA	(16,39)	7mer-m8	-0.151	-0.101	156	-22.74
mmu-miR-7116-3p	chr10:115406353-115406898+	chr10:115406353-115406898+	circRNA	(130,152)	Imperfect			156	-20.44
mmu-miR-6917-5p	chr10:115406353-115406898+	chr10:115406353-115406898+	circRNA	(341,362)	7mer-m8	-0.175	-0.184	155	-22.83
mmu-miR-6958-5p	chr10:115406353-115406898+	chr10:115406353-115406898+	circRNA	(338,361)	Imperfect			155	-32.89
mmu-let-7c-5p	chr10:115406353-115406898+	chr10:115406353-115406898+	circRNA	(43,65)	7mer-m8	-0.189	-0.179	155	-20.57
mmu-miR-7088-5p	chr10:115406353-115406898+	chr10:115406353-115406898+	circRNA	(102,128)	Imperfect			154	-32.33
mmu-miR-26a-2-3p	chr10:115406353-115406898+	chr10:115406353-115406898+	circRNA	(86,109)	7mer-m8	-0.061	-0.087	154	-11.97
mmu-miR-200c-3p	chr10:115406353-115406898+	chr10:115406353-115406898+	circRNA	(281,301)	8mer	-0.249	-0.443	153	-14.32
mmu-miR-7081-5p	chr10:115406353-115406898+	chr10:115406353-115406898+	circRNA	(43,68)	7mer-m8	-0.225	-0.206	152	-25.36
mmu-miR-1903	chr10:115406353-115406898+	chr10:115406353-115406898+	circRNA	(130,152)	Offset 6mer		-0.03	152	-20.78
mmu-miR-6919-3p	chr10:115406353-115406898+	chr10:115406353-115406898+	circRNA	(124,145)	7mer-m8	-0.225	-0.201	152	-20.33
mmu-miR-7b-5p	chr10:115406353-115406898+	chr10:115406353-115406898+	circRNA	(337,360)	8mer	-0.3	-0.265	152	-18.96
mmu-miR-92a-1-5p	chr10:115406353-115406898+	chr10:115406353-115406898+	circRNA	(243,267)	Imperfect			151	-24.31
mmu-miR-3081-5p	chr10:115406353-115406898+	chr10:115406353-115406898+	circRNA	(229,249)	7mer-m8	-0.207	-0.207	151	-21.28
mmu-miR-3101-3p	chr10:115406353-115406898+	chr10:115406353-115406898+	circRNA	(99,120)	Offset 6mer		-0.005	151	-17.56
mmu-miR-714	chr10:115406353-115406898+	chr10:115406353-115406898+	circRNA	(337,356)	7mer-m8	-0.307	-0.204	151	-19.72
mmu-miR-139-3p	chr10:115406353-115406898+	chr10:115406353-115406898+	circRNA	(336,359)	Imperfect			151	-28.27
mmu-miR-504-3p	chr10:115406353-115406898+	chr10:115406353-115406898+	circRNA	(49,72)	Imperfect			151	-25.22
mmu-miR-7037-5p	chr10:115406353-115406898+	chr10:115406353-115406898+	circRNA	(62,85)	7mer-m8	-0.274	-0.221	150	-18.32
mmu-miR-7231-3p	chr10:115406353-115406898+	chr10:115406353-115406898+	circRNA	(259,282)	7mer-m8	-0.152	-0.216	150	-9.75
mmu-miR-705	chr10:115406353-115406898+	chr10:115406353-115406898+	circRNA	(54,74)	Imperfect			150	-30.09
mmu-miR-5616-5p	chr10:115406353-115406898+	chr10:115406353-115406898+	circRNA	(192,214)	8mer	-0.233	-0.27	150	-13.34
mmu-miR-130a-5p	chr10:115406353-115406898+	chr10:115406353-115406898+	circRNA	(179,197)	7mer-m8	-0.093	-0.233	150	-14.9
mmu-miR-883a-5p	chr10:115406353-115406898+	chr10:115406353-115406898+	circRNA	(294,317)	7mer-m8	-0.254	-0.275	150	-13.85
mmu-let-7g-5p	chr10:115406353-115406898+	chr10:115406353-115406898+	circRNA	(44,65)	7mer-m8	-0.17	-0.148	150	-13.8
mmu-let-7f-5p	chr10:115406353-115406898+	chr10:115406353-115406898+	circRNA	(44,65)	7mer-m8	-0.17	-0.148	150	-13.83
mmu-let-7i-5p	chr10:115406353-115406898+	chr10:115406353-115406898+	circRNA	(43,65)	7mer-m8	-0.17	-0.148	149	-13.73
mmu-miR-7091-3p	chr10:115406353-115406898+	chr10:115406353-115406898+	circRNA	(102,122)	7mer-m8	-0.179	-0.173	149	-12.73
mmu-miR-6946-3p	chr10:115406353-115406898+	chr10:115406353-115406898+	circRNA	(130,151)	7mer-A1	-0.021	-0.078	149	-23.2
mmu-miR-7223-3p	chr10:115406353-115406898+	chr10:115406353-115406898+	circRNA	(148,165)	8mer	-0.336	-0.275	149	-13.03
mmu-miR-1264-5p	chr10:115406353-115406898+	chr10:115406353-115406898+	circRNA	(329,351)	7mer-m8	-0.26	-0.196	148	-16.8
mmu-miR-7215-5p	chr10:115406353-115406898+	chr10:115406353-115406898+	circRNA	(113,139)	Imperfect			148	-16.44
mmu-miR-1962	chr10:115406353-115406898+	chr10:115406353-115406898+	circRNA	(92,113)	7mer-m8	-0.244	-0.259	148	-22.3
mmu-miR-7076-5p	chr10:115406353-115406898+	chr10:115406353-115406898+	circRNA	(48,68)	Imperfect			148	-26.01
mmu-miR-485-5p	chr10:115406353-115406898+	chr10:115406353-115406898+	circRNA	(91,113)	7mer-m8	-0.235	-0.243	148	-17.05
mmu-miR-7035-5p	chr10:115406353-115406898+	chr10:115406353-115406898+	circRNA	(247,266)	7mer-m8	-0.259	-0.257	148	-23.34
mmu-miR-488-3p	chr10:115406353-115406898+	chr10:115406353-115406898+	circRNA	(268,289)	Imperfect			147	-21.82
mmu-miR-7660-3p	chr10:115406353-115406898+	chr10:115406353-115406898+	circRNA	(109,132)	Imperfect			147	-19.48
mmu-miR-705	chr10:115406353-115406898+	chr10:115406353-115406898+	circRNA	(342,362)	Imperfect			147	-24.37
mmu-miR-98-5p	chr10:115406353-115406898+	chr10:115406353-115406898+	circRNA	(43,65)	7mer-m8	-0.179	-0.164	147	-15.54
mmu-miR-26b-3p	chr10:115406353-115406898+	chr10:115406353-115406898+	circRNA	(87,109)	7mer-m8	-0.052	-0.071	147	-11.65
mmu-miR-7688-3p	chr10:115406353-115406898+	chr10:115406353-115406898+	circRNA	(191,209)	8mer	-0.372	-0.401	147	-20.37
mmu-miR-224-3p	chr10:115406353-115406898+	chr10:115406353-115406898+	circRNA	(105,126)	7mer-m8	-0.091	-0.112	147	-10.31
mmu-miR-6931-5p	chr10:115406353-115406898+	chr10:115406353-115406898+	circRNA	(63,86)	Imperfect			146	-25.08
mmu-miR-219a-2-3p	chr10:115406353-115406898+	chr10:115406353-115406898+	circRNA	(235,261)	7mer-m8	-0.119	-0.206	146	-14.31
mmu-miR-377-5p	chr10:115406353-115406898+	chr10:115406353-115406898+	circRNA	(263,286)	Offset 6mer		-0.064	146	-17.94
mmu-miR-6971-5p	chr10:115406353-115406898+	chr10:115406353-115406898+	circRNA	(52,72)	Imperfect			146	-31.81
mmu-miR-6972-5p	chr10:115406353-115406898+	chr10:115406353-115406898+	circRNA	(225,248)	7mer-m8	-0.258	-0.261	146	-19.33
mmu-miR-7017-5p	chr10:115406353-115406898+	chr10:115406353-115406898+	circRNA	(35,59)	6mer		-0.015	146	-24.88
mmu-miR-7021-3p	chr10:115406353-115406898+	chr10:115406353-115406898+	circRNA	(322,347)	7mer-m8	-0.121	-0.123	146	-16.04
mmu-miR-3475-3p	chr10:115406353-115406898+	chr10:115406353-115406898+	circRNA	(225,248)	7mer-m8	-0.267	-0.277	146	-19.42
mmu-miR-5116	chr10:115406353-115406898+	chr10:115406353-115406898+	circRNA	(269,290)	7mer-m8	-0.11	-0.178	145	-11.37
mmu-miR-6993-5p	chr10:115406353-115406898+	chr10:115406353-115406898+	circRNA	(339,362)	Imperfect			145	-23.56
mmu-miR-686	chr10:115406353-115406898+	chr10:115406353-115406898+	circRNA	(257,282)	7mer-m8	-0.152	-0.216	145	-12.72
mmu-miR-7039-3p	chr10:115406353-115406898+	chr10:115406353-115406898+	circRNA	(87,109)	7mer-m8	-0.052	-0.071	145	-14.9
mmu-miR-6946-3p	chr10:115406353-115406898+	chr10:115406353-115406898+	circRNA	(149,169)	7mer-m8	-0.012	-0.106	145	-8.58
mmu-miR-1981-5p	chr10:115406353-115406898+	chr10:115406353-115406898+	circRNA	(247,271)	Offset 6mer		-0.034	145	-20.62
mmu-miR-546	chr10:115406353-115406898+	chr10:115406353-115406898+	circRNA	(107,124)	7mer-m8	-0.296	-0.276	145	-20.06
mmu-miR-6918-5p	chr10:115406353-115406898+	chr10:115406353-115406898+	circRNA	(293,317)	6mer		-0.065	145	-15.75
mmu-miR-5616-5p	chr10:115406353-115406898+	chr10:115406353-115406898+	circRNA	(119,142)	Offset 6mer		-0.018	144	-20.41
mmu-miR-6981-5p	chr10:115406353-115406898+	chr10:115406353-115406898+	circRNA	(46,72)	Imperfect			144	-26.14
mmu-miR-129b-5p	chr10:115406353-115406898+	chr10:115406353-115406898+	circRNA	(259,279)	Imperfect			144	-20.9
mmu-miR-22-5p	chr10:115406353-115406898+	chr10:115406353-115406898+	circRNA	(148,170)	7mer-m8	-0.136	-0.203	144	-14.91
mmu-miR-5110	chr10:115406353-115406898+	chr10:115406353-115406898+	circRNA	(62,86)	Imperfect			144	-27.8
mmu-miR-182-5p	chr10:115406353-115406898+	chr10:115406353-115406898+	circRNA	(58,83)	Offset 6mer	-0.042	-0.004	144	-12.42
mmu-miR-5113	chr10:115406353-115406898+	chr10:115406353-115406898+	circRNA	(47,70)	Offset 6mer		-0.001	144	-21.7
mmu-miR-881-3p	chr10:115406353-115406898+	chr10:115406353-115406898+	circRNA	(287,309)	Imperfect			144	-12.16
mmu-miR-1971	chr10:115406353-115406898+	chr10:115406353-115406898+	circRNA	(253,271)	Offset 6mer		-0.034	144	-20.62
mmu-miR-7036b-5p	chr10:115406353-115406898+	chr10:115406353-115406898+	circRNA	(334,356)	Imperfect			144	-33.78
mmu-miR-320-3p	chr10:115406353-115406898+	chr10:115406353-115406898+	circRNA	(230,252)	Imperfect			143	-18.17
mmu-miR-700-5p	chr10:115406353-115406898+	chr10:115406353-115406898+	circRNA	(179,201)	Imperfect			143	-16.2
mmu-miR-185-5p	chr10:115406353-115406898+	chr10:115406353-115406898+	circRNA	(30,53)	Offset 6mer		-0.01	143	-19.96
mmu-miR-1961	chr10:115406353-115406898+	chr10:115406353-115406898+	circRNA	(48,65)	7mer-m8	-0.151	-0.117	143	-12.35
mmu-miR-204-3p	chr10:115406353-115406898+	chr10:115406353-115406898+	circRNA	(239,265)	7mer-m8	-0.199	-0.232	143	-21.34
mmu-miR-7056-5p	chr10:115406353-115406898+	chr10:115406353-115406898+	circRNA	(68,89)	Imperfect			143	-21.02
mmu-miR-3089-3p	chr10:115406353-115406898+	chr10:115406353-115406898+	circRNA	(113,135)	Offset 6mer		-0.028	143	-16.38
mmu-miR-6950-5p	chr10:115406353-115406898+	chr10:115406353-115406898+	circRNA	(225,249)	Offset 6mer		-0.049	143	-23.05
mmu-miR-490-5p	chr10:115406353-115406898+	chr10:115406353-115406898+	circRNA	(85,105)	Imperfect			142	-26.33
mmu-miR-6935-5p	chr10:115406353-115406898+	chr10:115406353-115406898+	circRNA	(341,362)	Imperfect			142	-26.27
mmu-miR-6996-5p	chr10:115406353-115406898+	chr10:115406353-115406898+	circRNA	(22,43)	7mer-m8	-0.15	-0.091	142	-15.57
mmu-miR-6928-5p	chr10:115406353-115406898+	chr10:115406353-115406898+	circRNA	(240,263)	Imperfect			142	-15.96
mmu-miR-6943-5p	chr10:115406353-115406898+	chr10:115406353-115406898+	circRNA	(225,245)	Imperfect			142	-22.73
mmu-miR-7092-3p	chr10:115406353-115406898+	chr10:115406353-115406898+	circRNA	(174,198)	Imperfect			142	-11.88
mmu-miR-7079-5p	chr10:115406353-115406898+	chr10:115406353-115406898+	circRNA	(297,319)	Offset 6mer		-0.055	142	-17.33
mmu-miR-5623-3p	chr10:115406353-115406898+	chr10:115406353-115406898+	circRNA	(188,211)	Offset 6mer		-0.048	141	-18.66
mmu-miR-6978-5p	chr10:115406353-115406898+	chr10:115406353-115406898+	circRNA	(55,78)	Imperfect			141	-18.7
mmu-miR-1839-5p	chr10:115406353-115406898+	chr10:115406353-115406898+	circRNA	(42,64)	7mer-m8	-0.094	-0.071	141	-12.75
mmu-miR-3059-5p	chr10:115406353-115406898+	chr10:115406353-115406898+	circRNA	(193,214)	8mer	-0.191	-0.262	141	-16.97
mmu-miR-6916-5p	chr10:115406353-115406898+	chr10:115406353-115406898+	circRNA	(50,70)	Imperfect			141	-18.08
mmu-miR-7213-5p	chr10:115406353-115406898+	chr10:115406353-115406898+	circRNA	(83,104)	Imperfect			141	-22.74
mmu-miR-7683-3p	chr10:115406353-115406898+	chr10:115406353-115406898+	circRNA	(60,80)	Imperfect			141	-21.54
mmu-miR-6958-5p	chr10:115406353-115406898+	chr10:115406353-115406898+	circRNA	(51,73)	Imperfect			141	-23.65
mmu-miR-294-5p	chr10:115406353-115406898+	chr10:115406353-115406898+	circRNA	(232,255)	Offset 6mer		-0.02	141	-15.82
mmu-miR-6937-3p	chr10:115406353-115406898+	chr10:115406353-115406898+	circRNA	(18,42)	6mer		-0.002	140	-20.01
mmu-miR-6948-5p	chr10:115406353-115406898+	chr10:115406353-115406898+	circRNA	(234,256)	Imperfect			140	-13.15
mmu-miR-7214-5p	chr10:115406353-115406898+	chr10:115406353-115406898+	circRNA	(191,216)	Imperfect			140	-16.49
mmu-miR-1897-5p	chr10:115406353-115406898+	chr10:115406353-115406898+	circRNA	(314,336)	7mer-m8	-0.084	-0.152	140	-15.61
mmu-miR-6972-3p	chr10:115406353-115406898+	chr10:115406353-115406898+	circRNA	(289,310)	7mer-m8	-0.161	-0.219	140	-9.14
mmu-miR-877-3p	chr10:115406353-115406898+	chr10:115406353-115406898+	circRNA	(328,350)	7mer-m8	-0.141	-0.091	140	-10.64
mmu-miR-7662-5p	chr10:115406353-115406898+	chr10:115406353-115406898+	circRNA	(296,319)	Offset 6mer		-0.057	140	-18.03
mmu-miR-7684-5p	chr10:115406353-115406898+	chr10:115406353-115406898+	circRNA	(244,265)	7mer-m8	-0.162	-0.17	140	-15.45
mmu-miR-429-3p	chr10:115406353-115406898+	chr10:115406353-115406898+	circRNA	(292,312)	Offset 6mer	-0.024	-0.058	140	-11.68
mmu-miR-6403	chr10:115406353-115406898+	chr10:115406353-115406898+	circRNA	(249,271)	7mer-m8	-0.157	-0.171	140	-13.31
mmu-miR-5626-3p	chr10:115406353-115406898+	chr10:115406353-115406898+	circRNA	(152,174)	7mer-m8	-0.155	-0.172	140	-12.72
mmu-miR-3057-3p	chr10:115406353-115406898+	chr10:115406353-115406898+	circRNA	(22,44)	Imperfect			140	-23.71
mmu-miR-1843b-5p	chr10:115406353-115406898+	chr10:115406353-115406898+	circRNA	(226,247)	7mer-m8	-0.162	-0.125	140	-12.66
mmu-miR-302a-5p	chr10:115406353-115406898+	chr10:115406353-115406898+	circRNA	(183,205)	6mer		-0.017	140	-13.86
mmu-miR-7652-3p	chr10:115406353-115406898+	chr10:115406353-115406898+	circRNA	(188,209)	8mer	-0.33	-0.393	140	-16.96
mmu-miR-3473d	chr10:115817493-115832986+	chr10:115817493-115832986+	circRNA	(15168,15193)	7mer-m8	-0.162	-0.238	197	-47.03
mmu-miR-7667-5p	chr10:115817493-115832986+	chr10:115817493-115832986+	circRNA	(15166,15188)	7mer-m8	-0.237	-0.272	186	-40.16
mmu-miR-7210-3p	chr10:115817493-115832986+	chr10:115817493-115832986+	circRNA	(15302,15325)	8mer	-0.282	-0.495	184	-26.66
mmu-miR-1187	chr10:115817493-115832986+	chr10:115817493-115832986+	circRNA	(2269,2292)	Imperfect			181	-34.29
mmu-miR-466i-5p	chr10:115817493-115832986+	chr10:115817493-115832986+	circRNA	(2266,2286)	7mer-m8	-0.049	-0.197	178	-31.36
mmu-miR-1947-3p	chr10:115817493-115832986+	chr10:115817493-115832986+	circRNA	(15171,15193)	7mer-m8	-0.134	-0.191	178	-31.76
mmu-miR-3076-5p	chr10:115817493-115832986+	chr10:115817493-115832986+	circRNA	(2897,2921)	8mer	-0.105	-0.088	178	-30.9
mmu-miR-7676-5p	chr10:115817493-115832986+	chr10:115817493-115832986+	circRNA	(14618,14641)	8mer	-0.27	-0.281	177	-23.27
mmu-miR-3082-5p	chr10:115817493-115832986+	chr10:115817493-115832986+	circRNA	(13283,13305)	7mer-m8	-0.013	-0.167	176	-24.63
mmu-miR-6413	chr10:115817493-115832986+	chr10:115817493-115832986+	circRNA	(10872,10893)	Imperfect			175	-37.59
mmu-miR-6980-5p	chr10:115817493-115832986+	chr10:115817493-115832986+	circRNA	(2852,2874)	7mer-m8	-0.043	-0.027	174	-36.99
mmu-miR-669d-5p	chr10:115817493-115832986+	chr10:115817493-115832986+	circRNA	(5006,5028)	8mer	-0.022	-0.16	174	-21.5
mmu-miR-7020-3p	chr10:115817493-115832986+	chr10:115817493-115832986+	circRNA	(10573,10594)	7mer-m8	-0.129	-0.162	174	-32.52
mmu-miR-7054-5p	chr10:115817493-115832986+	chr10:115817493-115832986+	circRNA	(13897,13923)	7mer-m8	-0.006	-0.131	174	-27.03
mmu-miR-5113	chr10:115817493-115832986+	chr10:115817493-115832986+	circRNA	(8842,8863)	7mer-m8	-0.001	-0.097	173	-32.64
mmu-miR-6980-5p	chr10:115817493-115832986+	chr10:115817493-115832986+	circRNA	(10941,10964)	8mer	-0.142	-0.03	173	-35.47
mmu-miR-505-5p	chr10:115817493-115832986+	chr10:115817493-115832986+	circRNA	(4925,4948)	7mer-m8	-0.045	-0.067	173	-28.2
mmu-miR-5110	chr10:115817493-115832986+	chr10:115817493-115832986+	circRNA	(12291,12315)	7mer-m8	-0.057	-0.123	173	-30.65
mmu-miR-708-5p	chr10:115817493-115832986+	chr10:115817493-115832986+	circRNA	(2998,3022)	7mer-m8	-0.048	-0.128	172	-26.6
mmu-miR-7073-5p	chr10:115817493-115832986+	chr10:115817493-115832986+	circRNA	(10292,10314)	7mer-m8	-0.123	-0.204	172	-23.27
mmu-miR-683	chr10:115817493-115832986+	chr10:115817493-115832986+	circRNA	(14429,14450)	8mer	-0.113	-0.105	171	-23.75
mmu-miR-7649-3p	chr10:115817493-115832986+	chr10:115817493-115832986+	circRNA	(15160,15182)	8mer	-0.199	-0.16	171	-30.36
mmu-miR-7058-5p	chr10:115817493-115832986+	chr10:115817493-115832986+	circRNA	(1920,1943)	7mer-m8	-0.162	-0.233	171	-30.73
mmu-miR-669f-3p	chr10:115817493-115832986+	chr10:115817493-115832986+	circRNA	(2223,2246)	Imperfect			171	-29.62
mmu-miR-6975-5p	chr10:115817493-115832986+	chr10:115817493-115832986+	circRNA	(12691,12716)	7mer-m8	-0.082	-0.151	171	-33.51
mmu-miR-7072-5p	chr10:115817493-115832986+	chr10:115817493-115832986+	circRNA	(3833,3857)	7mer-m8	-0.043	-0.098	171	-30.9
mmu-miR-7059-3p	chr10:115817493-115832986+	chr10:115817493-115832986+	circRNA	(12208,12230)	7mer-m8	-0.076	-0.229	170	-18.91
mmu-miR-7058-5p	chr10:115817493-115832986+	chr10:115817493-115832986+	circRNA	(11910,11934)	7mer-m8	-0.051	-0.076	170	-25
mmu-miR-1894-3p	chr10:115817493-115832986+	chr10:115817493-115832986+	circRNA	(3937,3959)	8mer	-0.074	-0.185	170	-26.3
mmu-miR-7003-5p	chr10:115817493-115832986+	chr10:115817493-115832986+	circRNA	(6421,6442)	7mer-m8	-0.103	-0.16	170	-29.8
mmu-miR-144-5p	chr10:115817493-115832986+	chr10:115817493-115832986+	circRNA	(3180,3202)	8mer	-0.119	-0.329	170	-14.41
mmu-miR-1981-5p	chr10:115817493-115832986+	chr10:115817493-115832986+	circRNA	(1067,1094)	8mer	-0.074	-0.146	169	-28.88
mmu-miR-1188-5p	chr10:115817493-115832986+	chr10:115817493-115832986+	circRNA	(4317,4341)	7mer-m8	-0.07	-0.174	169	-30.47
mmu-miR-7242-5p	chr10:115817493-115832986+	chr10:115817493-115832986+	circRNA	(13823,13845)	7mer-m8	-0.028	-0.074	168	-26.93
mmu-let-7e-5p	chr10:115817493-115832986+	chr10:115817493-115832986+	circRNA	(7612,7634)	7mer-m8	-0.019	-0.086	168	-19.92
mmu-miR-7019-5p	chr10:115817493-115832986+	chr10:115817493-115832986+	circRNA	(4705,4732)	8mer	-0.028	-0.078	168	-33.28
mmu-miR-365-1-5p	chr10:115817493-115832986+	chr10:115817493-115832986+	circRNA	(2831,2856)	7mer-m8	-0.016	-0.092	168	-27.42
mmu-miR-466i-3p	chr10:115817493-115832986+	chr10:115817493-115832986+	circRNA	(2233,2255)	Offset 6mer		0.019	168	-24.58
mmu-miR-7031-3p	chr10:115817493-115832986+	chr10:115817493-115832986+	circRNA	(12531,12553)	7mer-m8	-0.101	-0.173	168	-28.46
mmu-miR-7088-5p	chr10:115817493-115832986+	chr10:115817493-115832986+	circRNA	(11016,11041)	7mer-m8	-0.01	-0.125	167	-23.66
mmu-miR-466d-5p	chr10:115817493-115832986+	chr10:115817493-115832986+	circRNA	(2333,2356)	8mer	-0.032	-0.162	167	-21.65
mmu-miR-103-2-5p	chr10:115817493-115832986+	chr10:115817493-115832986+	circRNA	(316,339)	7mer-m8	-0.153	-0.24	167	-19.93
mmu-miR-7018-3p	chr10:115817493-115832986+	chr10:115817493-115832986+	circRNA	(614,636)	7mer-m8	-0.123	-0.114	167	-29.41
mmu-miR-669e-5p	chr10:115817493-115832986+	chr10:115817493-115832986+	circRNA	(11644,11671)	7mer-m8	-0.047	-0.184	167	-23.04
mmu-miR-103-1-5p	chr10:115817493-115832986+	chr10:115817493-115832986+	circRNA	(316,339)	7mer-m8	-0.153	-0.24	167	-23.78
mmu-miR-466n-5p	chr10:115817493-115832986+	chr10:115817493-115832986+	circRNA	(2332,2355)	7mer-m8	-0.063	-0.158	167	-20.78
mmu-miR-1981-5p	chr10:115817493-115832986+	chr10:115817493-115832986+	circRNA	(11756,11780)	Offset 6mer		0.044	166	-27.15
mmu-miR-6978-5p	chr10:115817493-115832986+	chr10:115817493-115832986+	circRNA	(13773,13796)	7mer-m8	-0.094	-0.128	166	-27.58
mmu-miR-7072-5p	chr10:115817493-115832986+	chr10:115817493-115832986+	circRNA	(11911,11932)	7mer-m8	-0.08	-0.135	166	-30.27
mmu-miR-107-5p	chr10:115817493-115832986+	chr10:115817493-115832986+	circRNA	(317,339)	7mer-m8	-0.153	-0.24	166	-19.93
mmu-miR-6954-5p	chr10:115817493-115832986+	chr10:115817493-115832986+	circRNA	(10936,10959)	7mer-m8	-0.027	-0.06	166	-31.66
mmu-miR-1191a	chr10:115817493-115832986+	chr10:115817493-115832986+	circRNA	(4766,4787)	Imperfect			166	-25.6
mmu-miR-466f-3p	chr10:115817493-115832986+	chr10:115817493-115832986+	circRNA	(2235,2256)	Imperfect			166	-27.45
mmu-miR-1982-3p	chr10:115817493-115832986+	chr10:115817493-115832986+	circRNA	(10344,10370)	8mer	-0.133	-0.173	166	-29.07
mmu-miR-3057-5p	chr10:115817493-115832986+	chr10:115817493-115832986+	circRNA	(12042,12066)	8mer	-0.057	-0.13	166	-22.17
mmu-miR-466f	chr10:115817493-115832986+	chr10:115817493-115832986+	circRNA	(2265,2287)	7mer-m8	-0.06	-0.098	165	-23.78
mmu-miR-7024-3p	chr10:115817493-115832986+	chr10:115817493-115832986+	circRNA	(2484,2507)	Imperfect			165	-27.49
mmu-miR-6934-5p	chr10:115817493-115832986+	chr10:115817493-115832986+	circRNA	(11358,11378)	8mer	-0.037	-0.041	165	-27.88
mmu-miR-6964-5p	chr10:115817493-115832986+	chr10:115817493-115832986+	circRNA	(1999,2019)	7mer-m8	-0.022	-0.046	165	-24.11
mmu-miR-7048-5p	chr10:115817493-115832986+	chr10:115817493-115832986+	circRNA	(4700,4721)	8mer	-0.069	-0.03	165	-26.68
mmu-miR-7017-3p	chr10:115817493-115832986+	chr10:115817493-115832986+	circRNA	(7785,7807)	7mer-m8	-0.102	-0.177	165	-26.7
mmu-miR-7649-5p	chr10:115817493-115832986+	chr10:115817493-115832986+	circRNA	(5982,6005)	8mer	-0.014	-0.055	165	-24.7
mmu-miR-3057-5p	chr10:115817493-115832986+	chr10:115817493-115832986+	circRNA	(13917,13940)	7mer-m8	-0.031	-0.111	165	-27.23
mmu-miR-486a-5p	chr10:115817493-115832986+	chr10:115817493-115832986+	circRNA	(7877,7899)	8mer	-0.128	-0.191	164	-26.04
mmu-miR-6946-5p	chr10:115817493-115832986+	chr10:115817493-115832986+	circRNA	(567,590)	7mer-m8	-0.048	-0.127	164	-16.77
mmu-miR-6982-5p	chr10:115817493-115832986+	chr10:115817493-115832986+	circRNA	(15394,15417)	7mer-m8	-0.273	-0.277	164	-26.63
mmu-miR-15a-3p	chr10:115817493-115832986+	chr10:115817493-115832986+	circRNA	(8503,8525)	8mer	-0.073	-0.052	164	-20.99
mmu-miR-3473a	chr10:115817493-115832986+	chr10:115817493-115832986+	circRNA	(13576,13594)	7mer-m8	-0.049	-0.159	164	-24.11
mmu-miR-7051-3p	chr10:115817493-115832986+	chr10:115817493-115832986+	circRNA	(4625,4647)	Imperfect			164	-27.99
mmu-miR-7117-5p	chr10:115817493-115832986+	chr10:115817493-115832986+	circRNA	(650,672)	7mer-m8	-0.167	-0.136	164	-29.77
mmu-let-7f-5p	chr10:115817493-115832986+	chr10:115817493-115832986+	circRNA	(7612,7634)	7mer-m8	-0.009	-0.071	164	-13.22
mmu-miR-7086-5p	chr10:115817493-115832986+	chr10:115817493-115832986+	circRNA	(6433,6452)	8mer	-0.068	-0.205	164	-24.19
mmu-miR-7007-5p	chr10:115817493-115832986+	chr10:115817493-115832986+	circRNA	(14836,14861)	7mer-m8	-0.057	-0.174	164	-25.74
mmu-miR-3085-5p	chr10:115817493-115832986+	chr10:115817493-115832986+	circRNA	(10546,10569)	7mer-m8	-0.066	-0.08	164	-25.54
mmu-miR-882	chr10:115817493-115832986+	chr10:115817493-115832986+	circRNA	(5846,5868)	7mer-m8	-0.029	-0.119	164	-20.22
mmu-miR-486b-5p	chr10:115817493-115832986+	chr10:115817493-115832986+	circRNA	(7877,7899)	8mer	-0.128	-0.191	164	-26.04
mmu-miR-7061-5p	chr10:115817493-115832986+	chr10:115817493-115832986+	circRNA	(11782,11804)	Imperfect			164	-18.96
mmu-miR-669b-3p	chr10:115817493-115832986+	chr10:115817493-115832986+	circRNA	(2222,2246)	Imperfect			164	-24.76
mmu-miR-7016-5p	chr10:115817493-115832986+	chr10:115817493-115832986+	circRNA	(567,588)	7mer-m8	-0.144	-0.134	163	-26.47
mmu-miR-5129-3p	chr10:115817493-115832986+	chr10:115817493-115832986+	circRNA	(4483,4507)	7mer-m8	-0.064	-0.12	163	-20.96
mmu-miR-466b-3p	chr10:115817493-115832986+	chr10:115817493-115832986+	circRNA	(2225,2247)	Offset 6mer		0.021	163	-22.88
mmu-miR-466p-3p	chr10:115817493-115832986+	chr10:115817493-115832986+	circRNA	(2225,2247)	Offset 6mer		0.021	163	-22.88
mmu-miR-467a-3p	chr10:115817493-115832986+	chr10:115817493-115832986+	circRNA	(2223,2246)	Imperfect			163	-26.95
mmu-miR-344g-3p	chr10:115817493-115832986+	chr10:115817493-115832986+	circRNA	(12022,12046)	7mer-m8	-0.106	-0.173	163	-29.2
mmu-miR-6902-5p	chr10:115817493-115832986+	chr10:115817493-115832986+	circRNA	(4513,4536)	8mer	-0.016	-0.122	163	-23.23
mmu-miR-133a-5p	chr10:115817493-115832986+	chr10:115817493-115832986+	circRNA	(2373,2394)	8mer	-0.063	-0.25	163	-13.05
mmu-miR-149-3p	chr10:115817493-115832986+	chr10:115817493-115832986+	circRNA	(564,588)	7mer-m8	-0.171	-0.181	163	-34.77
mmu-miR-219b-3p	chr10:115817493-115832986+	chr10:115817493-115832986+	circRNA	(14608,14633)	7mer-m8	-0.108	-0.215	163	-24.35
mmu-miR-466c-3p	chr10:115817493-115832986+	chr10:115817493-115832986+	circRNA	(2225,2247)	Offset 6mer		0.021	163	-22.88
mmu-miR-290b-3p	chr10:115817493-115832986+	chr10:115817493-115832986+	circRNA	(5702,5725)	7mer-m8	-0.065	-0.058	163	-29.56
mmu-miR-146b-5p	chr10:115817493-115832986+	chr10:115817493-115832986+	circRNA	(395,418)	7mer-m8	-0.148	-0.209	163	-21.17
mmu-miR-6983-3p	chr10:115817493-115832986+	chr10:115817493-115832986+	circRNA	(541,564)	8mer	-0.104	-0.272	163	-16.19
mmu-miR-721	chr10:115817493-115832986+	chr10:115817493-115832986+	circRNA	(9041,9062)	Imperfect			163	-20.14
mmu-miR-7090-5p	chr10:115817493-115832986+	chr10:115817493-115832986+	circRNA	(395,422)	7mer-m8	-0.216	-0.289	163	-25.63
mmu-miR-7215-5p	chr10:115817493-115832986+	chr10:115817493-115832986+	circRNA	(15030,15055)	Imperfect			163	-27.98
mmu-miR-7039-5p	chr10:115817493-115832986+	chr10:115817493-115832986+	circRNA	(13747,13769)	8mer	-0.032	-0.113	163	-20.07
mmu-miR-872-5p	chr10:115817493-115832986+	chr10:115817493-115832986+	circRNA	(8461,8482)	Offset 6mer		0.026	163	-21.29
mmu-miR-3058-5p	chr10:115817493-115832986+	chr10:115817493-115832986+	circRNA	(71,96)	7mer-m8	-0.189	-0.167	163	-21.45
mmu-miR-3473c	chr10:115817493-115832986+	chr10:115817493-115832986+	circRNA	(9968,9989)	7mer-m8	-0.025	-0.116	162	-22.2
mmu-miR-743b-5p	chr10:115817493-115832986+	chr10:115817493-115832986+	circRNA	(4080,4102)	8mer	-0.012	-0.186	162	-19.33
mmu-miR-3061-5p	chr10:115817493-115832986+	chr10:115817493-115832986+	circRNA	(9519,9541)	8mer	-0.095	-0.071	162	-20.34
mmu-miR-124-3p	chr10:115817493-115832986+	chr10:115817493-115832986+	circRNA	(14820,14840)	7mer-m8	-0.11	-0.153	162	-20.18
mmu-miR-1983	chr10:115817493-115832986+	chr10:115817493-115832986+	circRNA	(8076,8097)	Offset 6mer		0.068	162	-26.44
mmu-miR-6914-5p	chr10:115817493-115832986+	chr10:115817493-115832986+	circRNA	(1997,2021)	7mer-m8	-0.038	-0.059	162	-28.61
mmu-miR-8119	chr10:115817493-115832986+	chr10:115817493-115832986+	circRNA	(13575,13595)	7mer-m8	-0.025	-0.12	162	-24.15
mmu-miR-3473c	chr10:115817493-115832986+	chr10:115817493-115832986+	circRNA	(15160,15182)	8mer	-0.199	-0.16	162	-30.64
mmu-miR-6941-5p	chr10:115817493-115832986+	chr10:115817493-115832986+	circRNA	(2837,2859)	7mer-m8	-0.041	-0.067	162	-29.63
mmu-miR-466m-3p	chr10:115817493-115832986+	chr10:115817493-115832986+	circRNA	(2238,2260)	Imperfect			162	-25.17
mmu-miR-7662-3p	chr10:115817493-115832986+	chr10:115817493-115832986+	circRNA	(13914,13938)	8mer	-0.133	-0.13	162	-29.15
mmu-miR-9769-5p	chr10:115817493-115832986+	chr10:115817493-115832986+	circRNA	(10535,10557)	7mer-m8	-0.085	-0.153	162	-21.17
mmu-miR-7042-3p	chr10:115817493-115832986+	chr10:115817493-115832986+	circRNA	(15334,15355)	7mer-m8	-0.352	-0.388	162	-13.44
mmu-miR-7032-3p	chr10:115817493-115832986+	chr10:115817493-115832986+	circRNA	(626,653)	7mer-m8	-0.187	-0.261	162	-38.75
mmu-miR-5110	chr10:115817493-115832986+	chr10:115817493-115832986+	circRNA	(11029,11056)	6mer		0.032	162	-31.51
mmu-miR-3110-3p	chr10:115817493-115832986+	chr10:115817493-115832986+	circRNA	(8045,8066)	8mer	-0.021	-0.121	162	-22.78
mmu-miR-344c-3p	chr10:115817493-115832986+	chr10:115817493-115832986+	circRNA	(4775,4803)	8mer	-0.072	-0.23	162	-25.07
mmu-miR-7092-5p	chr10:115817493-115832986+	chr10:115817493-115832986+	circRNA	(10791,10813)	7mer-m8	-0.025	-0.175	162	-15.15
mmu-miR-6998-3p	chr10:115817493-115832986+	chr10:115817493-115832986+	circRNA	(10396,10418)	7mer-m8	-0.14	-0.206	162	-22.46
mmu-miR-7021-3p	chr10:115817493-115832986+	chr10:115817493-115832986+	circRNA	(14054,14081)	8mer	-0.005	-0.152	162	-29.37
mmu-miR-6375	chr10:115817493-115832986+	chr10:115817493-115832986+	circRNA	(7213,7239)	7mer-m8	-0.039	-0.134	161	-17.62
mmu-miR-9-5p	chr10:115817493-115832986+	chr10:115817493-115832986+	circRNA	(15128,15151)	8mer	-0.213	-0.313	161	-17.96
mmu-miR-7649-3p	chr10:115817493-115832986+	chr10:115817493-115832986+	circRNA	(7769,7792)	7mer-m8	-0.008	-0.099	161	-21.61
mmu-miR-7027-5p	chr10:115817493-115832986+	chr10:115817493-115832986+	circRNA	(10288,10311)	Imperfect			161	-21.15
mmu-miR-7019-5p	chr10:115817493-115832986+	chr10:115817493-115832986+	circRNA	(4912,4933)	8mer	-0.046	-0.119	161	-27.56
mmu-miR-8100	chr10:115817493-115832986+	chr10:115817493-115832986+	circRNA	(12302,12325)	Imperfect			161	-23.77
mmu-miR-6982-5p	chr10:115817493-115832986+	chr10:115817493-115832986+	circRNA	(11036,11058)	7mer-m8	-0.013	-0.087	161	-31.03
mmu-miR-6958-3p	chr10:115817493-115832986+	chr10:115817493-115832986+	circRNA	(103,129)	7mer-m8	-0.327	-0.355	161	-25.89
mmu-miR-6413	chr10:115817493-115832986+	chr10:115817493-115832986+	circRNA	(11112,11133)	7mer-m8	-0.078	-0.153	161	-22.21
mmu-miR-7027-5p	chr10:115817493-115832986+	chr10:115817493-115832986+	circRNA	(12275,12298)	7mer-m8	-0.02	-0.152	161	-15.94
mmu-miR-24-2-5p	chr10:115817493-115832986+	chr10:115817493-115832986+	circRNA	(11737,11759)	7mer-m8	-0.107	-0.16	161	-20.94
mmu-miR-761	chr10:115817493-115832986+	chr10:115817493-115832986+	circRNA	(10170,10192)	7mer-m8	-0.039	-0.122	161	-24.45
mmu-miR-5113	chr10:115817493-115832986+	chr10:115817493-115832986+	circRNA	(12279,12302)	7mer-m8	-0.033	-0.137	161	-23.62
mmu-miR-6369	chr10:115817493-115832986+	chr10:115817493-115832986+	circRNA	(14800,14823)	7mer-m8	-0.092	-0.095	161	-20.53
mmu-miR-105	chr10:115817493-115832986+	chr10:115817493-115832986+	circRNA	(14738,14763)	7mer-m8	-0.06	-0.11	161	-21.36
mmu-miR-6904-5p	chr10:115817493-115832986+	chr10:115817493-115832986+	circRNA	(11753,11775)	Offset 6mer		0.028	160	-27.53
mmu-miR-7677-5p	chr10:115817493-115832986+	chr10:115817493-115832986+	circRNA	(7011,7039)	7mer-m8	-0.06	-0.15	160	-25.87
mmu-miR-344f-5p	chr10:115817493-115832986+	chr10:115817493-115832986+	circRNA	(597,619)	7mer-m8	-0.151	-0.169	160	-24.76
mmu-miR-669l-3p	chr10:115817493-115832986+	chr10:115817493-115832986+	circRNA	(9622,9644)	7mer-m8	-0.027	-0.27	160	-9.86
mmu-miR-875-5p	chr10:115817493-115832986+	chr10:115817493-115832986+	circRNA	(4235,4257)	7mer-m8	-0.046	-0.135	160	-19.15
mmu-miR-7040-3p	chr10:115817493-115832986+	chr10:115817493-115832986+	circRNA	(8196,8218)	Offset 6mer		0.033	160	-35.91
mmu-miR-24-1-5p	chr10:115817493-115832986+	chr10:115817493-115832986+	circRNA	(11734,11759)	7mer-m8	-0.097	-0.144	160	-20.27
mmu-miR-7013-3p	chr10:115817493-115832986+	chr10:115817493-115832986+	circRNA	(10031,10054)	7mer-m8	-0.021	-0.156	160	-15.73
mmu-miR-1968-3p	chr10:115817493-115832986+	chr10:115817493-115832986+	circRNA	(7834,7853)	7mer-m8	-0.023	-0.081	160	-22.7
mmu-let-7d-5p	chr10:115817493-115832986+	chr10:115817493-115832986+	circRNA	(7612,7634)	7mer-m8	0	-0.055	160	-13
mmu-miR-374b-3p	chr10:115817493-115832986+	chr10:115817493-115832986+	circRNA	(5166,5188)	Imperfect			160	-22.04
mmu-miR-1b-3p	chr10:115817493-115832986+	chr10:115817493-115832986+	circRNA	(12260,12284)	7mer-m8	-0.122	-0.171	160	-16.54
mmu-miR-883a-3p	chr10:115817493-115832986+	chr10:115817493-115832986+	circRNA	(6319,6339)	7mer-m8	-0.008	-0.127	160	-17.7
mmu-miR-467c-3p	chr10:115817493-115832986+	chr10:115817493-115832986+	circRNA	(9622,9644)	7mer-m8	-0.017	-0.254	160	-7.98
mmu-miR-467e-3p	chr10:115817493-115832986+	chr10:115817493-115832986+	circRNA	(9622,9644)	7mer-m8	-0.017	-0.254	160	-8.25
mmu-miR-8093	chr10:115817493-115832986+	chr10:115817493-115832986+	circRNA	(11214,11234)	8mer	-0.106	-0.143	160	-24.63
mmu-miR-542-5p	chr10:115817493-115832986+	chr10:115817493-115832986+	circRNA	(3510,3532)	7mer-m8	-0.107	-0.049	160	-17.13
mmu-miR-7016-5p	chr10:115817493-115832986+	chr10:115817493-115832986+	circRNA	(10300,10320)	7mer-m8	-0.015	-0.057	160	-24.66
mmu-miR-125b-5p	chr10:115817493-115832986+	chr10:115817493-115832986+	circRNA	(6036,6058)	7mer-m8	-0.087	-0.141	160	-21.74
mmu-miR-669d-2-3p	chr10:115817493-115832986+	chr10:115817493-115832986+	circRNA	(9622,9644)	7mer-m8	-0.027	-0.27	160	-9.47
mmu-miR-6940-5p	chr10:115817493-115832986+	chr10:115817493-115832986+	circRNA	(4697,4720)	7mer-m8	-0.05	-0.082	160	-29.47
mmu-miR-6956-5p	chr10:115817493-115832986+	chr10:115817493-115832986+	circRNA	(2867,2889)	8mer	-0.084	-0.109	160	-28.32
mmu-miR-5623-3p	chr10:115817493-115832986+	chr10:115817493-115832986+	circRNA	(12111,12133)	7mer-m8	-0.043	-0.136	160	-19.04
mmu-miR-483-5p	chr10:115817493-115832986+	chr10:115817493-115832986+	circRNA	(13435,13457)	Imperfect			160	-23.93
mmu-miR-6950-5p	chr10:115817493-115832986+	chr10:115817493-115832986+	circRNA	(11036,11060)	8mer	-0.02	-0.078	160	-28.17
mmu-miR-6932-5p	chr10:115817493-115832986+	chr10:115817493-115832986+	circRNA	(3036,3058)	7mer-m8	-0.003	-0.064	160	-16.01
mmu-miR-717	chr10:115817493-115832986+	chr10:115817493-115832986+	circRNA	(1057,1079)	7mer-m8	-0.024	-0.097	160	-20.67
mmu-let-7a-5p	chr10:115817493-115832986+	chr10:115817493-115832986+	circRNA	(7612,7634)	7mer-m8	0	-0.055	160	-13.05
mmu-miR-382-5p	chr10:115817493-115832986+	chr10:115817493-115832986+	circRNA	(15371,15393)	7mer-m8	-0.178	-0.254	160	-14.33
mmu-miR-125a-5p	chr10:115817493-115832986+	chr10:115817493-115832986+	circRNA	(6030,6058)	7mer-m8	-0.096	-0.156	159	-24.71
mmu-miR-1903	chr10:115817493-115832986+	chr10:115817493-115832986+	circRNA	(11813,11835)	Offset 6mer		0.062	159	-27.31
mmu-miR-6974-5p	chr10:115817493-115832986+	chr10:115817493-115832986+	circRNA	(8557,8581)	7mer-m8	-0.043	-0.12	159	-20.42
mmu-miR-7085-5p	chr10:115817493-115832986+	chr10:115817493-115832986+	circRNA	(6421,6443)	7mer-m8	-0.126	-0.174	159	-24.64
mmu-miR-6904-5p	chr10:115817493-115832986+	chr10:115817493-115832986+	circRNA	(11683,11706)	7mer-m8	-0.058	-0.083	159	-24.21
mmu-miR-6916-5p	chr10:115817493-115832986+	chr10:115817493-115832986+	circRNA	(12293,12314)	7mer-m8	-0.015	-0.091	159	-23.41
mmu-miR-6975-5p	chr10:115817493-115832986+	chr10:115817493-115832986+	circRNA	(9933,9957)	Imperfect			159	-25.12
mmu-miR-3474	chr10:115817493-115832986+	chr10:115817493-115832986+	circRNA	(11194,11218)	7mer-m8	-0.02	-0.087	159	-26.22
mmu-miR-182-3p	chr10:115817493-115832986+	chr10:115817493-115832986+	circRNA	(3110,3131)	7mer-m8	-0.005	-0.108	159	-19.79
mmu-miR-7053-5p	chr10:115817493-115832986+	chr10:115817493-115832986+	circRNA	(14076,14096)	7mer-m8	-0.014	-0.132	159	-24.53
mmu-let-7k	chr10:115817493-115832986+	chr10:115817493-115832986+	circRNA	(7615,7634)	7mer-m8	-0.019	-0.086	159	-18.98
mmu-miR-6930-5p	chr10:115817493-115832986+	chr10:115817493-115832986+	circRNA	(12260,12287)	7mer-m8	-0.173	-0.191	159	-29.44
mmu-miR-743b-5p	chr10:115817493-115832986+	chr10:115817493-115832986+	circRNA	(14999,15020)	7mer-m8	-0.178	-0.261	159	-14.5
mmu-miR-455-5p	chr10:115817493-115832986+	chr10:115817493-115832986+	circRNA	(4484,4507)	7mer-m8	-0.064	-0.12	159	-19.37
mmu-miR-6902-5p	chr10:115817493-115832986+	chr10:115817493-115832986+	circRNA	(7749,7771)	7mer-m8	-0.017	-0.103	159	-19.73
mmu-miR-7069-5p	chr10:115817493-115832986+	chr10:115817493-115832986+	circRNA	(14984,15007)	7mer-m8	-0.262	-0.212	159	-25.44
mmu-miR-6367	chr10:115817493-115832986+	chr10:115817493-115832986+	circRNA	(6036,6058)	7mer-m8	-0.087	-0.141	159	-22.2
mmu-miR-7011-5p	chr10:115817493-115832986+	chr10:115817493-115832986+	circRNA	(5966,5990)	Offset 6mer		0.061	159	-31.7
mmu-miR-6906-5p	chr10:115817493-115832986+	chr10:115817493-115832986+	circRNA	(10887,10911)	7mer-m8	-0.035	-0.101	159	-23.7
mmu-miR-7214-3p	chr10:115817493-115832986+	chr10:115817493-115832986+	circRNA	(7242,7266)	8mer	-0.081	-0.165	159	-17.71
mmu-miR-7070-5p	chr10:115817493-115832986+	chr10:115817493-115832986+	circRNA	(3840,3859)	7mer-m8	-0.033	-0.065	159	-27.86
mmu-miR-3063-5p	chr10:115817493-115832986+	chr10:115817493-115832986+	circRNA	(6817,6838)	8mer	-0.031	-0.109	159	-17.96
mmu-miR-691	chr10:115817493-115832986+	chr10:115817493-115832986+	circRNA	(185,208)	8mer	-0.309	-0.414	159	-16.78
mmu-miR-7661-5p	chr10:115817493-115832986+	chr10:115817493-115832986+	circRNA	(2775,2800)	7mer-m8	-0.008	-0.217	159	-13.87
mmu-miR-7079-5p	chr10:115817493-115832986+	chr10:115817493-115832986+	circRNA	(14981,15004)	7mer-m8	-0.175	-0.155	159	-22.52
mmu-miR-328-5p	chr10:115817493-115832986+	chr10:115817493-115832986+	circRNA	(10938,10960)	7mer-m8	-0.012	0.016	159	-39.56
mmu-miR-3091-5p	chr10:115817493-115832986+	chr10:115817493-115832986+	circRNA	(11654,11675)	7mer-m8	-0.063	-0.095	159	-17.35
mmu-miR-7061-3p	chr10:115817493-115832986+	chr10:115817493-115832986+	circRNA	(7771,7796)	7mer-A1	-0.016	-0.056	159	-25.13
mmu-miR-883b-5p	chr10:115817493-115832986+	chr10:115817493-115832986+	circRNA	(174,196)	7mer-m8	-0.261	-0.314	159	-14.46
mmu-miR-3058-3p	chr10:115817493-115832986+	chr10:115817493-115832986+	circRNA	(13083,13104)	8mer	-0.084	-0.208	159	-20.01
mmu-miR-6949-3p	chr10:115817493-115832986+	chr10:115817493-115832986+	circRNA	(8920,8938)	8mer	-0.017	-0.101	159	-25.01
mmu-miR-7665-5p	chr10:115817493-115832986+	chr10:115817493-115832986+	circRNA	(12303,12327)	7mer-m8	-0.033	-0.151	159	-24.84
mmu-miR-338-3p	chr10:115817493-115832986+	chr10:115817493-115832986+	circRNA	(8975,8998)	7mer-m8	-0.018	-0.108	159	-16.32
mmu-miR-146a-5p	chr10:115817493-115832986+	chr10:115817493-115832986+	circRNA	(395,418)	7mer-m8	-0.148	-0.209	159	-20.51
mmu-miR-344-3p	chr10:115817493-115832986+	chr10:115817493-115832986+	circRNA	(4775,4803)	8mer	-0.072	-0.23	159	-23.15
mmu-miR-429-3p	chr10:115817493-115832986+	chr10:115817493-115832986+	circRNA	(746,769)	7mer-m8	-0.049	-0.203	158	-13.1
mmu-miR-466o-3p	chr10:115817493-115832986+	chr10:115817493-115832986+	circRNA	(2236,2258)	Imperfect			158	-20
mmu-miR-185-5p	chr10:115817493-115832986+	chr10:115817493-115832986+	circRNA	(13571,13594)	7mer-m8	-0.012	-0.097	158	-20.76
mmu-miR-874-5p	chr10:115817493-115832986+	chr10:115817493-115832986+	circRNA	(4031,4054)	8mer	-0.214	-0.136	158	-29.07
mmu-miR-6942-5p	chr10:115817493-115832986+	chr10:115817493-115832986+	circRNA	(12294,12314)	7mer-m8	-0.006	-0.075	158	-21.1
mmu-miR-542-3p	chr10:115817493-115832986+	chr10:115817493-115832986+	circRNA	(3894,3916)	7mer-A1	-0.015	-0.099	158	-18.31
mmu-miR-6967-5p	chr10:115817493-115832986+	chr10:115817493-115832986+	circRNA	(565,588)	7mer-m8	-0.171	-0.181	158	-25.13
mmu-miR-466k	chr10:115817493-115832986+	chr10:115817493-115832986+	circRNA	(2330,2356)	8mer	-0.011	-0.158	158	-21.36
mmu-miR-7650-5p	chr10:115817493-115832986+	chr10:115817493-115832986+	circRNA	(12197,12219)	7mer-m8	-0.05	-0.144	158	-16.27
mmu-miR-6970-3p	chr10:115817493-115832986+	chr10:115817493-115832986+	circRNA	(8200,8221)	Imperfect			158	-31.26
mmu-miR-883b-3p	chr10:115817493-115832986+	chr10:115817493-115832986+	circRNA	(7383,7404)	7mer-m8	-0.073	-0.211	158	-15.71
mmu-miR-7651-3p	chr10:115817493-115832986+	chr10:115817493-115832986+	circRNA	(12208,12232)	Offset 6mer		0.015	158	-16.2
mmu-miR-3066-5p	chr10:115817493-115832986+	chr10:115817493-115832986+	circRNA	(15223,15244)	7mer-m8	-0.221	-0.223	158	-16.74
mmu-miR-7646-5p	chr10:115817493-115832986+	chr10:115817493-115832986+	circRNA	(1488,1510)	7mer-m8	-0.011	-0.151	158	-13.66
mmu-miR-7038-5p	chr10:115817493-115832986+	chr10:115817493-115832986+	circRNA	(41,63)	7mer-m8	-0.094	-0.132	158	-25.08
mmu-miR-292a-3p	chr10:115817493-115832986+	chr10:115817493-115832986+	circRNA	(14737,14762)	7mer-m8	-0.097	-0.115	158	-20.32
mmu-miR-5623-5p	chr10:115817493-115832986+	chr10:115817493-115832986+	circRNA	(74,98)	6mer		-0.008	158	-22.43
mmu-miR-7069-5p	chr10:115817493-115832986+	chr10:115817493-115832986+	circRNA	(649,671)	7mer-m8	-0.243	-0.206	158	-27.48
mmu-miR-683	chr10:115817493-115832986+	chr10:115817493-115832986+	circRNA	(5167,5190)	7mer-m8	-0.033	-0.135	158	-18.03
mmu-miR-6972-3p	chr10:115817493-115832986+	chr10:115817493-115832986+	circRNA	(15292,15313)	Offset 6mer		-0.042	158	-20
mmu-miR-8108	chr10:115817493-115832986+	chr10:115817493-115832986+	circRNA	(12694,12716)	7mer-m8	-0.045	-0.089	158	-21.32
mmu-miR-7043-3p	chr10:115817493-115832986+	chr10:115817493-115832986+	circRNA	(4485,4507)	Offset 6mer		0.002	158	-20.75
mmu-miR-6911-5p	chr10:115817493-115832986+	chr10:115817493-115832986+	circRNA	(14981,15004)	7mer-m8	-0.193	-0.186	158	-24.9
mmu-miR-6899-3p	chr10:115817493-115832986+	chr10:115817493-115832986+	circRNA	(3331,3353)	8mer	-0.027	-0.202	158	-14.41
mmu-miR-185-5p	chr10:115817493-115832986+	chr10:115817493-115832986+	circRNA	(3680,3701)	8mer	-0.032	-0.139	158	-25.83
mmu-miR-30c-1-3p	chr10:115817493-115832986+	chr10:115817493-115832986+	circRNA	(6256,6277)	Imperfect			158	-23.7
mmu-miR-6917-5p	chr10:115817493-115832986+	chr10:115817493-115832986+	circRNA	(11014,11038)	7mer-m8	-0.002	-0.097	158	-23.95
mmu-miR-6952-5p	chr10:115817493-115832986+	chr10:115817493-115832986+	circRNA	(13815,13838)	8mer	-0.14	-0.159	158	-21.53
mmu-miR-101b-5p	chr10:115817493-115832986+	chr10:115817493-115832986+	circRNA	(15257,15278)	Imperfect			158	-20.62
mmu-miR-1949	chr10:115817493-115832986+	chr10:115817493-115832986+	circRNA	(928,951)	8mer	-0.168	-0.305	158	-15.65
mmu-miR-667-5p	chr10:115817493-115832986+	chr10:115817493-115832986+	circRNA	(6553,6579)	8mer	-0.076	-0.106	158	-23.17
mmu-miR-7018-5p	chr10:115817493-115832986+	chr10:115817493-115832986+	circRNA	(14851,14875)	8mer	-0.301	-0.33	158	-20.45
mmu-miR-296-3p	chr10:115817493-115832986+	chr10:115817493-115832986+	circRNA	(13483,13505)	Imperfect			158	-33.93
mmu-miR-192-5p	chr10:115817493-115832986+	chr10:115817493-115832986+	circRNA	(9004,9026)	Imperfect			158	-20.56
mmu-miR-3061-5p	chr10:115817493-115832986+	chr10:115817493-115832986+	circRNA	(14621,14644)	8mer	-0.351	-0.3	158	-18.59
mmu-miR-375-5p	chr10:115817493-115832986+	chr10:115817493-115832986+	circRNA	(8081,8104)	7mer-m8	-0.08	0.05	158	-24.87
mmu-miR-669n	chr10:115817493-115832986+	chr10:115817493-115832986+	circRNA	(5008,5028)	Offset 6mer		0.021	158	-20.52
mmu-miR-378a-5p	chr10:115817493-115832986+	chr10:115817493-115832986+	circRNA	(1153,1179)	7mer-m8	-0.043	-0.113	158	-20.82
mmu-miR-470-5p	chr10:115817493-115832986+	chr10:115817493-115832986+	circRNA	(12354,12377)	Offset 6mer		0.076	158	-25.68
mmu-miR-6953-5p	chr10:115817493-115832986+	chr10:115817493-115832986+	circRNA	(75,101)	7mer-m8	-0.177	-0.082	158	-27
mmu-miR-6395	chr10:115817493-115832986+	chr10:115817493-115832986+	circRNA	(8579,8603)	8mer	-0.111	-0.011	158	-24.14
mmu-miR-3090-5p	chr10:115817493-115832986+	chr10:115817493-115832986+	circRNA	(12891,12913)	8mer	-0.099	-0.182	158	-23.69
mmu-miR-679-5p	chr10:115817493-115832986+	chr10:115817493-115832986+	circRNA	(8344,8368)	8mer	-0.052	-0.134	158	-23.57
mmu-miR-6377	chr10:115817493-115832986+	chr10:115817493-115832986+	circRNA	(1585,1608)	Offset 6mer		0.006	157	-16.05
mmu-miR-135a-5p	chr10:115817493-115832986+	chr10:115817493-115832986+	circRNA	(9740,9763)	7mer-m8	-0.085	-0.207	157	-12.32
mmu-miR-5133	chr10:115817493-115832986+	chr10:115817493-115832986+	circRNA	(10185,10205)	8mer	-0.044	-0.064	157	-26.43
mmu-miR-31-5p	chr10:115817493-115832986+	chr10:115817493-115832986+	circRNA	(11291,11312)	7mer-m8	-0.007	-0.065	157	-18.12
mmu-miR-3088-3p	chr10:115817493-115832986+	chr10:115817493-115832986+	circRNA	(13530,13553)	Imperfect			157	-23.43
mmu-miR-199a-3p	chr10:115817493-115832986+	chr10:115817493-115832986+	circRNA	(14485,14509)	7mer-m8	-0.084	-0.175	157	-20.5
mmu-miR-206-5p	chr10:115817493-115832986+	chr10:115817493-115832986+	circRNA	(4393,4416)	Imperfect			157	-20.3
mmu-miR-149-5p	chr10:115817493-115832986+	chr10:115817493-115832986+	circRNA	(7820,7847)	8mer	-0.061	-0.09	157	-32.68
mmu-miR-6917-3p	chr10:115817493-115832986+	chr10:115817493-115832986+	circRNA	(7960,7982)	Offset 6mer		0.08	157	-24.27
mmu-miR-7024-3p	chr10:115817493-115832986+	chr10:115817493-115832986+	circRNA	(3699,3721)	Imperfect			157	-30.48
mmu-miR-351-5p	chr10:115817493-115832986+	chr10:115817493-115832986+	circRNA	(6033,6058)	7mer-m8	-0.087	-0.141	157	-23.24
mmu-miR-31-3p	chr10:115817493-115832986+	chr10:115817493-115832986+	circRNA	(8058,8080)	8mer	-0.076	-0.065	157	-19.6
mmu-miR-6957-5p	chr10:115817493-115832986+	chr10:115817493-115832986+	circRNA	(15266,15288)	7mer-m8	-0.142	-0.223	157	-20.99
mmu-miR-465a-5p	chr10:115817493-115832986+	chr10:115817493-115832986+	circRNA	(2552,2572)	Imperfect			157	-22.73
mmu-miR-1982-5p	chr10:115817493-115832986+	chr10:115817493-115832986+	circRNA	(4694,4716)	7mer-m8	-0.028	-0.106	157	-33.26
mmu-miR-7012-5p	chr10:115817493-115832986+	chr10:115817493-115832986+	circRNA	(9928,9951)	Imperfect			157	-21.09
mmu-miR-5124b	chr10:115817493-115832986+	chr10:115817493-115832986+	circRNA	(1061,1082)	7mer-m8	-0.128	-0.179	157	-18.46
mmu-miR-465d-5p	chr10:115817493-115832986+	chr10:115817493-115832986+	circRNA	(2552,2572)	Imperfect			157	-22.73
mmu-miR-7661-5p	chr10:115817493-115832986+	chr10:115817493-115832986+	circRNA	(1110,1135)	7mer-m8	-0.03	-0.225	157	-12.89
mmu-miR-6404	chr10:115817493-115832986+	chr10:115817493-115832986+	circRNA	(6871,6891)	Imperfect			157	-21.2
mmu-miR-6919-5p	chr10:115817493-115832986+	chr10:115817493-115832986+	circRNA	(6266,6292)	7mer-m8	-0.081	-0.101	157	-22.27
mmu-miR-708-3p	chr10:115817493-115832986+	chr10:115817493-115832986+	circRNA	(13343,13366)	7mer-m8	-0.006	-0.169	157	-15.27
mmu-miR-6344	chr10:115817493-115832986+	chr10:115817493-115832986+	circRNA	(1426,1446)	7mer-m8	-0.019	-0.268	157	-13.44
mmu-miR-7665-5p	chr10:115817493-115832986+	chr10:115817493-115832986+	circRNA	(4876,4900)	7mer-m8	-0.007	-0.119	157	-23.23
mmu-miR-698-5p	chr10:115817493-115832986+	chr10:115817493-115832986+	circRNA	(3368,3390)	Imperfect			157	-29.1
mmu-miR-98-5p	chr10:115817493-115832986+	chr10:115817493-115832986+	circRNA	(7612,7634)	7mer-m8	-0.009	-0.071	157	-12.35
mmu-miR-182-5p	chr10:115817493-115832986+	chr10:115817493-115832986+	circRNA	(2699,2725)	7mer-m8	-0.049	-0.2	157	-15.39
mmu-miR-7035-5p	chr10:115817493-115832986+	chr10:115817493-115832986+	circRNA	(14813,14833)	Offset 6mer		0.004	157	-28.18
mmu-miR-6418-5p	chr10:115817493-115832986+	chr10:115817493-115832986+	circRNA	(12281,12302)	Imperfect			157	-26.46
mmu-miR-7662-3p	chr10:115817493-115832986+	chr10:115817493-115832986+	circRNA	(831,852)	7mer-m8	-0.199	-0.206	157	-22.05
mmu-miR-7076-5p	chr10:115817493-115832986+	chr10:115817493-115832986+	circRNA	(2850,2869)	7mer-m8	-0.029	-0.07	157	-23.45
mmu-miR-199b-3p	chr10:115817493-115832986+	chr10:115817493-115832986+	circRNA	(14485,14509)	7mer-m8	-0.084	-0.175	157	-20.5
mmu-miR-465d-5p	chr10:115817493-115832986+	chr10:115817493-115832986+	circRNA	(3767,3787)	Imperfect			157	-22.73
mmu-miR-351-5p	chr10:115817493-115832986+	chr10:115817493-115832986+	circRNA	(11976,12000)	7mer-m8	-0.013	-0.051	157	-22.77
mmu-miR-465a-5p	chr10:115817493-115832986+	chr10:115817493-115832986+	circRNA	(3767,3787)	Imperfect			157	-22.73
mmu-miR-7005-3p	chr10:115817493-115832986+	chr10:115817493-115832986+	circRNA	(11735,11761)	8mer	-0.113	-0.171	157	-19.71
mmu-miR-7076-5p	chr10:115817493-115832986+	chr10:115817493-115832986+	circRNA	(5623,5643)	8mer	-0.106	-0.111	157	-23.47
mmu-miR-3098-3p	chr10:115817493-115832986+	chr10:115817493-115832986+	circRNA	(14430,14451)	7mer-m8	-0.038	-0.1	157	-17.43
mmu-miR-466k	chr10:115817493-115832986+	chr10:115817493-115832986+	circRNA	(13068,13091)	Imperfect			157	-21.5
mmu-miR-5622-3p	chr10:115817493-115832986+	chr10:115817493-115832986+	circRNA	(11397,11419)	7mer-m8	-0.021	-0.148	157	-16.92
mmu-miR-5124b	chr10:115817493-115832986+	chr10:115817493-115832986+	circRNA	(6147,6167)	7mer-m8	-0.07	-0.151	157	-17.09
mmu-miR-6361	chr10:115817493-115832986+	chr10:115817493-115832986+	circRNA	(11110,11133)	7mer-m8	-0.087	-0.168	157	-19.03
mmu-miR-7117-3p	chr10:115817493-115832986+	chr10:115817493-115832986+	circRNA	(14280,14300)	7mer-m8	-0.048	-0.111	157	-12.26
mmu-miR-3094-3p	chr10:115817493-115832986+	chr10:115817493-115832986+	circRNA	(116,136)	7mer-m8	-0.016	-0.214	157	-10.5
mmu-miR-466g	chr10:115817493-115832986+	chr10:115817493-115832986+	circRNA	(2223,2243)	Imperfect			157	-22.67
mmu-miR-7090-5p	chr10:115817493-115832986+	chr10:115817493-115832986+	circRNA	(3573,3596)	7mer-m8	-0.053	-0.18	157	-22.74
mmu-miR-101a-5p	chr10:115817493-115832986+	chr10:115817493-115832986+	circRNA	(15258,15278)	8mer	-0.191	-0.333	157	-21.43
mmu-miR-1251-5p	chr10:115817493-115832986+	chr10:115817493-115832986+	circRNA	(2989,3010)	7mer-m8	-0.028	-0.085	156	-19.34
mmu-miR-3099-3p	chr10:115817493-115832986+	chr10:115817493-115832986+	circRNA	(10621,10644)	Imperfect			156	-26.56
mmu-miR-7081-5p	chr10:115817493-115832986+	chr10:115817493-115832986+	circRNA	(12291,12315)	7mer-m8	-0.048	-0.108	156	-24.48
mmu-miR-511-3p	chr10:115817493-115832986+	chr10:115817493-115832986+	circRNA	(2978,3000)	Imperfect			156	-16.51
mmu-miR-24-3p	chr10:115817493-115832986+	chr10:115817493-115832986+	circRNA	(1062,1082)	7mer-m8	-0.146	-0.21	156	-22.2
mmu-miR-489-5p	chr10:115817493-115832986+	chr10:115817493-115832986+	circRNA	(11596,11626)	6mer		0.056	156	-21.22
mmu-miR-7009-3p	chr10:115817493-115832986+	chr10:115817493-115832986+	circRNA	(254,276)	8mer	-0.161	-0.294	156	-23.48
mmu-miR-18b-5p	chr10:115817493-115832986+	chr10:115817493-115832986+	circRNA	(14939,14959)	7mer-m8	-0.255	-0.283	156	-17.74
mmu-miR-378d	chr10:115817493-115832986+	chr10:115817493-115832986+	circRNA	(11311,11333)	7mer-m8	-0.061	-0.108	156	-25.05
mmu-miR-3547-5p	chr10:115817493-115832986+	chr10:115817493-115832986+	circRNA	(14807,14831)	7mer-m8	-0.007	-0.032	156	-25.51
mmu-miR-380-5p	chr10:115817493-115832986+	chr10:115817493-115832986+	circRNA	(9405,9428)	7mer-m8	-0.017	-0.108	156	-19.54
mmu-miR-7668-5p	chr10:115817493-115832986+	chr10:115817493-115832986+	circRNA	(11977,12001)	Imperfect			156	-20.7
mmu-miR-6403	chr10:115817493-115832986+	chr10:115817493-115832986+	circRNA	(12171,12195)	7mer-m8	-0.029	-0.153	156	-19.25
mmu-miR-5104	chr10:115817493-115832986+	chr10:115817493-115832986+	circRNA	(7676,7700)	7mer-m8	-0.03	-0.127	156	-20.99
mmu-miR-8093	chr10:115817493-115832986+	chr10:115817493-115832986+	circRNA	(12693,12715)	7mer-m8	-0.099	-0.163	156	-22.74
mmu-miR-6958-3p	chr10:115817493-115832986+	chr10:115817493-115832986+	circRNA	(5169,5193)	7mer-m8	-0.095	-0.177	156	-17.13
mmu-miR-26a-5p	chr10:115817493-115832986+	chr10:115817493-115832986+	circRNA	(9836,9858)	7mer-m8	-0.015	-0.182	156	-10.92
mmu-miR-6917-5p	chr10:115817493-115832986+	chr10:115817493-115832986+	circRNA	(2418,2440)	8mer	-0.077	-0.209	156	-22.4
mmu-let-7c-5p	chr10:115817493-115832986+	chr10:115817493-115832986+	circRNA	(7612,7634)	7mer-m8	0	-0.055	156	-15.08
mmu-miR-3103-5p	chr10:115817493-115832986+	chr10:115817493-115832986+	circRNA	(13953,13974)	7mer-m8	-0.096	-0.169	156	-22.51
mmu-miR-1938	chr10:115817493-115832986+	chr10:115817493-115832986+	circRNA	(5931,5953)	8mer	-0.116	-0.165	156	-20
mmu-miR-3620-5p	chr10:115817493-115832986+	chr10:115817493-115832986+	circRNA	(12934,12956)	Imperfect			156	-33.56
mmu-miR-124-5p	chr10:115817493-115832986+	chr10:115817493-115832986+	circRNA	(13059,13081)	8mer	-0.025	-0.189	156	-17.28
mmu-miR-6973b-5p	chr10:115817493-115832986+	chr10:115817493-115832986+	circRNA	(5682,5709)	Imperfect			156	-30.07
mmu-miR-509-5p	chr10:115817493-115832986+	chr10:115817493-115832986+	circRNA	(4224,4246)	Offset 6mer		-0.011	156	-24
mmu-miR-6946-5p	chr10:115817493-115832986+	chr10:115817493-115832986+	circRNA	(12320,12341)	Imperfect			156	-16.73
mmu-miR-7082-3p	chr10:115817493-115832986+	chr10:115817493-115832986+	circRNA	(897,919)	8mer	-0.328	-0.17	156	-25.11
mmu-miR-6938-5p	chr10:115817493-115832986+	chr10:115817493-115832986+	circRNA	(14905,14929)	7mer-m8	-0.172	-0.186	156	-23.14
mmu-miR-486b-3p	chr10:115817493-115832986+	chr10:115817493-115832986+	circRNA	(76,100)	7mer-m8	-0.235	-0.177	156	-24.91
mmu-miR-195a-3p	chr10:115817493-115832986+	chr10:115817493-115832986+	circRNA	(7688,7710)	Offset 6mer		-0.006	156	-19.23
mmu-miR-7662-3p	chr10:115817493-115832986+	chr10:115817493-115832986+	circRNA	(550,575)	Imperfect			156	-24.2
mmu-miR-138-5p	chr10:115817493-115832986+	chr10:115817493-115832986+	circRNA	(5264,5288)	7mer-m8	-0.01	-0.035	156	-20.57
mmu-miR-466l-5p	chr10:115817493-115832986+	chr10:115817493-115832986+	circRNA	(922,944)	Imperfect			156	-19.4
mmu-miR-6976-5p	chr10:115817493-115832986+	chr10:115817493-115832986+	circRNA	(12303,12327)	7mer-m8	-0.033	-0.151	156	-19.87
mmu-miR-3544-5p	chr10:115817493-115832986+	chr10:115817493-115832986+	circRNA	(14821,14842)	8mer	-0.144	-0.198	156	-17.12
mmu-miR-6388	chr10:115817493-115832986+	chr10:115817493-115832986+	circRNA	(6665,6686)	8mer	-0.015	-0.117	156	-22.05
mmu-miR-15a-3p	chr10:115817493-115832986+	chr10:115817493-115832986+	circRNA	(14064,14088)	7mer-m8	-0.045	-0.091	156	-24.89
mmu-miR-7090-5p	chr10:115817493-115832986+	chr10:115817493-115832986+	circRNA	(4052,4075)	8mer	-0.044	-0.225	156	-17.36
mmu-miR-3572-5p	chr10:115817493-115832986+	chr10:115817493-115832986+	circRNA	(3510,3530)	7mer-m8	-0.078	-0.148	156	-24.78
mmu-miR-763	chr10:115817493-115832986+	chr10:115817493-115832986+	circRNA	(13315,13337)	7mer-m8	-0.042	-0.104	156	-24.7
mmu-miR-6981-5p	chr10:115817493-115832986+	chr10:115817493-115832986+	circRNA	(12293,12319)	Imperfect			156	-33.09
mmu-miR-7013-5p	chr10:115817493-115832986+	chr10:115817493-115832986+	circRNA	(53,75)	7mer-m8	-0.088	-0.166	156	-17.36
mmu-miR-486a-3p	chr10:115817493-115832986+	chr10:115817493-115832986+	circRNA	(75,100)	7mer-m8	-0.235	-0.177	156	-24.91
mmu-miR-466a-3p	chr10:115817493-115832986+	chr10:115817493-115832986+	circRNA	(2237,2260)	Imperfect			156	-26.09
mmu-miR-6999-3p	chr10:115817493-115832986+	chr10:115817493-115832986+	circRNA	(8013,8035)	Offset 6mer		0.048	156	-19.09
mmu-miR-466e-3p	chr10:115817493-115832986+	chr10:115817493-115832986+	circRNA	(2237,2260)	Imperfect			156	-26.09
mmu-miR-5624-3p	chr10:115817493-115832986+	chr10:115817493-115832986+	circRNA	(809,831)	Offset 6mer		-0.014	156	-13.27
mmu-miR-139-5p	chr10:115817493-115832986+	chr10:115817493-115832986+	circRNA	(8243,8265)	7mer-m8	-0.042	-0.159	156	-16.6
mmu-miR-7682-3p	chr10:115817493-115832986+	chr10:115817493-115832986+	circRNA	(12936,12957)	Imperfect			155	-31.67
mmu-miR-493-3p	chr10:115817493-115832986+	chr10:115817493-115832986+	circRNA	(7096,7118)	8mer	-0.113	-0.235	155	-16.16
mmu-miR-425-3p	chr10:115817493-115832986+	chr10:115817493-115832986+	circRNA	(417,438)	8mer	-0.513	-0.421	155	-21.08
mmu-miR-7038-5p	chr10:115817493-115832986+	chr10:115817493-115832986+	circRNA	(5559,5581)	Offset 6mer		0.008	155	-22.08
mmu-miR-7673-5p	chr10:115817493-115832986+	chr10:115817493-115832986+	circRNA	(4143,4165)	7mer-m8	-0.041	-0.157	155	-16.8
mmu-miR-6909-5p	chr10:115817493-115832986+	chr10:115817493-115832986+	circRNA	(10293,10316)	7mer-m8	-0.166	-0.131	155	-23.65
mmu-miR-7058-5p	chr10:115817493-115832986+	chr10:115817493-115832986+	circRNA	(13770,13798)	7mer-m8	-0.059	-0.078	155	-30.84
mmu-miR-5130	chr10:115817493-115832986+	chr10:115817493-115832986+	circRNA	(10178,10204)	7mer-m8	-0.042	-0.033	155	-35.74
mmu-miR-1231-3p	chr10:115817493-115832986+	chr10:115817493-115832986+	circRNA	(8614,8636)	6mer		0.087	155	-36.43
mmu-miR-7035-5p	chr10:115817493-115832986+	chr10:115817493-115832986+	circRNA	(15218,15239)	8mer	-0.402	-0.363	155	-25.52
mmu-miR-1187	chr10:115817493-115832986+	chr10:115817493-115832986+	circRNA	(12745,12767)	7mer-m8	-0.005	-0.137	155	-13.16
mmu-miR-7652-5p	chr10:115817493-115832986+	chr10:115817493-115832986+	circRNA	(12772,12795)	7mer-m8	-0.033	-0.094	155	-17.51
mmu-miR-7072-3p	chr10:115817493-115832986+	chr10:115817493-115832986+	circRNA	(5464,5485)	7mer-m8	-0.028	-0.141	155	-14
mmu-miR-467d-3p	chr10:115817493-115832986+	chr10:115817493-115832986+	circRNA	(9622,9644)	7mer-m8	-0.008	-0.239	155	-7.98
mmu-miR-6419	chr10:115817493-115832986+	chr10:115817493-115832986+	circRNA	(978,1000)	Offset 6mer	-0.018	-0.012	155	-20.33
mmu-miR-292b-3p	chr10:115817493-115832986+	chr10:115817493-115832986+	circRNA	(3851,3870)	7mer-m8	-0.054	-0.065	155	-19.87
mmu-miR-7068-5p	chr10:115817493-115832986+	chr10:115817493-115832986+	circRNA	(1652,1673)	7mer-m8	-0.05	-0.122	155	-21.2
mmu-miR-450a-2-3p	chr10:115817493-115832986+	chr10:115817493-115832986+	circRNA	(4192,4215)	Imperfect			155	-20.38
mmu-miR-491-5p	chr10:115817493-115832986+	chr10:115817493-115832986+	circRNA	(6419,6442)	7mer-m8	-0.094	-0.144	155	-24.06
mmu-miR-7226-5p	chr10:115817493-115832986+	chr10:115817493-115832986+	circRNA	(4366,4393)	7mer-m8	-0.021	-0.059	155	-19.94
mmu-miR-210-3p	chr10:115817493-115832986+	chr10:115817493-115832986+	circRNA	(2269,2291)	7mer-m8	-0.112	-0.112	155	-19.86
mmu-miR-758-5p	chr10:115817493-115832986+	chr10:115817493-115832986+	circRNA	(765,786)	7mer-m8	-0.108	-0.101	155	-16.91
mmu-miR-377-5p	chr10:115817493-115832986+	chr10:115817493-115832986+	circRNA	(11367,11389)	Imperfect			155	-22.61
mmu-miR-7231-5p	chr10:115817493-115832986+	chr10:115817493-115832986+	circRNA	(6417,6441)	7mer-m8	-0.004	-0.075	155	-16.56
mmu-miR-470-5p	chr10:115817493-115832986+	chr10:115817493-115832986+	circRNA	(9435,9458)	Offset 6mer		0.066	155	-20.11
mmu-miR-3083-5p	chr10:115817493-115832986+	chr10:115817493-115832986+	circRNA	(7976,7998)	7mer-m8	-0.022	-0.038	155	-18.37
mmu-miR-200b-3p	chr10:115817493-115832986+	chr10:115817493-115832986+	circRNA	(746,769)	7mer-m8	-0.04	-0.187	155	-10.75
mmu-miR-5127	chr10:115817493-115832986+	chr10:115817493-115832986+	circRNA	(907,928)	8mer	-0.143	-0.217	155	-27.99
mmu-miR-7235-3p	chr10:115817493-115832986+	chr10:115817493-115832986+	circRNA	(3137,3160)	8mer	-0.046	-0.276	155	-11.02
mmu-miR-376c-5p	chr10:115817493-115832986+	chr10:115817493-115832986+	circRNA	(460,483)	Offset 6mer		-0.041	155	-21.99
mmu-miR-7021-3p	chr10:115817493-115832986+	chr10:115817493-115832986+	circRNA	(4479,4501)	7mer-m8	-0.003	-0.102	155	-16.61
mmu-miR-19a-3p	chr10:115817493-115832986+	chr10:115817493-115832986+	circRNA	(14934,14956)	7mer-m8	-0.128	-0.21	155	-9.08
mmu-miR-681	chr10:115817493-115832986+	chr10:115817493-115832986+	circRNA	(12568,12589)	6mer		-0.01	155	-26.85
mmu-miR-6418-5p	chr10:115817493-115832986+	chr10:115817493-115832986+	circRNA	(8842,8863)	Imperfect			155	-28.8
mmu-miR-107-3p	chr10:115817493-115832986+	chr10:115817493-115832986+	circRNA	(14390,14416)	Imperfect			155	-22.24
mmu-miR-667-5p	chr10:115817493-115832986+	chr10:115817493-115832986+	circRNA	(5973,5998)	Imperfect			155	-24.17
mmu-miR-7029-5p	chr10:115817493-115832986+	chr10:115817493-115832986+	circRNA	(12341,12364)	8mer	-0.02	-0.001	155	-23.81
mmu-miR-145b	chr10:115817493-115832986+	chr10:115817493-115832986+	circRNA	(4110,4131)	Imperfect			155	-27.21
mmu-miR-6902-5p	chr10:115817493-115832986+	chr10:115817493-115832986+	circRNA	(2091,2114)	7mer-m8	-0.046	-0.134	155	-19.23
mmu-miR-6976-5p	chr10:115817493-115832986+	chr10:115817493-115832986+	circRNA	(4877,4900)	7mer-m8	-0.007	-0.119	155	-21.06
mmu-miR-370-5p	chr10:115817493-115832986+	chr10:115817493-115832986+	circRNA	(13459,13479)	8mer	-0.008	0.005	155	-19.61
mmu-miR-3104-3p	chr10:115817493-115832986+	chr10:115817493-115832986+	circRNA	(8614,8637)	Imperfect			155	-31.69
mmu-miR-7681-3p	chr10:115817493-115832986+	chr10:115817493-115832986+	circRNA	(12028,12050)	Imperfect			155	-20.76
mmu-miR-6955-5p	chr10:115817493-115832986+	chr10:115817493-115832986+	circRNA	(12566,12590)	Imperfect			155	-27.31
mmu-miR-103-3p	chr10:115817493-115832986+	chr10:115817493-115832986+	circRNA	(14390,14416)	Imperfect			155	-22.51
mmu-miR-431-5p	chr10:115817493-115832986+	chr10:115817493-115832986+	circRNA	(8987,9008)	Imperfect			155	-28.45
mmu-miR-6237	chr10:115817493-115832986+	chr10:115817493-115832986+	circRNA	(2670,2693)	7mer-m8	-0.003	-0.156	155	-15.64
mmu-miR-762	chr10:115817493-115832986+	chr10:115817493-115832986+	circRNA	(13482,13504)	7mer-m8	-0.019	-0.027	155	-28.2
mmu-miR-6904-5p	chr10:115817493-115832986+	chr10:115817493-115832986+	circRNA	(1998,2021)	7mer-m8	-0.038	-0.059	155	-23.76
mmu-miR-467h	chr10:115817493-115832986+	chr10:115817493-115832986+	circRNA	(3185,3211)	Imperfect			155	-20.08
mmu-miR-6909-5p	chr10:115817493-115832986+	chr10:115817493-115832986+	circRNA	(10925,10949)	Offset 6mer		0.049	155	-30.09
mmu-miR-300-3p	chr10:115817493-115832986+	chr10:115817493-115832986+	circRNA	(14305,14327)	6mer		0.016	155	-20.72
mmu-miR-335-5p	chr10:115817493-115832986+	chr10:115817493-115832986+	circRNA	(8540,8563)	7mer-m8	-0.015	-0.106	155	-14.25
mmu-miR-463-3p	chr10:115817493-115832986+	chr10:115817493-115832986+	circRNA	(10914,10936)	Offset 6mer		0.041	155	-15.86
mmu-miR-6940-5p	chr10:115817493-115832986+	chr10:115817493-115832986+	circRNA	(4540,4563)	Offset 6mer		0.041	155	-30.25
mmu-miR-6400	chr10:115817493-115832986+	chr10:115817493-115832986+	circRNA	(8773,8794)	8mer	-0.055	-0.263	155	-14.68
mmu-miR-28a-5p	chr10:115817493-115832986+	chr10:115817493-115832986+	circRNA	(2998,3022)	7mer-m8	-0.011	-0.066	154	-19.96
mmu-miR-7686-5p	chr10:115817493-115832986+	chr10:115817493-115832986+	circRNA	(14582,14608)	8mer	-0.149	-0.255	154	-17.76
mmu-miR-760-5p	chr10:115817493-115832986+	chr10:115817493-115832986+	circRNA	(9382,9406)	6mer		0.048	154	-26.7
mmu-miR-3544-3p	chr10:115817493-115832986+	chr10:115817493-115832986+	circRNA	(10017,10041)	7mer-m8	-0.116	-0.198	154	-19.2
mmu-miR-5627-3p	chr10:115817493-115832986+	chr10:115817493-115832986+	circRNA	(5115,5139)	7mer-m8	-0.087	-0.133	154	-19.28
mmu-miR-28a-5p	chr10:115817493-115832986+	chr10:115817493-115832986+	circRNA	(1869,1892)	7mer-m8	-0.06	-0.113	154	-12.04
mmu-miR-1a-2-5p	chr10:115817493-115832986+	chr10:115817493-115832986+	circRNA	(8671,8694)	Offset 6mer		-0.034	154	-8.33
mmu-miR-7028-3p	chr10:115817493-115832986+	chr10:115817493-115832986+	circRNA	(8187,8209)	Imperfect			154	-30.47
mmu-miR-7040-3p	chr10:115817493-115832986+	chr10:115817493-115832986+	circRNA	(605,630)	8mer	-0.378	-0.252	154	-20.17
mmu-miR-216a-3p	chr10:115817493-115832986+	chr10:115817493-115832986+	circRNA	(13553,13577)	7mer-m8	-0.047	-0.143	154	-22.01
mmu-miR-883b-5p	chr10:115817493-115832986+	chr10:115817493-115832986+	circRNA	(487,509)	7mer-m8	-0.182	-0.239	154	-17.25
mmu-miR-7659-3p	chr10:115817493-115832986+	chr10:115817493-115832986+	circRNA	(320,349)	8mer	-0.398	-0.405	154	-23.88
mmu-miR-7018-3p	chr10:115817493-115832986+	chr10:115817493-115832986+	circRNA	(11824,11845)	7mer-m8	-0.001	-0.033	154	-22.1
mmu-miR-3544-3p	chr10:115817493-115832986+	chr10:115817493-115832986+	circRNA	(6948,6971)	7mer-m8	-0.005	-0.067	154	-20.89
mmu-miR-135a-1-3p	chr10:115817493-115832986+	chr10:115817493-115832986+	circRNA	(9292,9318)	7mer-m8	-0.053	-0.14	154	-25.37
mmu-miR-330-5p	chr10:115817493-115832986+	chr10:115817493-115832986+	circRNA	(6842,6863)	Imperfect			154	-27.08
mmu-miR-6898-5p	chr10:115817493-115832986+	chr10:115817493-115832986+	circRNA	(1921,1946)	Imperfect			154	-27.62
mmu-miR-5124b	chr10:115817493-115832986+	chr10:115817493-115832986+	circRNA	(14800,14823)	7mer-m8	-0.13	-0.157	154	-17.62
mmu-miR-6356	chr10:115817493-115832986+	chr10:115817493-115832986+	circRNA	(3530,3553)	7mer-m8	-0.06	-0.113	154	-25.27
mmu-miR-883b-3p	chr10:115817493-115832986+	chr10:115817493-115832986+	circRNA	(6316,6339)	7mer-m8	-0.008	-0.127	154	-12.95
mmu-miR-665-5p	chr10:115817493-115832986+	chr10:115817493-115832986+	circRNA	(6949,6976)	Imperfect			154	-24.25
mmu-miR-6981-5p	chr10:115817493-115832986+	chr10:115817493-115832986+	circRNA	(6420,6452)	Offset 6mer		-0.004	154	-30.53
mmu-miR-6981-5p	chr10:115817493-115832986+	chr10:115817493-115832986+	circRNA	(12689,12715)	Imperfect			154	-20.68
mmu-miR-429-3p	chr10:115817493-115832986+	chr10:115817493-115832986+	circRNA	(7400,7420)	8mer	-0.002	-0.311	154	-11.68
mmu-miR-6983-3p	chr10:115817493-115832986+	chr10:115817493-115832986+	circRNA	(9581,9605)	Offset 6mer		-0.04	154	-13.12
mmu-miR-669p-5p	chr10:115817493-115832986+	chr10:115817493-115832986+	circRNA	(2337,2359)	Offset 6mer		0.015	154	-24.07
mmu-miR-425-5p	chr10:115817493-115832986+	chr10:115817493-115832986+	circRNA	(9124,9150)	7mer-m8	-0.023	-0.154	154	-19.7
mmu-miR-7025-3p	chr10:115817493-115832986+	chr10:115817493-115832986+	circRNA	(12873,12895)	8mer	-0.039	-0.212	154	-9.49
mmu-miR-297c-3p	chr10:115817493-115832986+	chr10:115817493-115832986+	circRNA	(2222,2244)	Imperfect			154	-25.64
mmu-miR-5098	chr10:115817493-115832986+	chr10:115817493-115832986+	circRNA	(14910,14934)	Imperfect			154	-23.18
mmu-miR-3088-3p	chr10:115817493-115832986+	chr10:115817493-115832986+	circRNA	(6324,6345)	6mer		0.034	154	-23.03
mmu-miR-181c-3p	chr10:115817493-115832986+	chr10:115817493-115832986+	circRNA	(12496,12518)	Imperfect			154	-19.84
mmu-miR-6936-5p	chr10:115817493-115832986+	chr10:115817493-115832986+	circRNA	(15168,15190)	7mer-m8	-0.146	-0.149	154	-30.46
mmu-miR-669h-5p	chr10:115817493-115832986+	chr10:115817493-115832986+	circRNA	(9407,9432)	7mer-m8	-0.059	-0.115	154	-17.93
mmu-miR-669l-5p	chr10:115817493-115832986+	chr10:115817493-115832986+	circRNA	(5006,5028)	Offset 6mer		0.024	154	-17.87
mmu-miR-6903-3p	chr10:115817493-115832986+	chr10:115817493-115832986+	circRNA	(10388,10408)	Imperfect			154	-19.59
mmu-miR-7662-3p	chr10:115817493-115832986+	chr10:115817493-115832986+	circRNA	(4924,4948)	7mer-m8	-0.026	-0.036	154	-19.74
mmu-miR-6372	chr10:115817493-115832986+	chr10:115817493-115832986+	circRNA	(4681,4707)	Imperfect			154	-26.58
mmu-miR-33-3p	chr10:115817493-115832986+	chr10:115817493-115832986+	circRNA	(408,432)	7mer-m8	-0.009	-0.196	154	-10.77
mmu-miR-124-3p	chr10:115817493-115832986+	chr10:115817493-115832986+	circRNA	(10539,10559)	7mer-m8	-0.002	-0.081	154	-15.78
mmu-miR-1941-3p	chr10:115817493-115832986+	chr10:115817493-115832986+	circRNA	(14644,14665)	8mer	-0.038	-0.194	154	-7.6
mmu-miR-377-3p	chr10:115817493-115832986+	chr10:115817493-115832986+	circRNA	(10483,10507)	7mer-m8	-0.011	-0.127	154	-16.07
mmu-miR-6966-3p	chr10:115817493-115832986+	chr10:115817493-115832986+	circRNA	(14419,14441)	8mer	-0.127	-0.16	154	-22.97
mmu-miR-6990-3p	chr10:115817493-115832986+	chr10:115817493-115832986+	circRNA	(8614,8636)	7mer-m8	-0.001	0.02	154	-25.06
mmu-miR-7116-3p	chr10:115817493-115832986+	chr10:115817493-115832986+	circRNA	(1528,1550)	Imperfect			154	-16.76
mmu-miR-182-3p	chr10:115817493-115832986+	chr10:115817493-115832986+	circRNA	(6845,6866)	Imperfect			154	-20.74
mmu-miR-6955-3p	chr10:115817493-115832986+	chr10:115817493-115832986+	circRNA	(7837,7859)	7mer-A1	-0.003	-0.039	154	-24.7
mmu-miR-7074-5p	chr10:115817493-115832986+	chr10:115817493-115832986+	circRNA	(1898,1921)	Offset 6mer		0.057	154	-24.6
mmu-miR-1192	chr10:115817493-115832986+	chr10:115817493-115832986+	circRNA	(2221,2243)	Offset 6mer		0.021	154	-17.53
mmu-miR-7681-5p	chr10:115817493-115832986+	chr10:115817493-115832986+	circRNA	(14728,14748)	7mer-m8	-0.148	-0.184	154	-16.98
mmu-miR-1903	chr10:115817493-115832986+	chr10:115817493-115832986+	circRNA	(12530,12551)	Imperfect			154	-30.28
mmu-miR-873a-5p	chr10:115817493-115832986+	chr10:115817493-115832986+	circRNA	(3527,3550)	Imperfect			154	-20.5
mmu-miR-297a-3p	chr10:115817493-115832986+	chr10:115817493-115832986+	circRNA	(2222,2244)	Imperfect			154	-25.64
mmu-miR-6416-5p	chr10:115817493-115832986+	chr10:115817493-115832986+	circRNA	(7768,7789)	Imperfect			154	-23.8
mmu-miR-7235-5p	chr10:115817493-115832986+	chr10:115817493-115832986+	circRNA	(13956,13974)	7mer-m8	-0.078	-0.138	154	-25.36
mmu-miR-8119	chr10:115817493-115832986+	chr10:115817493-115832986+	circRNA	(12320,12340)	Imperfect			154	-27.93
mmu-miR-7656-5p	chr10:115817493-115832986+	chr10:115817493-115832986+	circRNA	(5931,5952)	7mer-m8	-0.038	-0.106	154	-16.13
mmu-miR-92a-2-5p	chr10:115817493-115832986+	chr10:115817493-115832986+	circRNA	(4897,4918)	7mer-m8	-0.049	-0.061	154	-24.91
mmu-miR-1249-5p	chr10:115817493-115832986+	chr10:115817493-115832986+	circRNA	(13950,13975)	8mer	-0.095	-0.173	154	-23.02
mmu-miR-6971-5p	chr10:115817493-115832986+	chr10:115817493-115832986+	circRNA	(3837,3857)	Offset 6mer		0.052	154	-27.43
mmu-miR-669o-5p	chr10:115817493-115832986+	chr10:115817493-115832986+	circRNA	(5083,5106)	Imperfect			154	-21.8
mmu-miR-345-3p	chr10:115817493-115832986+	chr10:115817493-115832986+	circRNA	(13347,13369)	Offset 6mer		0.024	154	-23.87
mmu-miR-3098-3p	chr10:115817493-115832986+	chr10:115817493-115832986+	circRNA	(14420,14444)	7mer-m8	-0.05	-0.118	154	-20.42
mmu-miR-200b-5p	chr10:115817493-115832986+	chr10:115817493-115832986+	circRNA	(8986,9008)	Offset 6mer		0.056	154	-21.09
mmu-miR-7021-3p	chr10:115817493-115832986+	chr10:115817493-115832986+	circRNA	(11819,11843)	Imperfect			154	-28.18
mmu-miR-669a-5p	chr10:115817493-115832986+	chr10:115817493-115832986+	circRNA	(2337,2359)	Offset 6mer		0.015	154	-24.07
mmu-miR-7653-5p	chr10:115817493-115832986+	chr10:115817493-115832986+	circRNA	(80,102)	7mer-m8	-0.214	-0.142	154	-20
mmu-miR-762	chr10:115817493-115832986+	chr10:115817493-115832986+	circRNA	(4697,4720)	7mer-m8	-0.022	-0.035	154	-33.59
mmu-miR-7219-3p	chr10:115817493-115832986+	chr10:115817493-115832986+	circRNA	(11609,11632)	8mer	-0.299	-0.157	154	-21.06
mmu-miR-7005-5p	chr10:115817493-115832986+	chr10:115817493-115832986+	circRNA	(12695,12716)	7mer-m8	-0.082	-0.151	154	-20.68
mmu-miR-3078-5p	chr10:115817493-115832986+	chr10:115817493-115832986+	circRNA	(4972,4997)	7mer-m8	-0.003	-0.118	154	-16.34
mmu-miR-7050-5p	chr10:115817493-115832986+	chr10:115817493-115832986+	circRNA	(4951,4973)	Imperfect			154	-24.02
mmu-miR-1894-3p	chr10:115817493-115832986+	chr10:115817493-115832986+	circRNA	(5273,5300)	Imperfect			154	-29.6
mmu-miR-704	chr10:115817493-115832986+	chr10:115817493-115832986+	circRNA	(8474,8495)	Imperfect			154	-26.34
mmu-miR-9-5p	chr10:115817493-115832986+	chr10:115817493-115832986+	circRNA	(14685,14710)	Imperfect			154	-17.78
mmu-miR-6975-5p	chr10:115817493-115832986+	chr10:115817493-115832986+	circRNA	(9274,9298)	Imperfect			154	-28.14
mmu-miR-7662-5p	chr10:115817493-115832986+	chr10:115817493-115832986+	circRNA	(14980,15004)	7mer-m8	-0.184	-0.171	154	-22.43
mmu-miR-5622-3p	chr10:115817493-115832986+	chr10:115817493-115832986+	circRNA	(711,732)	8mer	-0.184	-0.323	154	-16.67
mmu-miR-7035-3p	chr10:115817493-115832986+	chr10:115817493-115832986+	circRNA	(15169,15191)	7mer-m8	-0.212	-0.197	154	-24.33
mmu-miR-491-5p	chr10:115817493-115832986+	chr10:115817493-115832986+	circRNA	(4896,4917)	7mer-m8	-0.049	-0.092	154	-26.88
mmu-miR-7211-3p	chr10:115817493-115832986+	chr10:115817493-115832986+	circRNA	(2869,2894)	Imperfect			154	-25.45
mmu-miR-30b-3p	chr10:115817493-115832986+	chr10:115817493-115832986+	circRNA	(6720,6741)	Imperfect			154	-19.47
mmu-miR-297b-3p	chr10:115817493-115832986+	chr10:115817493-115832986+	circRNA	(2222,2244)	Imperfect			154	-25.64
mmu-miR-143-3p	chr10:115817493-115832986+	chr10:115817493-115832986+	circRNA	(11878,11900)	Imperfect			153	-21.63
mmu-miR-465b-5p	chr10:115817493-115832986+	chr10:115817493-115832986+	circRNA	(3765,3787)	Imperfect			153	-16.33
mmu-miR-148b-5p	chr10:115817493-115832986+	chr10:115817493-115832986+	circRNA	(8635,8658)	6mer		0.038	153	-17.94
mmu-miR-195b	chr10:115817493-115832986+	chr10:115817493-115832986+	circRNA	(9782,9803)	Imperfect			153	-19.21
mmu-miR-365-1-5p	chr10:115817493-115832986+	chr10:115817493-115832986+	circRNA	(9942,9964)	Offset 6mer		0.04	153	-24.05
mmu-miR-150-5p	chr10:115817493-115832986+	chr10:115817493-115832986+	circRNA	(903,928)	8mer	-0.101	-0.209	153	-26.39
mmu-miR-669p-5p	chr10:115817493-115832986+	chr10:115817493-115832986+	circRNA	(5003,5028)	Offset 6mer		0.027	153	-18.41
mmu-miR-7226-5p	chr10:115817493-115832986+	chr10:115817493-115832986+	circRNA	(13651,13678)	Imperfect			153	-27.21
mmu-miR-1249-5p	chr10:115817493-115832986+	chr10:115817493-115832986+	circRNA	(562,586)	7mer-m8	-0.172	-0.167	153	-26.81
mmu-miR-3154	chr10:115817493-115832986+	chr10:115817493-115832986+	circRNA	(81,104)	7mer-m8	-0.096	-0.087	153	-22.97
mmu-miR-130a-5p	chr10:115817493-115832986+	chr10:115817493-115832986+	circRNA	(4519,4542)	Imperfect			153	-26.39
mmu-miR-6400	chr10:115817493-115832986+	chr10:115817493-115832986+	circRNA	(1339,1360)	7mer-m8	-0.102	-0.22	153	-13.32
mmu-miR-7048-5p	chr10:115817493-115832986+	chr10:115817493-115832986+	circRNA	(14982,15005)	7mer-m8	-0.229	-0.195	153	-22.42
mmu-miR-30e-3p	chr10:115817493-115832986+	chr10:115817493-115832986+	circRNA	(216,239)	Imperfect			153	-14.86
mmu-miR-7224-3p	chr10:115817493-115832986+	chr10:115817493-115832986+	circRNA	(8040,8062)	8mer	-0.063	-0.164	153	-20.81
mmu-miR-5133	chr10:115817493-115832986+	chr10:115817493-115832986+	circRNA	(13314,13334)	Imperfect			153	-32.84
mmu-miR-24-3p	chr10:115817493-115832986+	chr10:115817493-115832986+	circRNA	(6142,6167)	7mer-m8	-0.051	-0.12	153	-18.49
mmu-miR-1983	chr10:115817493-115832986+	chr10:115817493-115832986+	circRNA	(6122,6143)	7mer-m8	-0.03	-0.105	153	-19.38
mmu-miR-509-3p	chr10:115817493-115832986+	chr10:115817493-115832986+	circRNA	(14495,14515)	8mer	-0.133	-0.239	153	-13.13
mmu-miR-8100	chr10:115817493-115832986+	chr10:115817493-115832986+	circRNA	(12049,12078)	7mer-m8	-0.045	-0.149	153	-24.55
mmu-miR-6999-3p	chr10:115817493-115832986+	chr10:115817493-115832986+	circRNA	(3299,3321)	8mer	-0.083	-0.254	153	-19.52
mmu-miR-465b-5p	chr10:115817493-115832986+	chr10:115817493-115832986+	circRNA	(2550,2572)	Imperfect			153	-16.33
mmu-miR-7213-3p	chr10:115817493-115832986+	chr10:115817493-115832986+	circRNA	(9595,9615)	8mer	-0.129	-0.356	153	-17.25
mmu-miR-24-3p	chr10:115817493-115832986+	chr10:115817493-115832986+	circRNA	(14800,14823)	7mer-m8	-0.102	-0.111	153	-13.23
mmu-miR-7009-5p	chr10:115817493-115832986+	chr10:115817493-115832986+	circRNA	(3601,3623)	7mer-m8	-0.119	-0.142	153	-21.28
mmu-miR-96-5p	chr10:115817493-115832986+	chr10:115817493-115832986+	circRNA	(15458,15481)	7mer-m8	-0.18	-0.164	153	-13.56
mmu-miR-3079-3p	chr10:115817493-115832986+	chr10:115817493-115832986+	circRNA	(1063,1083)	7mer-m8	-0.103	-0.134	153	-13.57
mmu-miR-669a-5p	chr10:115817493-115832986+	chr10:115817493-115832986+	circRNA	(5003,5028)	Offset 6mer		0.027	153	-18.41
mmu-miR-3112-3p	chr10:115817493-115832986+	chr10:115817493-115832986+	circRNA	(1588,1608)	Imperfect			153	-12.51
mmu-miR-5615-5p	chr10:115817493-115832986+	chr10:115817493-115832986+	circRNA	(12595,12618)	7mer-m8	-0.001	-0.144	153	-13.28
mmu-miR-7003-5p	chr10:115817493-115832986+	chr10:115817493-115832986+	circRNA	(4897,4917)	7mer-m8	-0.021	-0.046	153	-20.04
mmu-miR-5123	chr10:115817493-115832986+	chr10:115817493-115832986+	circRNA	(10635,10658)	7mer-m8	-0.019	-0.108	153	-18.09
mmu-miR-7053-5p	chr10:115817493-115832986+	chr10:115817493-115832986+	circRNA	(1918,1940)	7mer-m8	-0.011	-0.119	153	-23.18
mmu-miR-3544-5p	chr10:115817493-115832986+	chr10:115817493-115832986+	circRNA	(9977,10000)	7mer-m8	-0.039	-0.139	153	-15.06
mmu-miR-214-3p	chr10:115817493-115832986+	chr10:115817493-115832986+	circRNA	(10170,10192)	7mer-m8	-0.029	-0.107	153	-21.66
mmu-miR-18b-5p	chr10:115817493-115832986+	chr10:115817493-115832986+	circRNA	(15344,15367)	Imperfect			153	-13.93
mmu-miR-6407	chr10:115817493-115832986+	chr10:115817493-115832986+	circRNA	(35,57)	7mer-m8	-0.208	-0.146	153	-24.13
mmu-miR-3110-3p	chr10:115817493-115832986+	chr10:115817493-115832986+	circRNA	(15270,15294)	7mer-m8	-0.186	-0.202	153	-22.37
mmu-miR-6943-3p	chr10:115817493-115832986+	chr10:115817493-115832986+	circRNA	(8612,8632)	Imperfect			153	-31.42
mmu-miR-6418-5p	chr10:115817493-115832986+	chr10:115817493-115832986+	circRNA	(2899,2920)	7mer-m8	-0.029	-0.055	153	-20.59
mmu-miR-6962-5p	chr10:115817493-115832986+	chr10:115817493-115832986+	circRNA	(9364,9386)	7mer-m8	-0.003	-0.019	153	-21.12
mmu-miR-3086-5p	chr10:115817493-115832986+	chr10:115817493-115832986+	circRNA	(3564,3582)	7mer-m8	-0.026	-0.183	153	-15.64
mmu-miR-328-3p	chr10:115817493-115832986+	chr10:115817493-115832986+	circRNA	(8580,8603)	8mer	-0.09	-0.007	153	-20.54
mmu-miR-3544-5p	chr10:115817493-115832986+	chr10:115817493-115832986+	circRNA	(2747,2771)	7mer-m8	-0.098	-0.219	153	-15.14
mmu-miR-764-3p	chr10:115817493-115832986+	chr10:115817493-115832986+	circRNA	(13241,13262)	7mer-m8	-0.099	-0.114	153	-28.16
mmu-miR-3086-5p	chr10:115817493-115832986+	chr10:115817493-115832986+	circRNA	(3676,3697)	6mer		0.066	153	-23.62
mmu-miR-7016-5p	chr10:115817493-115832986+	chr10:115817493-115832986+	circRNA	(12059,12080)	7mer-m8	-0.111	-0.175	153	-21.57
mmu-miR-191-3p	chr10:115817493-115832986+	chr10:115817493-115832986+	circRNA	(12116,12139)	8mer	-0.027	-0.149	153	-15.28
mmu-miR-1249-5p	chr10:115817493-115832986+	chr10:115817493-115832986+	circRNA	(3829,3854)	Imperfect			153	-30.18
mmu-miR-6337	chr10:115817493-115832986+	chr10:115817493-115832986+	circRNA	(9504,9530)	7mer-m8	-0.085	-0.111	153	-21
mmu-miR-7024-3p	chr10:115817493-115832986+	chr10:115817493-115832986+	circRNA	(9545,9568)	Offset 6mer		0.023	153	-19.14
mmu-miR-7216-5p	chr10:115817493-115832986+	chr10:115817493-115832986+	circRNA	(10861,10887)	Imperfect			153	-30.92
mmu-miR-574-5p	chr10:115817493-115832986+	chr10:115817493-115832986+	circRNA	(2263,2286)	Imperfect			153	-28.48
mmu-miR-142a-3p	chr10:115817493-115832986+	chr10:115817493-115832986+	circRNA	(15094,15117)	7mer-m8	-0.233	-0.267	153	-11.29
mmu-miR-6946-5p	chr10:115817493-115832986+	chr10:115817493-115832986+	circRNA	(1380,1401)	Imperfect			153	-17.49
mmu-miR-7226-5p	chr10:115817493-115832986+	chr10:115817493-115832986+	circRNA	(5275,5301)	Imperfect			153	-34.23
mmu-let-7a-2-3p	chr10:115817493-115832986+	chr10:115817493-115832986+	circRNA	(14417,14437)	7mer-m8	-0.008	-0.107	153	-14.93
mmu-miR-1894-5p	chr10:115817493-115832986+	chr10:115817493-115832986+	circRNA	(8608,8631)	Offset 6mer		0.071	153	-31.67
mmu-miR-23b-5p	chr10:115817493-115832986+	chr10:115817493-115832986+	circRNA	(4616,4639)	8mer	-0.004	-0.049	153	-21.97
mmu-miR-344d-2-5p	chr10:115817493-115832986+	chr10:115817493-115832986+	circRNA	(4434,4455)	8mer	-0.053	-0.139	153	-17.04
mmu-miR-362-3p	chr10:115817493-115832986+	chr10:115817493-115832986+	circRNA	(2211,2234)	7mer-m8	-0.036	-0.123	153	-17.68
mmu-miR-7020-5p	chr10:115817493-115832986+	chr10:115817493-115832986+	circRNA	(11190,11215)	8mer	-0.022	-0.068	153	-27.46
mmu-miR-7007-5p	chr10:115817493-115832986+	chr10:115817493-115832986+	circRNA	(15264,15289)	7mer-m8	-0.119	-0.203	153	-19.89
mmu-miR-7023-5p	chr10:115817493-115832986+	chr10:115817493-115832986+	circRNA	(2834,2859)	7mer-m8	-0.069	-0.113	153	-28.72
mmu-miR-6981-5p	chr10:115817493-115832986+	chr10:115817493-115832986+	circRNA	(3825,3850)	Offset 6mer		0.054	153	-25.5
mmu-miR-1969	chr10:115817493-115832986+	chr10:115817493-115832986+	circRNA	(15397,15420)	8mer	-0.318	-0.342	153	-17.34
mmu-miR-6924-5p	chr10:115817493-115832986+	chr10:115817493-115832986+	circRNA	(13215,13238)	8mer	-0.004	-0.115	153	-16.77
mmu-miR-7011-3p	chr10:115817493-115832986+	chr10:115817493-115832986+	circRNA	(12829,12852)	Imperfect			153	-26.02
mmu-miR-669m-3p	chr10:115817493-115832986+	chr10:115817493-115832986+	circRNA	(9622,9644)	7mer-m8	-0.008	-0.239	152	-6.28
mmu-miR-6926-5p	chr10:115817493-115832986+	chr10:115817493-115832986+	circRNA	(60,82)	6mer		-0.06	152	-26.8
mmu-miR-6915-5p	chr10:115817493-115832986+	chr10:115817493-115832986+	circRNA	(3597,3620)	7mer-m8	-0.08	-0.16	152	-17.03
mmu-let-7b-5p	chr10:115817493-115832986+	chr10:115817493-115832986+	circRNA	(7612,7634)	7mer-m8	0	-0.055	152	-14.77
mmu-miR-1894-3p	chr10:115817493-115832986+	chr10:115817493-115832986+	circRNA	(10300,10322)	Offset 6mer		0.043	152	-26.77
mmu-miR-880-5p	chr10:115817493-115832986+	chr10:115817493-115832986+	circRNA	(1935,1959)	8mer	-0.048	-0.247	152	-13.61
mmu-miR-6238	chr10:115817493-115832986+	chr10:115817493-115832986+	circRNA	(7164,7186)	7mer-m8	-0.029	-0.246	152	-10.44
mmu-miR-465a-3p	chr10:115817493-115832986+	chr10:115817493-115832986+	circRNA	(2514,2536)	Imperfect			152	-21.98
mmu-miR-191-5p	chr10:115817493-115832986+	chr10:115817493-115832986+	circRNA	(14174,14199)	7mer-m8	-0.075	-0.113	152	-15.99
mmu-miR-574-3p	chr10:115817493-115832986+	chr10:115817493-115832986+	circRNA	(2230,2252)	Imperfect			152	-24.76
mmu-miR-468-5p	chr10:115817493-115832986+	chr10:115817493-115832986+	circRNA	(10884,10913)	Imperfect			152	-25.84
mmu-miR-6967-5p	chr10:115817493-115832986+	chr10:115817493-115832986+	circRNA	(10299,10320)	7mer-m8	-0.033	-0.088	152	-19.7
mmu-miR-1231-3p	chr10:115817493-115832986+	chr10:115817493-115832986+	circRNA	(8370,8391)	7mer-m8	-0.043	-0.07	152	-20.1
mmu-miR-455-5p	chr10:115817493-115832986+	chr10:115817493-115832986+	circRNA	(5063,5085)	Imperfect			152	-16.6
mmu-miR-223-3p	chr10:115817493-115832986+	chr10:115817493-115832986+	circRNA	(310,332)	Offset 6mer	-0.049	-0.022	152	-19.44
mmu-miR-504-3p	chr10:115817493-115832986+	chr10:115817493-115832986+	circRNA	(11908,11930)	6mer		0.036	152	-24.04
mmu-miR-6969-5p	chr10:115817493-115832986+	chr10:115817493-115832986+	circRNA	(14851,14873)	6mer		-0.02	152	-22.66
mmu-miR-465b-3p	chr10:115817493-115832986+	chr10:115817493-115832986+	circRNA	(2514,2536)	Imperfect			152	-21.98
mmu-miR-7061-5p	chr10:115817493-115832986+	chr10:115817493-115832986+	circRNA	(8141,8163)	Imperfect			152	-15.79
mmu-miR-6541	chr10:115817493-115832986+	chr10:115817493-115832986+	circRNA	(11074,11094)	8mer	-0.072	-0.201	152	-14.32
mmu-miR-7212-5p	chr10:115817493-115832986+	chr10:115817493-115832986+	circRNA	(652,672)	7mer-m8	-0.167	-0.136	152	-24.87
mmu-miR-290b-3p	chr10:115817493-115832986+	chr10:115817493-115832986+	circRNA	(10203,10225)	7mer-m8	-0.13	-0.141	152	-14.38
mmu-miR-466l-5p	chr10:115817493-115832986+	chr10:115817493-115832986+	circRNA	(13068,13090)	Imperfect			152	-15.67
mmu-miR-219c-3p	chr10:115817493-115832986+	chr10:115817493-115832986+	circRNA	(14613,14635)	Offset 6mer		0.015	152	-22.95
mmu-miR-6906-5p	chr10:115817493-115832986+	chr10:115817493-115832986+	circRNA	(769,792)	Offset 6mer		-0.023	152	-27.65
mmu-miR-3070-3p	chr10:115817493-115832986+	chr10:115817493-115832986+	circRNA	(15180,15202)	7mer-m8	-0.146	-0.109	152	-21.51
mmu-miR-5129-5p	chr10:115817493-115832986+	chr10:115817493-115832986+	circRNA	(14987,15009)	7mer-m8	-0.134	-0.091	152	-19.7
mmu-miR-8100	chr10:115817493-115832986+	chr10:115817493-115832986+	circRNA	(12279,12301)	Offset 6mer		0.029	152	-23.66
mmu-miR-3068-5p	chr10:115817493-115832986+	chr10:115817493-115832986+	circRNA	(10802,10825)	Imperfect			152	-19.12
mmu-miR-574-5p	chr10:115817493-115832986+	chr10:115817493-115832986+	circRNA	(5010,5034)	6mer		0.023	152	-28.86
mmu-miR-330-5p	chr10:115817493-115832986+	chr10:115817493-115832986+	circRNA	(8465,8487)	7mer-m8	-0.004	-0.059	152	-18.25
mmu-miR-5710	chr10:115817493-115832986+	chr10:115817493-115832986+	circRNA	(834,856)	7mer-m8	-0.018	-0.038	152	-18.83
mmu-miR-6418-3p	chr10:115817493-115832986+	chr10:115817493-115832986+	circRNA	(14396,14418)	7mer-m8	-0.032	-0.102	152	-16.05
mmu-miR-6929-5p	chr10:115817493-115832986+	chr10:115817493-115832986+	circRNA	(12059,12079)	7mer-m8	-0.087	-0.157	152	-18.26
mmu-miR-669b-5p	chr10:115817493-115832986+	chr10:115817493-115832986+	circRNA	(5008,5030)	Imperfect			152	-19.54
mmu-miR-3082-5p	chr10:115817493-115832986+	chr10:115817493-115832986+	circRNA	(511,534)	7mer-m8	-0.105	-0.171	152	-15.71
mmu-miR-6546-5p	chr10:115817493-115832986+	chr10:115817493-115832986+	circRNA	(15453,15479)	Imperfect			152	-27.22
mmu-miR-6953-3p	chr10:115817493-115832986+	chr10:115817493-115832986+	circRNA	(14164,14192)	7mer-m8	-0.075	-0.089	152	-22.38
mmu-miR-465c-3p	chr10:115817493-115832986+	chr10:115817493-115832986+	circRNA	(2514,2536)	Imperfect			152	-21.98
mmu-miR-3088-5p	chr10:115817493-115832986+	chr10:115817493-115832986+	circRNA	(9000,9022)	7mer-m8	-0.005	-0.083	152	-17.09
mmu-miR-19a-5p	chr10:115817493-115832986+	chr10:115817493-115832986+	circRNA	(6678,6699)	Imperfect			152	-12.36
mmu-miR-1968-5p	chr10:115817493-115832986+	chr10:115817493-115832986+	circRNA	(5168,5194)	7mer-m8	-0.036	-0.086	152	-21.3
mmu-miR-6948-5p	chr10:115817493-115832986+	chr10:115817493-115832986+	circRNA	(4077,4102)	8mer	-0.012	-0.186	152	-16.31
mmu-miR-511-3p	chr10:115817493-115832986+	chr10:115817493-115832986+	circRNA	(8486,8508)	Imperfect			152	-16.95
mmu-miR-1941-5p	chr10:115817493-115832986+	chr10:115817493-115832986+	circRNA	(1914,1939)	Imperfect			152	-22.84
mmu-miR-6914-5p	chr10:115817493-115832986+	chr10:115817493-115832986+	circRNA	(11682,11706)	7mer-m8	-0.058	-0.083	152	-29.51
mmu-miR-3089-3p	chr10:115817493-115832986+	chr10:115817493-115832986+	circRNA	(14603,14628)	8mer	-0.156	-0.229	152	-12.6
mmu-miR-200b-3p	chr10:115817493-115832986+	chr10:115817493-115832986+	circRNA	(7400,7420)	8mer	-0.002	-0.311	152	-9.58
mmu-miR-6410	chr10:115817493-115832986+	chr10:115817493-115832986+	circRNA	(6146,6167)	7mer-m8	-0.051	-0.12	152	-17.94
mmu-miR-7041-5p	chr10:115817493-115832986+	chr10:115817493-115832986+	circRNA	(561,585)	7mer-m8	-0.046	-0.054	152	-21.77
mmu-miR-7658-3p	chr10:115817493-115832986+	chr10:115817493-115832986+	circRNA	(617,637)	Imperfect			152	-28.34
mmu-miR-215-3p	chr10:115817493-115832986+	chr10:115817493-115832986+	circRNA	(10436,10458)	8mer	-0.017	-0.252	152	-19.18
mmu-miR-6958-3p	chr10:115817493-115832986+	chr10:115817493-115832986+	circRNA	(8011,8033)	8mer	-0.07	-0.129	152	-21.91
mmu-miR-7234-5p	chr10:115817493-115832986+	chr10:115817493-115832986+	circRNA	(532,555)	7mer-m8	-0.03	-0.206	152	-11.47
mmu-miR-7031-5p	chr10:115817493-115832986+	chr10:115817493-115832986+	circRNA	(13777,13801)	Offset 6mer		0.027	152	-24.15
mmu-miR-149-3p	chr10:115817493-115832986+	chr10:115817493-115832986+	circRNA	(10300,10320)	7mer-m8	-0.024	-0.072	152	-26.05
mmu-miR-700-5p	chr10:115817493-115832986+	chr10:115817493-115832986+	circRNA	(4400,4422)	Imperfect			152	-18.7
mmu-miR-412-3p	chr10:115817493-115832986+	chr10:115817493-115832986+	circRNA	(591,614)	7mer-m8	-0.165	-0.204	152	-16.16
mmu-miR-7047-3p	chr10:115817493-115832986+	chr10:115817493-115832986+	circRNA	(8624,8648)	Offset 6mer		0.053	152	-31.36
mmu-miR-7119-5p	chr10:115817493-115832986+	chr10:115817493-115832986+	circRNA	(2833,2859)	7mer-m8	-0.032	-0.051	152	-21.51
mmu-miR-207	chr10:115817493-115832986+	chr10:115817493-115832986+	circRNA	(675,698)	7mer-m8	-0.102	-0.161	152	-19.52
mmu-miR-669g	chr10:115817493-115832986+	chr10:115817493-115832986+	circRNA	(15116,15140)	Offset 6mer		-0.056	152	-13.05
mmu-miR-376b-3p	chr10:115817493-115832986+	chr10:115817493-115832986+	circRNA	(2125,2145)	Imperfect			152	-19.53
mmu-miR-674-5p	chr10:115817493-115832986+	chr10:115817493-115832986+	circRNA	(11917,11939)	Offset 6mer		0.05	152	-22.23
mmu-miR-6904-5p	chr10:115817493-115832986+	chr10:115817493-115832986+	circRNA	(11714,11735)	7mer-m8	-0.119	-0.17	152	-22.07
mmu-miR-5129-3p	chr10:115817493-115832986+	chr10:115817493-115832986+	circRNA	(13661,13683)	Imperfect			152	-20.98
mmu-miR-293-5p	chr10:115817493-115832986+	chr10:115817493-115832986+	circRNA	(14670,14692)	Offset 6mer		-0.012	152	-12.84
mmu-miR-6997-5p	chr10:115817493-115832986+	chr10:115817493-115832986+	circRNA	(5629,5651)	Imperfect			152	-28.39
mmu-miR-7659-3p	chr10:115817493-115832986+	chr10:115817493-115832986+	circRNA	(11462,11483)	8mer	-0.042	-0.08	152	-19.2
mmu-miR-1958	chr10:115817493-115832986+	chr10:115817493-115832986+	circRNA	(6869,6891)	Offset 6mer		0.017	152	-17.66
mmu-miR-292a-5p	chr10:115817493-115832986+	chr10:115817493-115832986+	circRNA	(14670,14692)	Offset 6mer		-0.013	152	-14.85
mmu-miR-680	chr10:115817493-115832986+	chr10:115817493-115832986+	circRNA	(12167,12191)	7mer-m8	-0.059	-0.121	152	-20.36
mmu-miR-155-3p	chr10:115817493-115832986+	chr10:115817493-115832986+	circRNA	(5460,5480)	8mer	-0.144	-0.206	152	-16.71
mmu-miR-3083-5p	chr10:115817493-115832986+	chr10:115817493-115832986+	circRNA	(5626,5647)	7mer-m8	-0.024	-0.04	152	-24.27
mmu-miR-6396	chr10:115817493-115832986+	chr10:115817493-115832986+	circRNA	(3720,3746)	8mer	-0.082	-0.063	152	-19.73
mmu-miR-293-5p	chr10:115817493-115832986+	chr10:115817493-115832986+	circRNA	(10201,10221)	Imperfect			152	-23.55
mmu-miR-7210-5p	chr10:115817493-115832986+	chr10:115817493-115832986+	circRNA	(10274,10300)	6mer		0.008	152	-15.26
mmu-miR-125b-5p	chr10:115817493-115832986+	chr10:115817493-115832986+	circRNA	(11981,12000)	7mer-m8	-0.05	-0.113	152	-18.56
mmu-miR-8113	chr10:115817493-115832986+	chr10:115817493-115832986+	circRNA	(11033,11055)	6mer		0.048	152	-21.44
mmu-miR-6380	chr10:115817493-115832986+	chr10:115817493-115832986+	circRNA	(14739,14764)	Imperfect			152	-21.42
mmu-miR-5134-5p	chr10:115817493-115832986+	chr10:115817493-115832986+	circRNA	(4824,4845)	7mer-m8	-0.046	-0.114	152	-14.31
mmu-miR-3106-5p	chr10:115817493-115832986+	chr10:115817493-115832986+	circRNA	(1858,1881)	7mer-m8	-0.026	-0.105	152	-13.49
mmu-miR-5623-3p	chr10:115817493-115832986+	chr10:115817493-115832986+	circRNA	(7714,7736)	Offset 6mer		0.004	152	-19.46
mmu-miR-6399	chr10:115817493-115832986+	chr10:115817493-115832986+	circRNA	(1192,1214)	7mer-m8	-0.112	-0.237	152	-18.42
mmu-miR-5136	chr10:115817493-115832986+	chr10:115817493-115832986+	circRNA	(11773,11794)	7mer-m8	-0.141	-0.128	151	-16.75
mmu-miR-7091-3p	chr10:115817493-115832986+	chr10:115817493-115832986+	circRNA	(14056,14077)	Imperfect			151	-23.71
mmu-miR-6902-3p	chr10:115817493-115832986+	chr10:115817493-115832986+	circRNA	(14500,14520)	8mer	-0.109	-0.252	151	-14.68
mmu-miR-150-5p	chr10:115817493-115832986+	chr10:115817493-115832986+	circRNA	(8210,8232)	Imperfect			151	-24.21
mmu-miR-489-5p	chr10:115817493-115832986+	chr10:115817493-115832986+	circRNA	(1448,1472)	8mer	-0.065	-0.317	151	-15.38
mmu-miR-669l-5p	chr10:115817493-115832986+	chr10:115817493-115832986+	circRNA	(2336,2359)	Offset 6mer		0.015	151	-19.3
mmu-miR-6995-3p	chr10:115817493-115832986+	chr10:115817493-115832986+	circRNA	(8920,8941)	Imperfect			151	-26.37
mmu-miR-6983-3p	chr10:115817493-115832986+	chr10:115817493-115832986+	circRNA	(791,814)	Imperfect			151	-19.18
mmu-miR-7012-5p	chr10:115817493-115832986+	chr10:115817493-115832986+	circRNA	(13573,13595)	7mer-m8	-0.016	-0.105	151	-22.43
mmu-miR-7667-5p	chr10:115817493-115832986+	chr10:115817493-115832986+	circRNA	(1082,1104)	7mer-m8	-0.072	-0.087	151	-14.8
mmu-miR-7118-5p	chr10:115817493-115832986+	chr10:115817493-115832986+	circRNA	(12312,12334)	Imperfect			151	-25.69
mmu-miR-6919-3p	chr10:115817493-115832986+	chr10:115817493-115832986+	circRNA	(7955,7976)	8mer	-0.03	-0.078	151	-21.44
mmu-miR-199a-5p	chr10:115817493-115832986+	chr10:115817493-115832986+	circRNA	(14447,14473)	7mer-m8	-0.061	-0.104	151	-18.86
mmu-miR-7075-5p	chr10:115817493-115832986+	chr10:115817493-115832986+	circRNA	(12693,12714)	7mer-A1	-0.035	-0.032	151	-21.16
mmu-miR-1b-3p	chr10:115817493-115832986+	chr10:115817493-115832986+	circRNA	(13843,13865)	8mer	-0.047	-0.048	151	-20.05
mmu-miR-7025-5p	chr10:115817493-115832986+	chr10:115817493-115832986+	circRNA	(12932,12955)	7mer-A1	-0.001	0.002	151	-23.89
mmu-miR-7005-5p	chr10:115817493-115832986+	chr10:115817493-115832986+	circRNA	(5622,5645)	7mer-m8	-0.001	-0.055	151	-22.31
mmu-miR-6368	chr10:115817493-115832986+	chr10:115817493-115832986+	circRNA	(12306,12327)	Offset 6mer		0.013	151	-24.94
mmu-miR-7054-5p	chr10:115817493-115832986+	chr10:115817493-115832986+	circRNA	(13754,13778)	6mer		0.055	151	-27.11
mmu-miR-290a-5p	chr10:115817493-115832986+	chr10:115817493-115832986+	circRNA	(14670,14692)	Offset 6mer		-0.019	151	-20.6
mmu-miR-6927-3p	chr10:115817493-115832986+	chr10:115817493-115832986+	circRNA	(15170,15191)	6mer		0.004	151	-22.07
mmu-miR-3569-3p	chr10:115817493-115832986+	chr10:115817493-115832986+	circRNA	(5893,5917)	8mer	-0.025	-0.102	151	-19.95
mmu-miR-467g	chr10:115817493-115832986+	chr10:115817493-115832986+	circRNA	(2237,2258)	Imperfect			151	-25.18
mmu-miR-129b-5p	chr10:115817493-115832986+	chr10:115817493-115832986+	circRNA	(332,355)	Offset 6mer		-0.019	151	-23.5
mmu-miR-6991-3p	chr10:115817493-115832986+	chr10:115817493-115832986+	circRNA	(1511,1534)	8mer	-0.177	-0.247	151	-16.33
mmu-miR-6995-5p	chr10:115817493-115832986+	chr10:115817493-115832986+	circRNA	(11661,11684)	6mer		0.021	151	-24.01
mmu-miR-7661-5p	chr10:115817493-115832986+	chr10:115817493-115832986+	circRNA	(7643,7668)	Imperfect			151	-13.61
mmu-miR-3076-5p	chr10:115817493-115832986+	chr10:115817493-115832986+	circRNA	(6391,6415)	7mer-m8	-0.071	-0.087	151	-21.82
mmu-miR-1955-5p	chr10:115817493-115832986+	chr10:115817493-115832986+	circRNA	(10330,10354)	6mer		0.043	151	-21.97
mmu-miR-7094-1-5p	chr10:115817493-115832986+	chr10:115817493-115832986+	circRNA	(14901,14924)	7mer-m8	-0.007	-0.084	151	-18.17
mmu-miR-204-3p	chr10:115817493-115832986+	chr10:115817493-115832986+	circRNA	(14809,14832)	7mer-m8	-0.038	-0.084	151	-23.2
mmu-miR-7011-3p	chr10:115817493-115832986+	chr10:115817493-115832986+	circRNA	(8612,8633)	Imperfect			151	-28.55
mmu-miR-6947-3p	chr10:115817493-115832986+	chr10:115817493-115832986+	circRNA	(1396,1418)	Imperfect			151	-18.69
mmu-miR-669d-5p	chr10:115817493-115832986+	chr10:115817493-115832986+	circRNA	(2336,2359)	Offset 6mer		0.015	151	-18.14
mmu-miR-7683-5p	chr10:115817493-115832986+	chr10:115817493-115832986+	circRNA	(11337,11359)	8mer	-0.072	-0.026	151	-22.24
mmu-miR-1943-5p	chr10:115817493-115832986+	chr10:115817493-115832986+	circRNA	(563,588)	7mer-m8	-0.144	-0.134	151	-24.22
mmu-miR-466d-3p	chr10:115817493-115832986+	chr10:115817493-115832986+	circRNA	(2239,2260)	Imperfect			151	-26.21
mmu-miR-153-3p	chr10:115817493-115832986+	chr10:115817493-115832986+	circRNA	(10594,10616)	7mer-m8	-0.043	-0.158	151	-13.98
mmu-miR-7053-3p	chr10:115817493-115832986+	chr10:115817493-115832986+	circRNA	(11822,11843)	Offset 6mer		0.054	151	-23.06
mmu-miR-467f	chr10:115817493-115832986+	chr10:115817493-115832986+	circRNA	(2242,2263)	Imperfect			151	-25.07
mmu-miR-3470a	chr10:115817493-115832986+	chr10:115817493-115832986+	circRNA	(5908,5929)	Imperfect			151	-22.19
mmu-miR-7116-3p	chr10:115817493-115832986+	chr10:115817493-115832986+	circRNA	(10366,10391)	Imperfect			151	-17.07
mmu-miR-3109-5p	chr10:115817493-115832986+	chr10:115817493-115832986+	circRNA	(1181,1206)	7mer-m8	-0.067	-0.159	151	-19.68
mmu-miR-7210-3p	chr10:115817493-115832986+	chr10:115817493-115832986+	circRNA	(9628,9654)	Imperfect			151	-11.73
mmu-miR-7058-5p	chr10:115817493-115832986+	chr10:115817493-115832986+	circRNA	(3826,3850)	Imperfect			151	-24.61
mmu-miR-6981-5p	chr10:115817493-115832986+	chr10:115817493-115832986+	circRNA	(11028,11057)	Offset 6mer		0.032	151	-27.34
mmu-miR-1938	chr10:115817493-115832986+	chr10:115817493-115832986+	circRNA	(4939,4961)	7mer-m8	-0.013	-0.034	151	-19.23
mmu-miR-3059-5p	chr10:115817493-115832986+	chr10:115817493-115832986+	circRNA	(5515,5537)	Imperfect			151	-23.29
mmu-miR-7669-5p	chr10:115817493-115832986+	chr10:115817493-115832986+	circRNA	(10318,10340)	8mer	-0.089	-0.136	151	-14.62
mmu-miR-7011-3p	chr10:115817493-115832986+	chr10:115817493-115832986+	circRNA	(12422,12443)	Imperfect			151	-25.56
mmu-miR-6418-5p	chr10:115817493-115832986+	chr10:115817493-115832986+	circRNA	(3938,3959)	Imperfect			151	-24.29
mmu-miR-6965-5p	chr10:115817493-115832986+	chr10:115817493-115832986+	circRNA	(13899,13921)	Imperfect			151	-24.37
mmu-miR-8108	chr10:115817493-115832986+	chr10:115817493-115832986+	circRNA	(9935,9957)	Imperfect			151	-23.64
mmu-miR-468-3p	chr10:115817493-115832986+	chr10:115817493-115832986+	circRNA	(1654,1678)	Offset 6mer		0.028	151	-22.25
mmu-miR-7068-3p	chr10:115817493-115832986+	chr10:115817493-115832986+	circRNA	(11824,11845)	7mer-m8	-0.001	-0.033	151	-20.19
mmu-miR-7084-5p	chr10:115817493-115832986+	chr10:115817493-115832986+	circRNA	(13897,13918)	Offset 6mer		0.046	151	-20.27
mmu-miR-7049-5p	chr10:115817493-115832986+	chr10:115817493-115832986+	circRNA	(2761,2783)	Offset 6mer		-0.022	151	-20.66
mmu-miR-224-3p	chr10:115817493-115832986+	chr10:115817493-115832986+	circRNA	(1695,1718)	6mer		0.003	151	-21.5
mmu-miR-6963-5p	chr10:115817493-115832986+	chr10:115817493-115832986+	circRNA	(11193,11217)	Offset 6mer		0.078	151	-25.61
mmu-miR-467b-3p	chr10:115817493-115832986+	chr10:115817493-115832986+	circRNA	(9622,9644)	7mer-m8	-0.008	-0.239	151	-7.98
mmu-miR-130b-3p	chr10:115817493-115832986+	chr10:115817493-115832986+	circRNA	(9040,9062)	Imperfect			151	-13.45
mmu-miR-18a-5p	chr10:115817493-115832986+	chr10:115817493-115832986+	circRNA	(14936,14959)	7mer-m8	-0.245	-0.267	151	-14.81
mmu-miR-193b-3p	chr10:115817493-115832986+	chr10:115817493-115832986+	circRNA	(6806,6829)	7mer-m8	-0.046	-0.037	151	-24.61
mmu-miR-7016-5p	chr10:115817493-115832986+	chr10:115817493-115832986+	circRNA	(3831,3852)	Imperfect			151	-25.09
mmu-miR-742-3p	chr10:115817493-115832986+	chr10:115817493-115832986+	circRNA	(2724,2746)	7mer-m8	-0.009	-0.14	151	-10.66
mmu-miR-669d-3p	chr10:115817493-115832986+	chr10:115817493-115832986+	circRNA	(2239,2260)	Imperfect			151	-26.39
mmu-miR-7667-3p	chr10:115817493-115832986+	chr10:115817493-115832986+	circRNA	(10898,10921)	Offset 6mer		0.038	151	-23.15
mmu-miR-6912-5p	chr10:115817493-115832986+	chr10:115817493-115832986+	circRNA	(14811,14833)	Imperfect			151	-31.51
mmu-miR-376c-3p	chr10:115817493-115832986+	chr10:115817493-115832986+	circRNA	(125,146)	7mer-m8	-0.221	-0.3	151	-11.8
mmu-miR-344-5p	chr10:115817493-115832986+	chr10:115817493-115832986+	circRNA	(8316,8342)	Imperfect			151	-26.54
mmu-miR-466i-5p	chr10:115817493-115832986+	chr10:115817493-115832986+	circRNA	(13071,13091)	Imperfect			151	-22.41
mmu-miR-135b-5p	chr10:115817493-115832986+	chr10:115817493-115832986+	circRNA	(9739,9763)	7mer-m8	-0.075	-0.192	151	-11.24
mmu-miR-7094-1-5p	chr10:115817493-115832986+	chr10:115817493-115832986+	circRNA	(14979,15001)	7mer-m8	-0.019	-0.08	151	-18.05
mmu-miR-7023-3p	chr10:115817493-115832986+	chr10:115817493-115832986+	circRNA	(616,636)	7mer-m8	-0.114	-0.099	151	-27.4
mmu-miR-448-5p	chr10:115817493-115832986+	chr10:115817493-115832986+	circRNA	(14391,14414)	7mer-m8	-0.003	-0.078	151	-18.17
mmu-miR-5124b	chr10:115817493-115832986+	chr10:115817493-115832986+	circRNA	(13238,13259)	Imperfect			151	-19.8
mmu-miR-340-5p	chr10:115817493-115832986+	chr10:115817493-115832986+	circRNA	(1365,1387)	6mer		0.001	151	-6.72
mmu-miR-7221-3p	chr10:115817493-115832986+	chr10:115817493-115832986+	circRNA	(8347,8368)	8mer	-0.02	-0.128	151	-21.29
mmu-miR-7668-3p	chr10:115817493-115832986+	chr10:115817493-115832986+	circRNA	(10880,10906)	Imperfect			151	-33.32
mmu-miR-7023-3p	chr10:115817493-115832986+	chr10:115817493-115832986+	circRNA	(11822,11845)	7mer-m8	-0.001	-0.033	151	-24.66
mmu-miR-340-3p	chr10:115817493-115832986+	chr10:115817493-115832986+	circRNA	(14062,14085)	Imperfect			151	-18.71
mmu-miR-544-3p	chr10:115817493-115832986+	chr10:115817493-115832986+	circRNA	(6576,6598)	Imperfect			151	-18.64
mmu-miR-7050-5p	chr10:115817493-115832986+	chr10:115817493-115832986+	circRNA	(6430,6451)	Offset 6mer		0.019	151	-23.93
mmu-miR-412-3p	chr10:115817493-115832986+	chr10:115817493-115832986+	circRNA	(4993,5012)	7mer-m8	-0.041	-0.119	151	-12.02
mmu-miR-7653-3p	chr10:115817493-115832986+	chr10:115817493-115832986+	circRNA	(8604,8627)	6mer		0.092	151	-35.52
mmu-miR-7672-5p	chr10:115817493-115832986+	chr10:115817493-115832986+	circRNA	(6184,6206)	7mer-m8	-0.111	-0.128	151	-16.22
mmu-miR-7045-3p	chr10:115817493-115832986+	chr10:115817493-115832986+	circRNA	(900,921)	Offset 6mer		0.007	151	-33.18
mmu-miR-7059-5p	chr10:115817493-115832986+	chr10:115817493-115832986+	circRNA	(671,693)	Imperfect			151	-26.68
mmu-miR-6979-5p	chr10:115817493-115832986+	chr10:115817493-115832986+	circRNA	(12437,12458)	8mer	-0.122	-0.159	151	-23.86
mmu-miR-300-3p	chr10:115817493-115832986+	chr10:115817493-115832986+	circRNA	(8542,8566)	Offset 6mer		0.021	151	-24.18
mmu-miR-26b-5p	chr10:115817493-115832986+	chr10:115817493-115832986+	circRNA	(9837,9858)	7mer-m8	-0.015	-0.182	151	-10.8
mmu-miR-3078-5p	chr10:115817493-115832986+	chr10:115817493-115832986+	circRNA	(13566,13588)	6mer		0.048	151	-22.81
mmu-miR-615-3p	chr10:115817493-115832986+	chr10:115817493-115832986+	circRNA	(14106,14128)	8mer	-0.347	-0.235	151	-26.18
mmu-miR-431-5p	chr10:115817493-115832986+	chr10:115817493-115832986+	circRNA	(442,461)	7mer-m8	-0.226	-0.253	151	-15.9
mmu-miR-7068-3p	chr10:115817493-115832986+	chr10:115817493-115832986+	circRNA	(614,636)	7mer-m8	-0.132	-0.13	151	-21.88
mmu-miR-6404	chr10:115817493-115832986+	chr10:115817493-115832986+	circRNA	(14810,14831)	7mer-m8	-0.007	-0.032	151	-16.59
mmu-miR-547-5p	chr10:115817493-115832986+	chr10:115817493-115832986+	circRNA	(6121,6141)	Imperfect			151	-25.32
mmu-miR-3095-3p	chr10:115817493-115832986+	chr10:115817493-115832986+	circRNA	(15275,15297)	Offset 6mer		-0.029	151	-18.34
mmu-miR-7012-5p	chr10:115817493-115832986+	chr10:115817493-115832986+	circRNA	(5847,5869)	7mer-m8	-0.057	-0.159	151	-15.4
mmu-miR-5618-3p	chr10:115817493-115832986+	chr10:115817493-115832986+	circRNA	(933,951)	8mer	-0.136	-0.299	151	-10.67
mmu-miR-7218-3p	chr10:115817493-115832986+	chr10:115817493-115832986+	circRNA	(12422,12447)	Offset 6mer		0.063	151	-24.75
mmu-miR-7649-3p	chr10:115817493-115832986+	chr10:115817493-115832986+	circRNA	(11332,11354)	Offset 6mer		0.046	150	-18.59
mmu-miR-6981-5p	chr10:115817493-115832986+	chr10:115817493-115832986+	circRNA	(6112,6138)	6mer		0.034	150	-17.95
mmu-miR-7069-5p	chr10:115817493-115832986+	chr10:115817493-115832986+	circRNA	(4927,4950)	Imperfect			150	-27.69
mmu-miR-20b-5p	chr10:115817493-115832986+	chr10:115817493-115832986+	circRNA	(2545,2568)	Imperfect			150	-12.17
mmu-miR-382-5p	chr10:115817493-115832986+	chr10:115817493-115832986+	circRNA	(11366,11388)	6mer		0.043	150	-23.65
mmu-miR-1191a	chr10:115817493-115832986+	chr10:115817493-115832986+	circRNA	(12162,12184)	Imperfect			150	-18.36
mmu-miR-219a-1-3p	chr10:115817493-115832986+	chr10:115817493-115832986+	circRNA	(14611,14633)	Imperfect			150	-24.94
mmu-miR-290a-3p	chr10:115817493-115832986+	chr10:115817493-115832986+	circRNA	(11499,11523)	Imperfect			150	-21.41
mmu-miR-6413	chr10:115817493-115832986+	chr10:115817493-115832986+	circRNA	(6144,6167)	7mer-m8	-0.051	-0.12	150	-18.7
mmu-miR-6239	chr10:115817493-115832986+	chr10:115817493-115832986+	circRNA	(12126,12147)	7mer-m8	-0.186	-0.203	150	-17.78
mmu-miR-130c	chr10:115817493-115832986+	chr10:115817493-115832986+	circRNA	(14934,14957)	Offset 6mer	-0.046	-0.045	150	-17.47
mmu-miR-3092-5p	chr10:115817493-115832986+	chr10:115817493-115832986+	circRNA	(12373,12394)	Imperfect			150	-22.05
mmu-miR-760-3p	chr10:115817493-115832986+	chr10:115817493-115832986+	circRNA	(6845,6865)	7mer-A1	-0.001	-0.002	150	-25.92
mmu-miR-142b	chr10:115817493-115832986+	chr10:115817493-115832986+	circRNA	(9704,9724)	Offset 6mer		0.007	150	-18.53
mmu-miR-5619-5p	chr10:115817493-115832986+	chr10:115817493-115832986+	circRNA	(1295,1317)	Offset 6mer		-0.04	150	-16.75
mmu-miR-367-5p	chr10:115817493-115832986+	chr10:115817493-115832986+	circRNA	(984,1004)	8mer	-0.173	-0.254	150	-14.13
mmu-miR-7047-5p	chr10:115817493-115832986+	chr10:115817493-115832986+	circRNA	(13896,13921)	Imperfect			150	-28.48
mmu-miR-6343	chr10:115817493-115832986+	chr10:115817493-115832986+	circRNA	(10509,10530)	Offset 6mer		0.011	150	-20.08
mmu-miR-465b-3p	chr10:115817493-115832986+	chr10:115817493-115832986+	circRNA	(15204,15226)	Offset 6mer		-0.001	150	-23.97
mmu-miR-7117-5p	chr10:115817493-115832986+	chr10:115817493-115832986+	circRNA	(3850,3873)	Imperfect			150	-33.83
mmu-miR-669d-5p	chr10:115817493-115832986+	chr10:115817493-115832986+	circRNA	(13072,13094)	Imperfect			150	-16.48
mmu-miR-5108	chr10:115817493-115832986+	chr10:115817493-115832986+	circRNA	(7626,7648)	7mer-m8	-0.038	-0.113	150	-21.44
mmu-miR-20a-5p	chr10:115817493-115832986+	chr10:115817493-115832986+	circRNA	(3760,3783)	Imperfect			150	-14.67
mmu-miR-129b-3p	chr10:115817493-115832986+	chr10:115817493-115832986+	circRNA	(10492,10521)	7mer-m8	-0.058	-0.106	150	-16.02
mmu-miR-466e-3p	chr10:115817493-115832986+	chr10:115817493-115832986+	circRNA	(2220,2244)	Imperfect			150	-24.72
mmu-miR-3092-3p	chr10:115817493-115832986+	chr10:115817493-115832986+	circRNA	(6151,6172)	7mer-m8	-0.024	-0.084	150	-16.56
mmu-miR-7083-5p	chr10:115817493-115832986+	chr10:115817493-115832986+	circRNA	(14985,15006)	Offset 6mer		-0.014	150	-21.78
mmu-miR-28b	chr10:115817493-115832986+	chr10:115817493-115832986+	circRNA	(2999,3021)	7mer-m8	-0.108	-0.158	150	-17.61
mmu-miR-466d-3p	chr10:115817493-115832986+	chr10:115817493-115832986+	circRNA	(2222,2244)	Imperfect			150	-24.72
mmu-miR-6954-5p	chr10:115817493-115832986+	chr10:115817493-115832986+	circRNA	(76,100)	7mer-m8	-0.207	-0.131	150	-25.78
mmu-miR-3572-3p	chr10:115817493-115832986+	chr10:115817493-115832986+	circRNA	(5226,5248)	Imperfect			150	-24.54
mmu-miR-93-5p	chr10:115817493-115832986+	chr10:115817493-115832986+	circRNA	(3760,3783)	Imperfect			150	-14.9
mmu-miR-150-3p	chr10:115817493-115832986+	chr10:115817493-115832986+	circRNA	(3496,3519)	Offset 6mer		0.042	150	-26.58
mmu-let-7g-5p	chr10:115817493-115832986+	chr10:115817493-115832986+	circRNA	(5348,5369)	7mer-m8	-0.045	-0.114	150	-15.1
mmu-miR-361-3p	chr10:115817493-115832986+	chr10:115817493-115832986+	circRNA	(3525,3554)	8mer	-0.173	-0.19	150	-27.82
mmu-miR-7020-5p	chr10:115817493-115832986+	chr10:115817493-115832986+	circRNA	(12329,12352)	Imperfect			150	-27.71
mmu-miR-7000-5p	chr10:115817493-115832986+	chr10:115817493-115832986+	circRNA	(11710,11732)	8mer	-0.094	-0.126	150	-16.56
mmu-miR-7044-5p	chr10:115817493-115832986+	chr10:115817493-115832986+	circRNA	(12846,12865)	Imperfect			150	-30.44
mmu-miR-20b-5p	chr10:115817493-115832986+	chr10:115817493-115832986+	circRNA	(3760,3783)	Imperfect			150	-12.17
mmu-miR-320-5p	chr10:115817493-115832986+	chr10:115817493-115832986+	circRNA	(8188,8210)	Imperfect			150	-27.3
mmu-miR-7118-5p	chr10:115817493-115832986+	chr10:115817493-115832986+	circRNA	(12291,12312)	Imperfect			150	-27.43
mmu-miR-3092-5p	chr10:115817493-115832986+	chr10:115817493-115832986+	circRNA	(6393,6412)	7mer-m8	-0.041	-0.164	150	-16.3
mmu-miR-6946-5p	chr10:115817493-115832986+	chr10:115817493-115832986+	circRNA	(2781,2802)	Imperfect			150	-18
mmu-miR-378d	chr10:115817493-115832986+	chr10:115817493-115832986+	circRNA	(7712,7734)	8mer	-0.135	-0.24	150	-14.32
mmu-miR-7019-5p	chr10:115817493-115832986+	chr10:115817493-115832986+	circRNA	(14811,14833)	Offset 6mer		0.011	150	-32.1
mmu-miR-329-3p	chr10:115817493-115832986+	chr10:115817493-115832986+	circRNA	(756,778)	7mer-m8	-0.132	-0.177	150	-11.65
mmu-miR-7075-5p	chr10:115817493-115832986+	chr10:115817493-115832986+	circRNA	(5619,5643)	8mer	-0.085	-0.107	150	-21.99
mmu-miR-465c-3p	chr10:115817493-115832986+	chr10:115817493-115832986+	circRNA	(15204,15226)	Offset 6mer		-0.001	150	-23.97
mmu-miR-193a-3p	chr10:115817493-115832986+	chr10:115817493-115832986+	circRNA	(2063,2085)	7mer-m8	-0.123	-0.131	150	-18.86
mmu-miR-376b-3p	chr10:115817493-115832986+	chr10:115817493-115832986+	circRNA	(3168,3189)	7mer-m8	-0.045	-0.184	150	-13.1
mmu-miR-6413	chr10:115817493-115832986+	chr10:115817493-115832986+	circRNA	(1060,1082)	7mer-m8	-0.1	-0.132	150	-19.64
mmu-miR-200c-3p	chr10:115817493-115832986+	chr10:115817493-115832986+	circRNA	(742,769)	7mer-m8	-0.012	-0.141	150	-13.74
mmu-miR-1251-5p	chr10:115817493-115832986+	chr10:115817493-115832986+	circRNA	(8388,8411)	8mer	-0.014	-0.091	150	-19.23
mmu-miR-500-5p	chr10:115817493-115832986+	chr10:115817493-115832986+	circRNA	(5764,5790)	Imperfect			150	-16.95
mmu-miR-1947-5p	chr10:115817493-115832986+	chr10:115817493-115832986+	circRNA	(8081,8104)	Offset 6mer		0.09	150	-26.65
mmu-miR-6938-3p	chr10:115817493-115832986+	chr10:115817493-115832986+	circRNA	(8073,8096)	Imperfect			150	-24.21
mmu-miR-7661-5p	chr10:115817493-115832986+	chr10:115817493-115832986+	circRNA	(789,815)	Imperfect			150	-19.07
mmu-miR-8099	chr10:115817493-115832986+	chr10:115817493-115832986+	circRNA	(10539,10560)	6mer		0.032	150	-19.25
mmu-miR-20a-3p	chr10:115817493-115832986+	chr10:115817493-115832986+	circRNA	(10012,10038)	7mer-m8	-0.018	-0.175	150	-15.32
mmu-miR-1933-5p	chr10:115817493-115832986+	chr10:115817493-115832986+	circRNA	(8111,8135)	Offset 6mer		0.023	150	-20.02
mmu-miR-6901-5p	chr10:115817493-115832986+	chr10:115817493-115832986+	circRNA	(4955,4974)	7mer-m8	-0.042	-0.15	150	-15.87
mmu-miR-3072-5p	chr10:115817493-115832986+	chr10:115817493-115832986+	circRNA	(9387,9410)	8mer	-0.162	-0.103	150	-22.33
mmu-miR-6901-3p	chr10:115817493-115832986+	chr10:115817493-115832986+	circRNA	(7761,7781)	Offset 6mer		0.039	150	-22.25
mmu-miR-6387	chr10:115817493-115832986+	chr10:115817493-115832986+	circRNA	(10612,10636)	Imperfect			150	-20.48
mmu-miR-1955-5p	chr10:115817493-115832986+	chr10:115817493-115832986+	circRNA	(9539,9563)	7mer-m8	-0.095	-0.154	150	-21.61
mmu-miR-6965-5p	chr10:115817493-115832986+	chr10:115817493-115832986+	circRNA	(12304,12328)	6mer		0.02	150	-27.54
mmu-miR-466q	chr10:115817493-115832986+	chr10:115817493-115832986+	circRNA	(2237,2257)	Imperfect			150	-24.02
mmu-miR-130b-3p	chr10:115817493-115832986+	chr10:115817493-115832986+	circRNA	(1193,1216)	Imperfect			150	-15.09
mmu-miR-6980-5p	chr10:115817493-115832986+	chr10:115817493-115832986+	circRNA	(10925,10950)	7mer-m8	-0.003	0.034	150	-26.31
mmu-miR-146a-3p	chr10:115817493-115832986+	chr10:115817493-115832986+	circRNA	(5297,5318)	Imperfect			150	-20.73
mmu-miR-345-5p	chr10:115817493-115832986+	chr10:115817493-115832986+	circRNA	(13409,13430)	7mer-m8	-0.075	-0.111	150	-22.32
mmu-miR-20a-5p	chr10:115817493-115832986+	chr10:115817493-115832986+	circRNA	(2545,2568)	Imperfect			150	-14.67
mmu-miR-6987-5p	chr10:115817493-115832986+	chr10:115817493-115832986+	circRNA	(14844,14865)	Offset 6mer		-0.039	150	-28.95
mmu-miR-6914-5p	chr10:115817493-115832986+	chr10:115817493-115832986+	circRNA	(11711,11735)	7mer-m8	-0.091	-0.124	150	-22.71
mmu-miR-3547-5p	chr10:115817493-115832986+	chr10:115817493-115832986+	circRNA	(2856,2881)	Offset 6mer		0.061	150	-35.4
mmu-miR-7116-3p	chr10:115817493-115832986+	chr10:115817493-115832986+	circRNA	(11813,11835)	Imperfect			150	-18.79
mmu-miR-3569-5p	chr10:115817493-115832986+	chr10:115817493-115832986+	circRNA	(1902,1924)	7mer-m8	-0.108	-0.078	150	-22.11
mmu-miR-7214-5p	chr10:115817493-115832986+	chr10:115817493-115832986+	circRNA	(534,554)	8mer	-0.115	-0.323	150	-12.76
mmu-miR-6936-5p	chr10:115817493-115832986+	chr10:115817493-115832986+	circRNA	(15236,15256)	7mer-m8	-0.161	-0.166	150	-22.1
mmu-miR-465a-3p	chr10:115817493-115832986+	chr10:115817493-115832986+	circRNA	(15204,15226)	Offset 6mer		-0.001	150	-23.97
mmu-miR-3473f	chr10:115817493-115832986+	chr10:115817493-115832986+	circRNA	(14849,14869)	Offset 6mer		-0.002	150	-17.85
mmu-miR-6901-5p	chr10:115817493-115832986+	chr10:115817493-115832986+	circRNA	(2040,2060)	Imperfect			150	-27.61
mmu-miR-7646-3p	chr10:115817493-115832986+	chr10:115817493-115832986+	circRNA	(4622,4643)	7mer-m8	-0.011	-0.082	150	-13.97
mmu-miR-142a-5p	chr10:115817493-115832986+	chr10:115817493-115832986+	circRNA	(1371,1393)	Imperfect			150	-10.08
mmu-miR-509-5p	chr10:115817493-115832986+	chr10:115817493-115832986+	circRNA	(15271,15293)	7mer-m8	-0.198	-0.211	150	-17.55
mmu-miR-7069-5p	chr10:115817493-115832986+	chr10:115817493-115832986+	circRNA	(8373,8396)	8mer	-0.085	-0.032	150	-23.73
mmu-miR-6926-5p	chr10:115817493-115832986+	chr10:115817493-115832986+	circRNA	(13232,13255)	Imperfect			150	-28.02
mmu-miR-882	chr10:115817493-115832986+	chr10:115817493-115832986+	circRNA	(13574,13594)	7mer-m8	-0.021	-0.113	150	-19.62
mmu-miR-1a-1-5p	chr10:115817493-115832986+	chr10:115817493-115832986+	circRNA	(8671,8694)	Offset 6mer		-0.034	150	-7.82
mmu-miR-363-5p	chr10:115817493-115832986+	chr10:115817493-115832986+	circRNA	(6186,6207)	7mer-m8	-0.03	-0.079	150	-14.39
mmu-miR-467g	chr10:115817493-115832986+	chr10:115817493-115832986+	circRNA	(2222,2244)	Imperfect			150	-22.81
mmu-miR-7049-5p	chr10:115817493-115832986+	chr10:115817493-115832986+	circRNA	(3048,3070)	Offset 6mer		-0.005	150	-19.69
mmu-miR-669e-5p	chr10:115817493-115832986+	chr10:115817493-115832986+	circRNA	(13074,13096)	Offset 6mer		0.007	150	-20.67
mmu-miR-6907-5p	chr10:115817493-115832986+	chr10:115817493-115832986+	circRNA	(4911,4933)	8mer	-0.025	-0.114	150	-23.69
mmu-miR-6359	chr10:115817493-115832986+	chr10:115817493-115832986+	circRNA	(12680,12702)	Offset 6mer		0.003	150	-19.72
mmu-miR-8113	chr10:115817493-115832986+	chr10:115817493-115832986+	circRNA	(13569,13595)	7mer-m8	-0.016	-0.105	150	-25.38
mmu-miR-7051-3p	chr10:115817493-115832986+	chr10:115817493-115832986+	circRNA	(15229,15255)	8mer	-0.334	-0.284	150	-19.13
mmu-miR-30c-2-3p	chr10:115817493-115832986+	chr10:115817493-115832986+	circRNA	(6256,6277)	Imperfect			150	-17.89
mmu-miR-6381	chr10:115817493-115832986+	chr10:115817493-115832986+	circRNA	(13216,13237)	7mer-m8	-0.047	-0.092	150	-14.3
mmu-miR-883a-3p	chr10:115817493-115832986+	chr10:115817493-115832986+	circRNA	(7383,7404)	7mer-m8	-0.045	-0.164	150	-10.92
mmu-miR-3081-3p	chr10:115817493-115832986+	chr10:115817493-115832986+	circRNA	(9947,9971)	Imperfect			150	-22.07
mmu-miR-93-5p	chr10:115817493-115832986+	chr10:115817493-115832986+	circRNA	(2545,2568)	Imperfect			150	-14.9
mmu-miR-7118-5p	chr10:115817493-115832986+	chr10:115817493-115832986+	circRNA	(2857,2881)	Offset 6mer		0.058	150	-30.93
mmu-miR-466a-3p	chr10:115817493-115832986+	chr10:115817493-115832986+	circRNA	(2220,2244)	Imperfect			150	-24.72
mmu-miR-206-5p	chr10:115817493-115832986+	chr10:115817493-115832986+	circRNA	(7815,7836)	Imperfect			150	-22.42
mmu-miR-6410	chr10:115817493-115832986+	chr10:115817493-115832986+	circRNA	(1060,1082)	7mer-m8	-0.1	-0.132	150	-18.15
mmu-miR-6946-5p	chr10:115817493-115832986+	chr10:115817493-115832986+	circRNA	(12298,12320)	Imperfect			150	-16.64
mmu-miR-466f-5p	chr10:115817493-115832986+	chr10:115817493-115832986+	circRNA	(2266,2288)	Offset 6mer		0.014	150	-23.58
mmu-miR-6388	chr10:115817493-115832986+	chr10:115817493-115832986+	circRNA	(3092,3113)	Imperfect			150	-22.72
mmu-miR-882	chr10:115817493-115832986+	chr10:115817493-115832986+	circRNA	(3676,3701)	8mer	-0.001	-0.133	150	-17.99
mmu-miR-215-5p	chr10:115817493-115832986+	chr10:115817493-115832986+	circRNA	(9004,9026)	Imperfect			150	-21.2
mmu-miR-8119	chr10:115817493-115832986+	chr10:115817493-115832986+	circRNA	(11014,11034)	Imperfect			149	-24.26
mmu-miR-681	chr10:115817493-115832986+	chr10:115817493-115832986+	circRNA	(6410,6433)	7mer-m8	-0.136	-0.159	149	-19.45
mmu-miR-7024-3p	chr10:115817493-115832986+	chr10:115817493-115832986+	circRNA	(15187,15210)	Offset 6mer		0.016	149	-20.24
mmu-miR-7076-5p	chr10:115817493-115832986+	chr10:115817493-115832986+	circRNA	(2467,2487)	Imperfect			149	-28.17
mmu-miR-7038-5p	chr10:115817493-115832986+	chr10:115817493-115832986+	circRNA	(15355,15376)	Offset 6mer		-0.079	149	-19.96
mmu-miR-466o-5p	chr10:115817493-115832986+	chr10:115817493-115832986+	circRNA	(13066,13090)	Offset 6mer		0.007	149	-18.15
mmu-miR-494-5p	chr10:115817493-115832986+	chr10:115817493-115832986+	circRNA	(11529,11552)	8mer	-0.091	-0.16	149	-14.59
mmu-miR-7661-5p	chr10:115817493-115832986+	chr10:115817493-115832986+	circRNA	(10091,10119)	Imperfect			149	-13.62
mmu-miR-6939-5p	chr10:115817493-115832986+	chr10:115817493-115832986+	circRNA	(10954,10976)	Imperfect			149	-25.56
mmu-miR-6769b-5p	chr10:115817493-115832986+	chr10:115817493-115832986+	circRNA	(6541,6566)	7mer-m8	-0.098	-0.158	149	-21.88
mmu-miR-199a-5p	chr10:115817493-115832986+	chr10:115817493-115832986+	circRNA	(4650,4673)	7mer-m8	-0.002	-0.069	149	-19.06
mmu-miR-1931	chr10:115817493-115832986+	chr10:115817493-115832986+	circRNA	(9366,9390)	7mer-m8	-0.024	-0.093	149	-21.58
mmu-miR-7235-3p	chr10:115817493-115832986+	chr10:115817493-115832986+	circRNA	(742,765)	7mer-m8	-0.069	-0.144	149	-15.75
mmu-miR-1195	chr10:115817493-115832986+	chr10:115817493-115832986+	circRNA	(6960,6984)	Imperfect			149	-32.34
mmu-miR-541-5p	chr10:115817493-115832986+	chr10:115817493-115832986+	circRNA	(15261,15285)	Imperfect			149	-15.19
mmu-miR-7117-3p	chr10:115817493-115832986+	chr10:115817493-115832986+	circRNA	(7762,7782)	Offset 6mer		0.033	149	-20.69
mmu-miR-206-5p	chr10:115817493-115832986+	chr10:115817493-115832986+	circRNA	(6637,6660)	Imperfect			149	-17.54
mmu-miR-1953	chr10:115817493-115832986+	chr10:115817493-115832986+	circRNA	(2601,2625)	Imperfect			149	-18.61
mmu-miR-3077-5p	chr10:115817493-115832986+	chr10:115817493-115832986+	circRNA	(3960,3985)	7mer-m8	-0.127	-0.039	149	-31.97
mmu-miR-876-5p	chr10:115817493-115832986+	chr10:115817493-115832986+	circRNA	(7106,7131)	Imperfect			149	-15.18
mmu-miR-6974-3p	chr10:115817493-115832986+	chr10:115817493-115832986+	circRNA	(8622,8644)	6mer		0.085	149	-29.37
mmu-miR-7237-5p	chr10:115817493-115832986+	chr10:115817493-115832986+	circRNA	(9195,9219)	7mer-m8	-0.085	-0.115	149	-15.2
mmu-miR-503-5p	chr10:115817493-115832986+	chr10:115817493-115832986+	circRNA	(14293,14316)	7mer-m8	-0.077	-0.079	149	-16.41
mmu-miR-6929-3p	chr10:115817493-115832986+	chr10:115817493-115832986+	circRNA	(11818,11841)	Imperfect			149	-31.56
mmu-miR-6948-3p	chr10:115817493-115832986+	chr10:115817493-115832986+	circRNA	(14279,14300)	7mer-m8	-0.048	-0.111	149	-13.52
mmu-miR-7210-3p	chr10:115817493-115832986+	chr10:115817493-115832986+	circRNA	(13680,13707)	Imperfect			149	-11.27
mmu-miR-328-5p	chr10:115817493-115832986+	chr10:115817493-115832986+	circRNA	(10921,10947)	7mer-m8	-0.068	-0.04	149	-27.88
mmu-miR-30a-3p	chr10:115817493-115832986+	chr10:115817493-115832986+	circRNA	(216,239)	Imperfect			149	-15.18
mmu-miR-6374	chr10:115817493-115832986+	chr10:115817493-115832986+	circRNA	(1230,1250)	7mer-m8	-0.074	-0.295	149	-11.31
mmu-miR-5107-3p	chr10:115817493-115832986+	chr10:115817493-115832986+	circRNA	(11823,11844)	Imperfect			149	-27.6
mmu-miR-7225-3p	chr10:115817493-115832986+	chr10:115817493-115832986+	circRNA	(14049,14072)	Imperfect			149	-26.44
mmu-miR-669f-5p	chr10:115817493-115832986+	chr10:115817493-115832986+	circRNA	(5003,5028)	Offset 6mer		0.027	149	-20.12
mmu-miR-292a-3p	chr10:115817493-115832986+	chr10:115817493-115832986+	circRNA	(12365,12390)	Imperfect			149	-20.57
mmu-miR-7212-5p	chr10:115817493-115832986+	chr10:115817493-115832986+	circRNA	(11714,11734)	6mer		0.017	149	-26.29
mmu-miR-138-1-3p	chr10:115817493-115832986+	chr10:115817493-115832986+	circRNA	(14402,14424)	6mer		0.01	149	-24.9
mmu-miR-6982-3p	chr10:115817493-115832986+	chr10:115817493-115832986+	circRNA	(13858,13879)	8mer	-0.109	-0.034	149	-23.68
mmu-miR-6902-3p	chr10:115817493-115832986+	chr10:115817493-115832986+	circRNA	(3754,3775)	Offset 6mer		0.031	149	-18.84
mmu-miR-6986-5p	chr10:115817493-115832986+	chr10:115817493-115832986+	circRNA	(4928,4950)	Offset 6mer		0.039	149	-23.77
mmu-let-7g-3p	chr10:115817493-115832986+	chr10:115817493-115832986+	circRNA	(7878,7898)	7mer-m8	0	-0.121	149	-23.15
mmu-miR-7078-3p	chr10:115817493-115832986+	chr10:115817493-115832986+	circRNA	(8393,8416)	Imperfect			149	-15.27
mmu-miR-7001-3p	chr10:115817493-115832986+	chr10:115817493-115832986+	circRNA	(103,124)	8mer	-0.307	-0.25	149	-17.47
mmu-miR-6903-3p	chr10:115817493-115832986+	chr10:115817493-115832986+	circRNA	(8068,8088)	Imperfect			149	-18.58
mmu-miR-5120	chr10:115817493-115832986+	chr10:115817493-115832986+	circRNA	(14161,14185)	Imperfect			149	-22.63
mmu-miR-760-5p	chr10:115817493-115832986+	chr10:115817493-115832986+	circRNA	(885,908)	7mer-m8	-0.099	-0.098	149	-22.54
mmu-miR-7061-5p	chr10:115817493-115832986+	chr10:115817493-115832986+	circRNA	(3166,3187)	Imperfect			149	-16.05
mmu-miR-328-5p	chr10:115817493-115832986+	chr10:115817493-115832986+	circRNA	(11661,11683)	Imperfect			149	-26.36
mmu-miR-290a-3p	chr10:115817493-115832986+	chr10:115817493-115832986+	circRNA	(14737,14762)	7mer-m8	-0.088	-0.099	149	-15.71
mmu-miR-6354	chr10:115817493-115832986+	chr10:115817493-115832986+	circRNA	(8580,8601)	7mer-m8	-0.006	0.006	149	-20.46
mmu-miR-6992-5p	chr10:115817493-115832986+	chr10:115817493-115832986+	circRNA	(3522,3545)	Offset 6mer		0.026	149	-23.49
mmu-miR-187-3p	chr10:115817493-115832986+	chr10:115817493-115832986+	circRNA	(5009,5033)	Offset 6mer	-0.015	0.022	149	-19.53
mmu-miR-5619-5p	chr10:115817493-115832986+	chr10:115817493-115832986+	circRNA	(14215,14237)	7mer-m8	-0.039	-0.125	149	-12.26
mmu-miR-302d-5p	chr10:115817493-115832986+	chr10:115817493-115832986+	circRNA	(12021,12043)	Imperfect			149	-19.62
mmu-miR-1199-5p	chr10:115817493-115832986+	chr10:115817493-115832986+	circRNA	(15451,15471)	7mer-m8	-0.142	-0.122	149	-22.62
mmu-miR-7094b-2-5p	chr10:115817493-115832986+	chr10:115817493-115832986+	circRNA	(3680,3703)	Offset 6mer		0.035	149	-21.13
mmu-miR-675-3p	chr10:115817493-115832986+	chr10:115817493-115832986+	circRNA	(14969,14991)	7mer-m8	-0.09	-0.104	149	-15.98
mmu-miR-468-5p	chr10:115817493-115832986+	chr10:115817493-115832986+	circRNA	(12442,12469)	Offset 6mer		-0.001	149	-16.59
mmu-miR-6931-5p	chr10:115817493-115832986+	chr10:115817493-115832986+	circRNA	(13771,13795)	6mer		0.019	149	-28.73
mmu-miR-6390	chr10:115817493-115832986+	chr10:115817493-115832986+	circRNA	(5204,5224)	Imperfect			149	-10.66
mmu-miR-770-3p	chr10:115817493-115832986+	chr10:115817493-115832986+	circRNA	(9520,9540)	7mer-m8	-0.124	-0.1	149	-23.71
mmu-miR-7231-5p	chr10:115817493-115832986+	chr10:115817493-115832986+	circRNA	(2897,2919)	Offset 6mer		0.061	149	-27.95
mmu-miR-219a-2-3p	chr10:115817493-115832986+	chr10:115817493-115832986+	circRNA	(15429,15450)	8mer	-0.217	-0.284	149	-10.8
mmu-miR-7670-3p	chr10:115817493-115832986+	chr10:115817493-115832986+	circRNA	(15331,15354)	7mer-m8	-0.247	-0.326	149	-8.65
mmu-miR-5113	chr10:115817493-115832986+	chr10:115817493-115832986+	circRNA	(2027,2051)	Imperfect			149	-19.96
mmu-miR-7021-3p	chr10:115817493-115832986+	chr10:115817493-115832986+	circRNA	(4441,4461)	7mer-m8	-0.007	-0.12	149	-15.09
mmu-miR-6368	chr10:115817493-115832986+	chr10:115817493-115832986+	circRNA	(14810,14831)	7mer-m8	-0.026	-0.063	149	-22.27
mmu-miR-7075-5p	chr10:115817493-115832986+	chr10:115817493-115832986+	circRNA	(12294,12315)	Imperfect			149	-23.15
mmu-miR-5128	chr10:115817493-115832986+	chr10:115817493-115832986+	circRNA	(10944,10967)	Offset 6mer		0.064	149	-23.65
mmu-miR-6976-5p	chr10:115817493-115832986+	chr10:115817493-115832986+	circRNA	(6057,6080)	6mer		-0.01	149	-13.61
mmu-miR-410-5p	chr10:115817493-115832986+	chr10:115817493-115832986+	circRNA	(11529,11552)	8mer	-0.091	-0.16	149	-16.8
mmu-miR-7234-5p	chr10:115817493-115832986+	chr10:115817493-115832986+	circRNA	(911,934)	Imperfect			149	-20.6
mmu-miR-10a-5p	chr10:115817493-115832986+	chr10:115817493-115832986+	circRNA	(784,807)	7mer-m8	-0.169	-0.183	149	-13.39
mmu-miR-6914-3p	chr10:115817493-115832986+	chr10:115817493-115832986+	circRNA	(7967,7986)	Imperfect			149	-27.05
mmu-miR-669f-5p	chr10:115817493-115832986+	chr10:115817493-115832986+	circRNA	(2337,2359)	Offset 6mer		0.015	149	-21.94
mmu-miR-466f-3p	chr10:115817493-115832986+	chr10:115817493-115832986+	circRNA	(2223,2244)	Imperfect			149	-25.92
mmu-miR-7028-5p	chr10:115817493-115832986+	chr10:115817493-115832986+	circRNA	(14904,14927)	Imperfect			149	-23.13
mmu-miR-1906	chr10:115817493-115832986+	chr10:115817493-115832986+	circRNA	(977,999)	7mer-A1	-0.069	-0.095	149	-30.13
mmu-miR-199b-5p	chr10:115817493-115832986+	chr10:115817493-115832986+	circRNA	(4650,4673)	7mer-m8	-0.002	-0.069	149	-19.76
mmu-miR-654-3p	chr10:115817493-115832986+	chr10:115817493-115832986+	circRNA	(7202,7223)	Imperfect			149	-22.53
mmu-miR-6937-5p	chr10:115817493-115832986+	chr10:115817493-115832986+	circRNA	(11392,11417)	8mer	-0.027	-0.176	149	-20.43
mmu-miR-7647-3p	chr10:115817493-115832986+	chr10:115817493-115832986+	circRNA	(13563,13586)	Imperfect			149	-28.12
mmu-miR-6916-5p	chr10:115817493-115832986+	chr10:115817493-115832986+	circRNA	(13755,13778)	Imperfect			149	-23.84
mmu-miR-466c-5p	chr10:115817493-115832986+	chr10:115817493-115832986+	circRNA	(13064,13090)	Offset 6mer		0.007	149	-18.15
mmu-miR-7662-3p	chr10:115817493-115832986+	chr10:115817493-115832986+	circRNA	(12037,12064)	8mer	-0.152	-0.203	149	-23.33
mmu-miR-7003-5p	chr10:115817493-115832986+	chr10:115817493-115832986+	circRNA	(14882,14905)	8mer	-0.307	-0.274	149	-21.15
mmu-miR-6982-3p	chr10:115817493-115832986+	chr10:115817493-115832986+	circRNA	(10706,10727)	8mer	-0.126	-0.047	149	-23.34
mmu-miR-6338	chr10:115817493-115832986+	chr10:115817493-115832986+	circRNA	(8760,8780)	Imperfect			149	-13.34
mmu-miR-3113-5p	chr10:115817493-115832986+	chr10:115817493-115832986+	circRNA	(7987,8008)	8mer	-0.027	-0.062	149	-22.01
mmu-miR-130a-3p	chr10:115817493-115832986+	chr10:115817493-115832986+	circRNA	(9041,9062)	Imperfect			149	-13.83
mmu-miR-7057-5p	chr10:115817493-115832986+	chr10:115817493-115832986+	circRNA	(13575,13595)	7mer-m8	-0.025	-0.12	149	-20.71
mmu-miR-3058-5p	chr10:115817493-115832986+	chr10:115817493-115832986+	circRNA	(2134,2157)	8mer	-0.122	-0.231	149	-23.14
mmu-miR-6943-5p	chr10:115817493-115832986+	chr10:115817493-115832986+	circRNA	(13773,13795)	7mer-m8	-0.048	-0.078	149	-24.15
mmu-miR-290b-3p	chr10:115817493-115832986+	chr10:115817493-115832986+	circRNA	(14738,14761)	7mer-m8	-0.183	-0.129	149	-18.17
mmu-miR-6925-5p	chr10:115817493-115832986+	chr10:115817493-115832986+	circRNA	(12690,12711)	Imperfect			149	-16.63
mmu-miR-6988-3p	chr10:115817493-115832986+	chr10:115817493-115832986+	circRNA	(8415,8437)	Imperfect			149	-20.47
mmu-miR-7210-3p	chr10:115817493-115832986+	chr10:115817493-115832986+	circRNA	(6201,6227)	Imperfect			149	-11.29
mmu-miR-669n	chr10:115817493-115832986+	chr10:115817493-115832986+	circRNA	(4439,4460)	Imperfect			149	-20.62
mmu-miR-297b-5p	chr10:115817493-115832986+	chr10:115817493-115832986+	circRNA	(5759,5781)	Imperfect			149	-13.49
mmu-miR-3071-5p	chr10:115817493-115832986+	chr10:115817493-115832986+	circRNA	(3061,3081)	Imperfect			149	-20.18
mmu-miR-5122	chr10:115817493-115832986+	chr10:115817493-115832986+	circRNA	(3487,3509)	7mer-m8	-0.148	-0.035	149	-23.84
mmu-miR-6902-3p	chr10:115817493-115832986+	chr10:115817493-115832986+	circRNA	(2539,2560)	Offset 6mer		0.031	149	-18.84
mmu-miR-208a-5p	chr10:115817493-115832986+	chr10:115817493-115832986+	circRNA	(14102,14125)	Imperfect			149	-24.22
mmu-miR-669h-3p	chr10:115817493-115832986+	chr10:115817493-115832986+	circRNA	(1026,1047)	7mer-m8	-0.061	-0.189	149	-10
mmu-miR-214-3p	chr10:115817493-115832986+	chr10:115817493-115832986+	circRNA	(9782,9801)	7mer-m8	-0.137	-0.243	149	-20.85
mmu-miR-6919-3p	chr10:115817493-115832986+	chr10:115817493-115832986+	circRNA	(11804,11828)	7mer-m8	-0.019	-0.066	149	-22.92
mmu-miR-298-5p	chr10:115817493-115832986+	chr10:115817493-115832986+	circRNA	(5667,5690)	6mer		0.044	149	-22.94
mmu-miR-216b-3p	chr10:115817493-115832986+	chr10:115817493-115832986+	circRNA	(10314,10336)	Imperfect			149	-21.48
mmu-miR-7015-5p	chr10:115817493-115832986+	chr10:115817493-115832986+	circRNA	(8999,9022)	Imperfect			149	-21.86
mmu-miR-466b-5p	chr10:115817493-115832986+	chr10:115817493-115832986+	circRNA	(13066,13090)	Offset 6mer		0.007	149	-18.15
mmu-miR-7659-3p	chr10:115817493-115832986+	chr10:115817493-115832986+	circRNA	(13914,13938)	Imperfect			148	-22.62
mmu-miR-6418-5p	chr10:115817493-115832986+	chr10:115817493-115832986+	circRNA	(6393,6414)	7mer-m8	-0.064	-0.09	148	-18.59
mmu-miR-6981-5p	chr10:115817493-115832986+	chr10:115817493-115832986+	circRNA	(5845,5871)	8mer	-0.04	-0.181	148	-16.62
mmu-miR-301a-5p	chr10:115817493-115832986+	chr10:115817493-115832986+	circRNA	(19,41)	7mer-m8	-0.153	-0.168	148	-18.21
mmu-miR-7056-5p	chr10:115817493-115832986+	chr10:115817493-115832986+	circRNA	(11298,11320)	Imperfect			148	-23.63
mmu-miR-483-5p	chr10:115817493-115832986+	chr10:115817493-115832986+	circRNA	(11912,11934)	Imperfect			148	-25.63
mmu-miR-6919-3p	chr10:115817493-115832986+	chr10:115817493-115832986+	circRNA	(8382,8405)	7mer-m8	-0.077	-0.157	148	-27.6
mmu-miR-344d-1-5p	chr10:115817493-115832986+	chr10:115817493-115832986+	circRNA	(12557,12580)	7mer-m8	-0.082	-0.101	148	-18.31
mmu-miR-7231-5p	chr10:115817493-115832986+	chr10:115817493-115832986+	circRNA	(3509,3531)	Offset 6mer		0.053	148	-23.69
mmu-miR-327	chr10:115817493-115832986+	chr10:115817493-115832986+	circRNA	(5856,5873)	7mer-m8	-0.059	-0.166	148	-20.52
mmu-miR-7056-5p	chr10:115817493-115832986+	chr10:115817493-115832986+	circRNA	(12293,12315)	Imperfect			148	-27.09
mmu-miR-6952-5p	chr10:115817493-115832986+	chr10:115817493-115832986+	circRNA	(14623,14645)	Imperfect			148	-21.04
mmu-miR-532-5p	chr10:115817493-115832986+	chr10:115817493-115832986+	circRNA	(14966,14988)	8mer	-0.26	-0.331	148	-15.06
mmu-miR-6915-5p	chr10:115817493-115832986+	chr10:115817493-115832986+	circRNA	(10620,10643)	Imperfect			148	-25.95
mmu-miR-7035-5p	chr10:115817493-115832986+	chr10:115817493-115832986+	circRNA	(7943,7964)	7mer-m8	-0.005	-0.059	148	-16.43
mmu-miR-466e-5p	chr10:115817493-115832986+	chr10:115817493-115832986+	circRNA	(925,945)	Imperfect			148	-19.98
mmu-miR-185-5p	chr10:115817493-115832986+	chr10:115817493-115832986+	circRNA	(11010,11033)	Offset 6mer		0.027	148	-19.62
mmu-miR-7035-3p	chr10:115817493-115832986+	chr10:115817493-115832986+	circRNA	(13334,13356)	8mer	-0.048	-0.075	148	-18.54
mmu-miR-140-5p	chr10:115817493-115832986+	chr10:115817493-115832986+	circRNA	(10612,10634)	Imperfect			148	-19.03
mmu-miR-543-3p	chr10:115817493-115832986+	chr10:115817493-115832986+	circRNA	(421,443)	7mer-m8	-0.014	-0.134	148	-14.4
mmu-miR-7069-3p	chr10:115817493-115832986+	chr10:115817493-115832986+	circRNA	(8619,8638)	Imperfect			148	-37.61
mmu-miR-467g	chr10:115817493-115832986+	chr10:115817493-115832986+	circRNA	(9536,9556)	Offset 6mer		0.053	148	-12.76
mmu-miR-1896	chr10:115817493-115832986+	chr10:115817493-115832986+	circRNA	(5571,5593)	Imperfect			148	-21.1
mmu-miR-125b-1-3p	chr10:115817493-115832986+	chr10:115817493-115832986+	circRNA	(11607,11629)	Imperfect			148	-20.57
mmu-miR-7684-5p	chr10:115817493-115832986+	chr10:115817493-115832986+	circRNA	(14814,14832)	7mer-m8	-0.047	-0.1	148	-25.43
mmu-miR-1198-3p	chr10:115817493-115832986+	chr10:115817493-115832986+	circRNA	(295,317)	Imperfect			148	-16.02
mmu-miR-465b-3p	chr10:115817493-115832986+	chr10:115817493-115832986+	circRNA	(3728,3751)	Imperfect			148	-25.48
mmu-miR-5615-5p	chr10:115817493-115832986+	chr10:115817493-115832986+	circRNA	(3264,3287)	Imperfect			148	-19.27
mmu-miR-1258-5p	chr10:115817493-115832986+	chr10:115817493-115832986+	circRNA	(15170,15192)	Offset 6mer		0.004	148	-18.6
mmu-miR-5113	chr10:115817493-115832986+	chr10:115817493-115832986+	circRNA	(3572,3594)	Imperfect			148	-20.84
mmu-miR-329-5p	chr10:115817493-115832986+	chr10:115817493-115832986+	circRNA	(7339,7361)	Offset 6mer		0.008	148	-16.13
mmu-miR-7088-5p	chr10:115817493-115832986+	chr10:115817493-115832986+	circRNA	(5673,5698)	Offset 6mer		0.065	148	-25.12
mmu-let-7c-5p	chr10:115817493-115832986+	chr10:115817493-115832986+	circRNA	(5348,5369)	7mer-m8	-0.054	-0.13	148	-21.22
mmu-miR-6898-5p	chr10:115817493-115832986+	chr10:115817493-115832986+	circRNA	(6062,6083)	Offset 6mer		-0.011	148	-20.29
mmu-miR-6995-3p	chr10:115817493-115832986+	chr10:115817493-115832986+	circRNA	(3810,3830)	Offset 6mer		0.046	148	-24.62
mmu-miR-466p-5p	chr10:115817493-115832986+	chr10:115817493-115832986+	circRNA	(926,945)	Imperfect			148	-19.98
mmu-miR-7648-3p	chr10:115817493-115832986+	chr10:115817493-115832986+	circRNA	(4699,4720)	7mer-m8	-0.013	-0.02	148	-27.87
mmu-miR-130b-5p	chr10:115817493-115832986+	chr10:115817493-115832986+	circRNA	(11428,11450)	Imperfect			148	-13
mmu-miR-664-3p	chr10:115817493-115832986+	chr10:115817493-115832986+	circRNA	(624,646)	Imperfect			148	-19.88
mmu-miR-6952-3p	chr10:115817493-115832986+	chr10:115817493-115832986+	circRNA	(15,41)	7mer-m8	-0.135	-0.137	148	-18.97
mmu-miR-5623-3p	chr10:115817493-115832986+	chr10:115817493-115832986+	circRNA	(7828,7849)	Offset 6mer		0.055	148	-21.18
mmu-miR-7059-5p	chr10:115817493-115832986+	chr10:115817493-115832986+	circRNA	(4683,4704)	7mer-m8	-0.169	-0.114	148	-22.08
mmu-miR-21b	chr10:115817493-115832986+	chr10:115817493-115832986+	circRNA	(3216,3242)	Offset 6mer		-0.018	148	-7.38
mmu-miR-7016-3p	chr10:115817493-115832986+	chr10:115817493-115832986+	circRNA	(9254,9277)	8mer	-0.026	-0.066	148	-20.69
mmu-miR-452-5p	chr10:115817493-115832986+	chr10:115817493-115832986+	circRNA	(11076,11098)	Imperfect			148	-23.57
mmu-miR-467a-3p	chr10:115817493-115832986+	chr10:115817493-115832986+	circRNA	(2238,2260)	Imperfect			148	-24.05
mmu-miR-290a-5p	chr10:115817493-115832986+	chr10:115817493-115832986+	circRNA	(11720,11741)	Offset 6mer		0.027	148	-22.07
mmu-miR-705	chr10:115817493-115832986+	chr10:115817493-115832986+	circRNA	(4709,4731)	Offset 6mer		0.033	148	-31.09
mmu-miR-5110	chr10:115817493-115832986+	chr10:115817493-115832986+	circRNA	(5346,5372)	Offset 6mer		0.011	148	-26.75
mmu-miR-7079-3p	chr10:115817493-115832986+	chr10:115817493-115832986+	circRNA	(14052,14075)	8mer	-0.016	-0.147	148	-20.53
mmu-miR-6932-5p	chr10:115817493-115832986+	chr10:115817493-115832986+	circRNA	(2252,2275)	7mer-m8	-0.07	-0.167	148	-15.07
mmu-miR-146b-3p	chr10:115817493-115832986+	chr10:115817493-115832986+	circRNA	(14236,14260)	7mer-m8	-0.11	-0.103	148	-20.39
mmu-miR-3067-3p	chr10:115817493-115832986+	chr10:115817493-115832986+	circRNA	(10954,10977)	Imperfect			148	-24.86
mmu-miR-6900-5p	chr10:115817493-115832986+	chr10:115817493-115832986+	circRNA	(13757,13781)	7mer-m8	-0.034	-0.061	148	-17.94
mmu-miR-3109-5p	chr10:115817493-115832986+	chr10:115817493-115832986+	circRNA	(1702,1725)	Imperfect			148	-21.18
mmu-miR-6359	chr10:115817493-115832986+	chr10:115817493-115832986+	circRNA	(11182,11202)	Offset 6mer		0.091	148	-22.2
mmu-miR-465c-3p	chr10:115817493-115832986+	chr10:115817493-115832986+	circRNA	(3728,3751)	Imperfect			148	-25.48
mmu-miR-653-3p	chr10:115817493-115832986+	chr10:115817493-115832986+	circRNA	(721,740)	7mer-m8	-0.171	-0.224	148	-11.61
mmu-miR-7005-5p	chr10:115817493-115832986+	chr10:115817493-115832986+	circRNA	(11712,11734)	7mer-m8	-0.027	-0.07	148	-21.47
mmu-miR-7242-5p	chr10:115817493-115832986+	chr10:115817493-115832986+	circRNA	(11114,11136)	Offset 6mer		0.012	148	-22.91
mmu-miR-7116-3p	chr10:115817493-115832986+	chr10:115817493-115832986+	circRNA	(8021,8043)	Imperfect			148	-14.96
mmu-miR-7042-3p	chr10:115817493-115832986+	chr10:115817493-115832986+	circRNA	(5379,5403)	7mer-m8	0	-0.059	148	-19.08
mmu-miR-695	chr10:115817493-115832986+	chr10:115817493-115832986+	circRNA	(6259,6280)	7mer-m8	-0.075	-0.139	148	-17.62
mmu-miR-709	chr10:115817493-115832986+	chr10:115817493-115832986+	circRNA	(12286,12306)	Imperfect			148	-26.68
mmu-miR-7238-3p	chr10:115817493-115832986+	chr10:115817493-115832986+	circRNA	(3337,3353)	8mer	-0.006	-0.198	148	-14.29
mmu-miR-297c-5p	chr10:115817493-115832986+	chr10:115817493-115832986+	circRNA	(9628,9650)	Imperfect			148	-19.65
mmu-miR-1298-3p	chr10:115817493-115832986+	chr10:115817493-115832986+	circRNA	(11607,11632)	Imperfect			148	-18.03
mmu-miR-301b-5p	chr10:115817493-115832986+	chr10:115817493-115832986+	circRNA	(19,41)	7mer-m8	-0.153	-0.168	148	-19.27
mmu-miR-1903	chr10:115817493-115832986+	chr10:115817493-115832986+	circRNA	(7760,7782)	Imperfect			148	-20.92
mmu-miR-8113	chr10:115817493-115832986+	chr10:115817493-115832986+	circRNA	(5663,5686)	Imperfect			148	-22.31
mmu-miR-466f-3p	chr10:115817493-115832986+	chr10:115817493-115832986+	circRNA	(1237,1258)	7mer-m8	-0.044	-0.221	148	-10.37
mmu-miR-126a-5p	chr10:115817493-115832986+	chr10:115817493-115832986+	circRNA	(7189,7211)	Imperfect			148	-14.41
mmu-miR-6980-5p	chr10:115817493-115832986+	chr10:115817493-115832986+	circRNA	(11212,11234)	Imperfect			148	-25.68
mmu-miR-7048-3p	chr10:115817493-115832986+	chr10:115817493-115832986+	circRNA	(14354,14375)	Offset 6mer		0.003	148	-22.25
mmu-miR-505-5p	chr10:115817493-115832986+	chr10:115817493-115832986+	circRNA	(12043,12064)	8mer	-0.152	-0.203	148	-18.31
mmu-miR-501-5p	chr10:115817493-115832986+	chr10:115817493-115832986+	circRNA	(242,264)	Imperfect			148	-14.09
mmu-miR-7069-5p	chr10:115817493-115832986+	chr10:115817493-115832986+	circRNA	(14185,14209)	Imperfect			148	-24.75
mmu-miR-7670-3p	chr10:115817493-115832986+	chr10:115817493-115832986+	circRNA	(7772,7795)	Imperfect			148	-19.2
mmu-miR-6965-5p	chr10:115817493-115832986+	chr10:115817493-115832986+	circRNA	(13949,13974)	7mer-m8	-0.087	-0.154	148	-18.1
mmu-miR-762	chr10:115817493-115832986+	chr10:115817493-115832986+	circRNA	(11755,11777)	Offset 6mer		0.025	148	-26.82
mmu-miR-7073-5p	chr10:115817493-115832986+	chr10:115817493-115832986+	circRNA	(14078,14097)	7mer-m8	-0.083	-0.119	148	-17.17
mmu-miR-206-5p	chr10:115817493-115832986+	chr10:115817493-115832986+	circRNA	(9079,9100)	7mer-m8	-0.001	-0.123	148	-14.56
mmu-miR-216a-3p	chr10:115817493-115832986+	chr10:115817493-115832986+	circRNA	(5360,5382)	6mer		0.029	148	-23.91
mmu-miR-465a-3p	chr10:115817493-115832986+	chr10:115817493-115832986+	circRNA	(3728,3751)	Imperfect			148	-25.48
mmu-miR-134-3p	chr10:115817493-115832986+	chr10:115817493-115832986+	circRNA	(15238,15258)	Imperfect			148	-20.45
mmu-miR-7688-3p	chr10:115817493-115832986+	chr10:115817493-115832986+	circRNA	(2061,2084)	Imperfect			148	-21.94
mmu-miR-6898-5p	chr10:115817493-115832986+	chr10:115817493-115832986+	circRNA	(14080,14101)	Offset 6mer		0.014	148	-25.71
mmu-miR-466a-5p	chr10:115817493-115832986+	chr10:115817493-115832986+	circRNA	(925,945)	Imperfect			148	-19.98
mmu-miR-203-5p	chr10:115817493-115832986+	chr10:115817493-115832986+	circRNA	(12349,12370)	Imperfect			148	-23.88
mmu-miR-8098	chr10:115817493-115832986+	chr10:115817493-115832986+	circRNA	(4971,4992)	6mer		0.04	148	-20.9
mmu-miR-6989-3p	chr10:115817493-115832986+	chr10:115817493-115832986+	circRNA	(12811,12832)	8mer	-0.002	-0.034	148	-26.14
mmu-miR-7649-3p	chr10:115817493-115832986+	chr10:115817493-115832986+	circRNA	(673,697)	Offset 6mer		0.006	148	-21.07
mmu-miR-6386	chr10:115817493-115832986+	chr10:115817493-115832986+	circRNA	(14964,14988)	8mer	-0.26	-0.331	148	-13.72
mmu-miR-6924-5p	chr10:115817493-115832986+	chr10:115817493-115832986+	circRNA	(773,793)	Offset 6mer		-0.011	148	-26.28
mmu-miR-547-3p	chr10:115817493-115832986+	chr10:115817493-115832986+	circRNA	(15461,15481)	Imperfect			148	-17.19
mmu-miR-7056-5p	chr10:115817493-115832986+	chr10:115817493-115832986+	circRNA	(4814,4836)	Imperfect			148	-23.25
mmu-miR-1897-5p	chr10:115817493-115832986+	chr10:115817493-115832986+	circRNA	(9992,10014)	Imperfect			148	-28.52
mmu-miR-3112-5p	chr10:115817493-115832986+	chr10:115817493-115832986+	circRNA	(494,515)	8mer	-0.125	-0.268	148	-9.09
mmu-miR-6967-3p	chr10:115817493-115832986+	chr10:115817493-115832986+	circRNA	(6249,6269)	Offset 6mer		0.041	148	-15.13
mmu-miR-6356	chr10:115817493-115832986+	chr10:115817493-115832986+	circRNA	(14540,14561)	7mer-m8	-0.071	-0.077	148	-15.17
mmu-miR-6981-5p	chr10:115817493-115832986+	chr10:115817493-115832986+	circRNA	(13762,13791)	Imperfect			148	-30.77
mmu-miR-5110	chr10:115817493-115832986+	chr10:115817493-115832986+	circRNA	(3825,3849)	6mer		0.058	148	-27.03
mmu-miR-8091	chr10:115817493-115832986+	chr10:115817493-115832986+	circRNA	(2872,2894)	Imperfect			148	-21.75
mmu-miR-382-3p	chr10:115817493-115832986+	chr10:115817493-115832986+	circRNA	(2228,2251)	Imperfect			148	-18.73
mmu-miR-6972-5p	chr10:115817493-115832986+	chr10:115817493-115832986+	circRNA	(7614,7637)	8mer	-0.064	-0.166	148	-19.47
mmu-miR-6963-5p	chr10:115817493-115832986+	chr10:115817493-115832986+	circRNA	(5924,5952)	7mer-m8	-0.001	-0.044	148	-21.27
mmu-miR-3969	chr10:115817493-115832986+	chr10:115817493-115832986+	circRNA	(10511,10531)	Offset 6mer		-0.008	148	-16.01
mmu-miR-147-5p	chr10:115817493-115832986+	chr10:115817493-115832986+	circRNA	(6385,6410)	Imperfect			148	-15.11
mmu-miR-7090-5p	chr10:115817493-115832986+	chr10:115817493-115832986+	circRNA	(14546,14570)	7mer-m8	-0.08	-0.162	148	-19.94
mmu-miR-7061-5p	chr10:115817493-115832986+	chr10:115817493-115832986+	circRNA	(10406,10428)	Imperfect			148	-18.36
mmu-miR-149-3p	chr10:115817493-115832986+	chr10:115817493-115832986+	circRNA	(12317,12339)	Imperfect			148	-26.32
mmu-miR-8104	chr10:115817493-115832986+	chr10:115817493-115832986+	circRNA	(13173,13194)	Imperfect			148	-20.71
[truncated: 175,727 more rows]
